# Supplementary material for: Multi-omics approaches for comprehensive analysis and understanding of the immune response in the miniature pig breed
Source: PLoS One. 2022 May 19;17(5):e0263035. doi: 10.1371/journal.pone.0263035 (PMC9119490; doi:10.1371/journal.pone.0263035)
Supplement: S1 File — (XLSX) [file pone.0263035.s001.xlsx]

## Sheet: iHS
chr	start	end	position	nssnp	ihs	pvalue	gene_id	gene_name
1	8050000	8060000	8051071	51	3.75418	0.000170131	ENSSSCG00000004052	FNDC1
1	9410000	9420000	9410200	72	4.07699	1.42e-05	ENSSSCG00000035027	ZDHHC14
1	9840000	9850000	9840097	50	4.88311	2.22e-09	ENSSSCG00000004064	ARID1B
1	11940000	11950000	11948957	14	3.6848	0.000272232	ENSSSCG00000004070	SCAF8
1	13450000	13460000	13451770	8	3.22477	0.003739	ENSSSCG00000004076	MTRF1L
1	19680000	19690000	19683875	5	1.98202	0.0107158	ENSSSCG00000004120	SHPRH
1	20880000	20890000	20883076	52	4.5812	9.55e-08	ENSSSCG00000004123	UTRN
1	22220000	22230000	22222239	51	4.6476	4.4e-08	ENSSSCG00000004136	AIG1
1	22880000	22890000	22880140	62	4.85952	3.04e-09	ENSSSCG00000004140	VTA1
1	22930000	22940000	22930725	27	3.64696	0.000348665	ENSSSCG00000034307	GJE1
1	22970000	22980000	22971881	73	4.7387	1.45e-08	ENSSSCG00000036250	NMBR
1	25260000	25270000	25261337	8	3.96484	3.56e-05	ENSSSCG00000004143	TXLNB
1	25310000	25320000	25310623	1	2.94227	0.0128813	ENSSSCG00000004144	HECA
1	25580000	25590000	25581442	50	4.09218	1.25e-05	ENSSSCG00000004147	ECT2L
1	25970000	25980000	25970067	38	5.2478	9.58e-12	ENSSSCG00000004149	NHSL1
1	27040000	27050000	27040110	56	3.91406	5.3e-05	ENSSSCG00000004156	IFNGR1
1	27470000	27480000	27470371	41	3.72551	0.000207144	ENSSSCG00000026041	MAP3K5
1	27660000	27670000	27660198	30	4.19715	4.92e-06	ENSSSCG00000039049	MAP7
1	28180000	28190000	28184778	24	4.22624	3.76e-06	ENSSSCG00000004165	PDE7B
1	29660000	29670000	29660010	4	3.62516	0.00040099	ENSSSCG00000021443	SGK1
1	29870000	29880000	29871402	26	3.71115	0.000228298	ENSSSCG00000004172	SLC2A12
1	31010000	31020000	31011452	81	4.41996	5.57e-07	ENSSSCG00000004181/ENSSSCG00000019778	VNN1	RF00026
1	31100000	31110000	31107716	5	2.67381	0.0335888	ENSSSCG00000004185	TAAR5
1	33550000	33560000	33550529	44	3.99195	2.87e-05	ENSSSCG00000004205	ARHGAP18
1	34740000	34750000	34740023	19	3.73742	0.000190965	ENSSSCG00000033619/ENSSSCG00000004209	PTPRK
1	36680000	36690000	36684767	3	2.59029	0.04357	ENSSSCG00000035700	CENPW
1	36990000	37000000	36993400	9	4.12847	9.1e-06	ENSSSCG00000004220/ENSSSCG00000031772	TRMT11
1	39860000	39870000	39860046	92	4.09032	1.27e-05	ENSSSCG00000004233/ENSSSCG00000039357	SMPDL3A
1	39870000	39880000	39870113	42	3.61428	0.000429661	ENSSSCG00000039357/ENSSSCG00000004234	FABP7
1	39980000	39990000	39980049	21	4.74275	1.38e-08	ENSSSCG00000004236	PKIB
1	41000000	41010000	41000067	81	3.83013	9.92e-05	ENSSSCG00000004241	GJA1
1	41180000	41190000	41180049	142	4.80015	6.64e-09	ENSSSCG00000004242	TBC1D32
1	42890000	42900000	42890039	55	4.00758	2.53e-05	ENSSSCG00000004244	MAN1A1
1	43730000	43740000	43730049	44	4.01194	2.44e-05	ENSSSCG00000004250	SLC35F1
1	44920000	44930000	44922242	27	4.34834	1.16e-06	ENSSSCG00000004262	KPNA5
1	45140000	45150000	45140332	96	3.69486	0.000254626	ENSSSCG00000025941	PTP4A1
1	45230000	45240000	45230214	30	4.01719	2.34e-05	ENSSSCG00000035259	PHF3
1	51380000	51390000	51380135	50	2.85922	0.017695	ENSSSCG00000035593/ENSSSCG00000019520	ssc-mir-30c-2
1	52900000	52910000	52905412	3	3.66013	0.000320117	ENSSSCG00000004281	KCNQ5
1	53400000	53410000	53404094	73	4.24747	3.08e-06	ENSSSCG00000004289	CEP162
1	60910000	60920000	60913244	1	2.58567	0.0441801	ENSSSCG00000004336	EPHA7
1	64200000	64210000	64200110	5	3.65857	0.000323393	ENSSSCG00000027002	KLHL32
1	76900000	76910000	76902432	2	2.78246	0.0233276	ENSSSCG00000004393	GTF3C6
1	90840000	90850000	90840018	10	3.81486	0.000110801	ENSSSCG00000004484	COL12A1
1	95600000	95610000	95600542	29	3.69763	0.000249956	ENSSSCG00000021072	EPG5
1	96810000	96820000	96810189	7	4.25529	2.86e-06	ENSSSCG00000005767	SKOR2
1	99030000	99040000	99030592	7	2.68	0.0329253	ENSSSCG00000034415	C18orf32
1	120910000	120920000	120913052	3	3.85928	8.01e-05	ENSSSCG00000004634	AP4E1
1	129210000	129220000	129210032	18	2.00406	0.0257092	ENSSSCG00000004732	PLA2G4F
1	142500000	142510000	142500345	12	3.61569	0.000425823	ENSSSCG00000004836	MKRN3
1	143330000	143340000	143336082	10	3.78418	0.000137921	ENSSSCG00000004840	OTUD7A
1	143900000	143910000	143903370	3	3.14593	0.00541838	ENSSSCG00000004844	MTMR10
1	146080000	146090000	146080003	11	3.78839	0.00013387	ENSSSCG00000004857	ATP9B
1	165600000	165610000	165601625	1	4.43054	4.99e-07	ENSSSCG00000004955	MAP2K5
1	169360000	169370000	169360024	14	3.55292	0.000628275	ENSSSCG00000004978/ENSSSCG00000037781	NR2E3
1	169590000	169600000	169593820	7	3.60477	0.000456179	ENSSSCG00000004979	MYO9A
1	172170000	172180000	172170422	41	4.92543	1.24e-09	ENSSSCG00000004990	LRFN5
1	173290000	173300000	173291102	10	2.85843	0.0177472	ENSSSCG00000037346	RF00564
1	173870000	173880000	173870037	94	5.174	3.14e-11	ENSSSCG00000039829	RF00322
1	175280000	175290000	175282626	2	2.84309	0.0187782	ENSSSCG00000004997	PRPF39
1	176870000	176880000	176870390	64	4.07786	1.41e-05	ENSSSCG00000005002	MDGA2
1	179730000	179740000	179731469	2	2.65015	0.0362206	ENSSSCG00000005012	ARF6
1	180090000	180100000	180097285	18	4.48885	2.67e-07	ENSSSCG00000034516	CDKL1
1	181360000	181370000	181360314	15	3.79588	0.00012694	ENSSSCG00000005027	FRMD6
1	181700000	181710000	181709995	1	2.77028	0.0243383	ENSSSCG00000005030	NID2
1	181950000	181960000	181950058	40	4.01755	2.33e-05	ENSSSCG00000021862	PTGER2
1	182240000	182250000	182242292	7	3.12476	0.00596508	ENSSSCG00000005036	GPR137C
1	182300000	182310000	182300798	14	3.74138	0.000185843	ENSSSCG00000005037/ENSSSCG00000035799	ERO1A
1	182510000	182520000	182511168	3	3.7419	0.000185178	ENSSSCG00000005041	FERMT2
1	184360000	184370000	184360143	45	3.67996	0.000281077	ENSSSCG00000005052	WDHD1
1	184750000	184760000	184750428	80	3.77809	0.000143966	ENSSSCG00000005059	TBPL2
1	187410000	187420000	187419720	3	3.62153	0.000410349	ENSSSCG00000005073	ARID4A
1	189270000	189280000	189270916	3	3.54679	0.000652031	ENSSSCG00000005084	PPM1A
1	189440000	189450000	189443811	3	3.98176	3.11e-05	ENSSSCG00000005085	C14orf39
1	189610000	189620000	189612810	1	2.61038	0.04099	ENSSSCG00000005087	SIX1
1	190170000	190180000	190170172	23	3.31681	0.00236023	ENSSSCG00000005094	TMEM30B
1	190650000	190660000	190650452	10	3.83503	9.57e-05	ENSSSCG00000005096/ENSSSCG00000036854	HIF1A
1	190980000	190990000	190980608	34	4.06018	1.64e-05	ENSSSCG00000005098	SYT16
1	191210000	191220000	191210445	10	3.02003	0.00939573	ENSSSCG00000005102/ENSSSCG00000019811	AEN	ssc-mir-7-1
1	191300000	191310000	191300867	51	4.46078	3.62e-07	ENSSSCG00000037343	MRPS11
1	193860000	193870000	193861785	15	4.91139	1.51e-09	ENSSSCG00000005109	ESR2
1	193950000	193960000	193950068	43	4.46069	3.62e-07	ENSSSCG00000005110	SYNE2
1	194430000	194440000	194432514	15	3.83636	9.48e-05	ENSSSCG00000005112	WDR89
1	194580000	194590000	194580120	20	4.40533	6.48e-07	ENSSSCG00000026382	PPP2R5E
1	194680000	194690000	194680112	20	4.01682	2.34e-05	ENSSSCG00000025904	RF00099
1	194740000	194750000	194742666	8	3.76408	0.000158814	ENSSSCG00000005116	GPHB5
1	195020000	195030000	195021505	71	5.12994	6.24e-11	ENSSSCG00000034726	KCNH5
1	195940000	195950000	195943486	6	4.211	4.33e-06	ENSSSCG00000005122	TEK
1	196150000	196160000	196151339	21	3.50905	0.000816694	ENSSSCG00000005124	IFT74
1	196190000	196200000	196190081	87	3.7512	0.000173675	ENSSSCG00000005126	PLAA
1	199030000	199040000	199037685	4	4.81616	5.39e-09	ENSSSCG00000005130/ENSSSCG00000035287	ELAVL2
1	200400000	200410000	200400050	21	3.65121	0.00033922	ENSSSCG00000005131	DMRTA1
1	200720000	200730000	200720035	21	3.44966	0.00115078	ENSSSCG00000033247	RF02045
1	200760000	200770000	200760420	20	3.38017	0.0016894	ENSSSCG00000034120	CDKN2B
1	201380000	201390000	201381601	14	2.71275	0.0295782	ENSSSCG00000037750	IFN-DELTA-3
1	201390000	201400000	201390227	48	3.7988	0.000124324	ENSSSCG00000037624/ENSSSCG00000037813	IFN-ALPHA-8
1	201400000	201410000	201400209	37	2.72359	0.0285298	ENSSSCG00000037813/ENSSSCG00000036535	IFN-ALPHA-9
1	201540000	201550000	201540705	47	3.515	0.000788519	ENSSSCG00000031022	IFN-DELTA-7
1	201610000	201620000	201610397	16	3.48439	0.000943244	ENSSSCG00000035188/ENSSSCG00000032868	IFN-ALPHA-4
1	201620000	201630000	201622252	8	3.06857	0.00764421	ENSSSCG00000035188/ENSSSCG00000033910	IFN-OMEGA-2
1	201650000	201660000	201656382	5	3.09057	0.00694499	ENSSSCG00000005152	IFN-DELTA-1
1	201670000	201680000	201670530	30	3.17915	0.0046462	ENSSSCG00000034940/ENSSSCG00000039065	IFN-DELTA-9	IFN-ALPHA-16
1	201690000	201700000	201690233	46	2.58345	0.0444757	ENSSSCG00000031149/ENSSSCG00000035294	IFN-ALPHA-15
1	201700000	201710000	201700112	20	3.23109	0.00362627	ENSSSCG00000035294/ENSSSCG00000033330/ENSSSCG00000032368	IFN-DELTA-10	IFN-OMEGA-6
1	201710000	201720000	201711021	4	3.72918	0.000202028	ENSSSCG00000035294/ENSSSCG00000032368	IFN-OMEGA-6
1	201730000	201740000	201730523	10	2.98793	0.0107264	ENSSSCG00000040246/ENSSSCG00000036906/ENSSSCG00000038797	IFN-DELTA-11
1	202130000	202140000	202130448	47	5.04406	2.28e-10	ENSSSCG00000028406	FOCAD
1	202580000	202590000	202580028	28	4.56815	1.11e-07	ENSSSCG00000005166	MLLT3
1	203270000	203280000	203270234	65	4.80966	5.87e-09	ENSSSCG00000005167	SLC24A2
1	203390000	203400000	203390161	44	4.60266	7.46e-08	ENSSSCG00000034213	ACER2
1	203440000	203450000	203442957	3	2.62452	0.0392439	ENSSSCG00000005169/ENSSSCG00000005170	RPS6	DENND4C
1	203600000	203610000	203600302	48	4.60859	6.96e-08	ENSSSCG00000005170	DENND4C
1	203710000	203720000	203711791	34	4.27823	2.3e-06	ENSSSCG00000035863	PLIN2
1	203770000	203780000	203770267	34	5.0109	3.7e-10	ENSSSCG00000005173/ENSSSCG00000005174	HAUS6	RRAGA
1	203920000	203930000	203920012	84	4.72666	1.68e-08	ENSSSCG00000040408	SAXO1
1	204030000	204040000	204030139	46	5.46659	2.16e-13	ENSSSCG00000040366	ADAMTSL1
1	205250000	205260000	205252408	63	4.0711	1.49e-05	ENSSSCG00000005177	SH3GL2
1	205410000	205420000	205410343	18	3.89428	6.16e-05	ENSSSCG00000005178	CNTLN
1	206350000	206360000	206351398	11	4.66168	3.72e-08	ENSSSCG00000005180	BNC2
1	206930000	206940000	206930221	33	5.19662	2.19e-11	ENSSSCG00000005182	CCDC171
1	207410000	207420000	207413233	25	3.76707	0.000155542	ENSSSCG00000005186	TTC39B
1	207760000	207770000	207762550	102	3.93698	4.44e-05	ENSSSCG00000039025	FREM1
1	207910000	207920000	207910256	61	3.89121	6.3e-05	ENSSSCG00000035730	ZDHHC21
1	208400000	208410000	208403128	17	3.62354	0.000405147	ENSSSCG00000005190	NFIB
1	209640000	209650000	209640035	27	3.93288	4.58e-05	ENSSSCG00000036360	LURAP1L
1	209720000	209730000	209720002	16	3.66975	0.000300619	ENSSSCG00000005193	TYRP1
1	213760000	213770000	213760183	64	3.97101	3.39e-05	ENSSSCG00000005194	PTPRD
1	215140000	215150000	215140058	79	3.73076	0.000199871	ENSSSCG00000005198	KDM4C
1	215790000	215800000	215790189	65	3.99468	2.81e-05	ENSSSCG00000005201	UHRF2
1	215900000	215910000	215900059	43	3.1741	0.00475724	ENSSSCG00000005203	IL33
1	216370000	216380000	216370288	27	3.45326	0.00112753	ENSSSCG00000005207	ERMP1
1	216700000	216710000	216700790	43	3.85772	8.1e-05	ENSSSCG00000005212	PLGRKT
1	216800000	216810000	216802036	31	2.50275	0.0295675	ENSSSCG00000005214	INSL6
1	216980000	216990000	216980393	3	4.32896	1.4e-06	ENSSSCG00000005215	JAK2
1	217860000	217870000	217860076	32	3.99884	2.71e-05	ENSSSCG00000005224	GLIS3
1	218500000	218510000	218507142	3	3.47448	0.000998782	ENSSSCG00000005225	RFX3
1	220950000	220960000	220954569	15	4.22227	3.9e-06	ENSSSCG00000005236	DMRT1
1	221130000	221140000	221133234	17	4.63307	5.23e-08	ENSSSCG00000005235	KANK1
1	221820000	221830000	221822599	36	4.12691	9.23e-06	ENSSSCG00000005243	PGM5
1	222450000	222460000	222451327	31	3.90653	5.61e-05	ENSSSCG00000032999	FXN
1	237170000	237180000	237179395	1	2.60457	0.0417236	ENSSSCG00000005343	RNF38
1	238460000	238470000	238461003	60	5.46372	2.28e-13	ENSSSCG00000005352	FRMPD1
1	238520000	238530000	238520411	127	3.35682	0.00191424	ENSSSCG00000005354	TRMT10B
1	238540000	238550000	238541125	17	3.14831	0.00535973	ENSSSCG00000005355	EXOSC3
1	238570000	238580000	238570274	30	3.96982	3.43e-05	ENSSSCG00000005356	DCAF10
1	239130000	239140000	239131898	34	3.30029	0.00256905	ENSSSCG00000005360	IGFBPL1
1	239310000	239320000	239310761	48	3.502	0.000851275	ENSSSCG00000005364	TDRD7
1	239380000	239390000	239381649	67	4.18756	5.37e-06	ENSSSCG00000023010	TMOD1
1	239540000	239550000	239541493	55	3.79279	0.000129753	ENSSSCG00000005366/ENSSSCG00000005368	NCBP1	XPA
1	239560000	239570000	239560109	16	3.42449	0.00132526	ENSSSCG00000005368	XPA
1	239770000	239780000	239773403	17	3.37011	0.00178329	ENSSSCG00000005370	TRMO
1	239880000	239890000	239880053	102	4.44424	4.31e-07	ENSSSCG00000005373	NANS
1	239980000	239990000	239980310	38	3.7248	0.000208139	ENSSSCG00000005375	CORO2A
1	240040000	240050000	240040525	97	4.60718	7.08e-08	ENSSSCG00000005376	TBC1D2
1	240410000	240420000	240410045	59	5.26969	6.68e-12	ENSSSCG00000027558	GABBR2
1	240520000	240530000	240520076	67	3.63384	0.000379374	ENSSSCG00000005378	ANKS6
1	240800000	240810000	240801713	41	3.88319	6.7e-05	ENSSSCG00000005380	COL15A1
1	240880000	240890000	240882928	4	3.88419	6.65e-05	ENSSSCG00000005382	TGFBR1
1	240970000	240980000	240970302	11	3.11147	0.00633129	ENSSSCG00000005383	ALG2
1	241610000	241620000	241618960	1	4.46947	3.3e-07	ENSSSCG00000005385	NR4A3
1	242000000	242010000	242001301	65	4.08623	1.31e-05	ENSSSCG00000005388	INVS
1	242060000	242070000	242063491	1	2.79587	0.0222543	ENSSSCG00000005389	TEX10
1	242200000	242210000	242200891	19	4.3745	8.89e-07	ENSSSCG00000005391	MSANTD3-TMEFF1
1	242320000	242330000	242320102	48	4.05412	1.72e-05	ENSSSCG00000037954	CAVIN4
1	242840000	242850000	242842470	8	4.82469	4.82e-09	ENSSSCG00000005393	PLPPR1
1	243070000	243080000	243076591	32	4.04402	1.87e-05	ENSSSCG00000035245	BAAT
1	246100000	246110000	246102243	26	2.74016	0.0269827	ENSSSCG00000005424	NIPSNAP3B
1	246680000	246690000	246680187	89	4.60433	7.32e-08	ENSSSCG00000005425	SLC44A1
1	246860000	246870000	246863931	26	3.57647	0.000544027	ENSSSCG00000005427	FKTN
1	246970000	246980000	246970788	29	3.47573	0.000991632	ENSSSCG00000039896	TMEM38B
1	249880000	249890000	249884799	26	3.69128	0.000260775	ENSSSCG00000005439	ACTL7A
1	249920000	249930000	249920816	31	5.02124	3.18e-10	ENSSSCG00000005441	ELP1
1	250000000	250010000	250002165	91	5.17063	3.31e-11	ENSSSCG00000005444	TMEM245
1	250210000	250220000	250210073	78	4.41829	5.67e-07	ENSSSCG00000038824	FRRS1L
1	250250000	250260000	250250021	59	3.92208	4.98e-05	ENSSSCG00000005446	EPB41L4B
1	250520000	250530000	250520478	45	3.74671	0.000179148	ENSSSCG00000005449	PTPN3
1	250710000	250720000	250714705	5	4.07257	1.47e-05	ENSSSCG00000033120	PALM2
1	252240000	252250000	252240983	38	5.22204	1.46e-11	ENSSSCG00000005459	ECPAS
1	252770000	252780000	252770025	59	3.99729	2.75e-05	ENSSSCG00000005465	SUSD1
1	253210000	253220000	253210401	11	2.78303	0.0232815	ENSSSCG00000005469	KIAA1958
1	253370000	253380000	253373721	4	4.28729	2.11e-06	ENSSSCG00000026194	INIP
1	253420000	253430000	253420136	53	4.04628	1.84e-05	ENSSSCG00000005471	SNX30
1	253820000	253830000	253824834	5	4.0373	1.98e-05	ENSSSCG00000005477	FKBP15
1	253980000	253990000	253989256	13	4.81337	5.59e-09	ENSSSCG00000021173	BSPRY
1	254650000	254660000	254650883	3	3.84596	8.84e-05	ENSSSCG00000005484	ZNF618
1	254700000	254710000	254701505	7	3.34288	0.00206047	ENSSSCG00000005486	KIF12
1	254790000	254800000	254796125	6	4.1408	8.16e-06	ENSSSCG00000005487	COL27A1
1	255070000	255080000	255071993	49	4.01096	2.46e-05	ENSSSCG00000005490	WHRN
1	255430000	255440000	255439224	4	2.96096	0.0119605	ENSSSCG00000036457	TNFSF8
1	255540000	255550000	255546154	4	3.20596	0.00409292	ENSSSCG00000005494	TNC
1	256720000	256730000	256720544	69	4.07835	1.4e-05	ENSSSCG00000005498	PAPPA
1	257470000	257480000	257470008	68	5.51993	8.04e-14	ENSSSCG00000005502	ASTN2
1	259520000	259530000	259522954	8	4.87008	2.64e-09	ENSSSCG00000005504	BRINP1
1	260960000	260970000	260963033	70	4.61071	6.79e-08	ENSSSCG00000005511	TRAF1
1	261280000	261290000	261280152	62	3.31515	0.00238049	ENSSSCG00000005514	RAB14
1	261290000	261300000	261291448	34	3.51379	0.000794206	ENSSSCG00000037508	GSN
1	262270000	262280000	262271049	1	4.73834	1.46e-08	ENSSSCG00000005529	MORN5
1	264470000	264480000	264479678	1	3.82385	0.00010383	ENSSSCG00000005585	DENND1A
1	265380000	265390000	265381179	7	3.77888	0.000143174	ENSSSCG00000005589	NR6A1
1	265690000	265700000	265697242	6	2.72598	0.028302	ENSSSCG00000005597	GOLGA1
1	265820000	265830000	265824315	1	3.4587	0.00109322	ENSSSCG00000005598	SCAI
1	265890000	265900000	265892728	4	3.37453	0.00174146	ENSSSCG00000005600/ENSSSCG00000005599	PPP6C	RABEPK
1	265910000	265920000	265913852	1	2.89755	0.0153204	ENSSSCG00000005599	RABEPK
1	266340000	266350000	266340172	3	4.00796	2.52e-05	ENSSSCG00000029169	MAPKAP1
1	267400000	267410000	267401130	55	4.51209	2.07e-07	ENSSSCG00000032752	ZBTB43
1	267590000	267600000	267590023	72	3.73881	0.00018915	ENSSSCG00000005607	RALGPS1
1	273100000	273110000	273102194	18	2.94028	0.0129831	ENSSSCG00000022891	MYMK
1	273120000	273130000	273122833	14	3.47884	0.000974008	ENSSSCG00000026425	ADAMTSL2
1	273310000	273320000	273310096	62	4.51447	2.02e-07	ENSSSCG00000005743	VAV2
2	120000	130000	120157	20	3.05547	0.00808797	ENSSSCG00000014565/ENSSSCG00000038912	IFITM3
2	400000	410000	400262	7	3.47324	0.00100598	ENSSSCG00000012851/ENSSSCG00000012850	DRD4	DEAF1
2	450000	460000	450995	17	3.82523	0.000102801	ENSSSCG00000012848	EPS8L2
2	460000	470000	462250	12	3.49932	0.000864721	ENSSSCG00000012847	TALDO1
2	490000	500000	492402	8	1.5968	0.0320978	ENSSSCG00000012845/ENSSSCG00000012844/ENSSSCG00000012840/ENSSSCG00000012843	CEND1	SLC25A22	CD151	PIDD1
2	960000	970000	960843	21	4.12956	9.02e-06	ENSSSCG00000037847	MOB2
2	1160000	1170000	1160428	21	3.05987	0.00793639	ENSSSCG00000033809	IFITM10
2	1660000	1670000	1660065	48	3.63291	0.000381637	ENSSSCG00000039644	TRPM5
2	1870000	1880000	1871791	26	4.20131	4.74e-06	ENSSSCG00000039556	KCNQ1
2	2040000	2050000	2041586	13	2.96361	0.011834	ENSSSCG00000012855	SLC22A18
2	2070000	2080000	2072362	23	3.09443	0.00682802	ENSSSCG00000012856	NAP1L4
2	2140000	2150000	2140037	39	3.49626	0.000880326	ENSSSCG00000012857	CARS
2	2220000	2230000	2220037	15	3.49401	0.000891953	ENSSSCG00000012862	OSBPL5
2	2360000	2370000	2360053	56	3.44257	0.00119776	ENSSSCG00000012859/ENSSSCG00000021181	NADSYN1	DHCR7
2	2390000	2400000	2391296	20	4.04098	1.92e-05	ENSSSCG00000021181	DHCR7
2	2710000	2720000	2710807	28	4.89786	1.81e-09	ENSSSCG00000033043	SHANK2
2	3090000	3100000	3091828	5	3.12757	0.00588977	ENSSSCG00000031191/ENSSSCG00000037451	PPFIA1
2	3180000	3190000	3180337	13	4.4211	5.5e-07	ENSSSCG00000031191/ENSSSCG00000030888	FADD
2	3290000	3300000	3290980	20	3.51599	0.000783919	ENSSSCG00000031191/ENSSSCG00000024158	ANO1
2	3610000	3620000	3610115	18	2.97452	0.0113261	ENSSSCG00000031191/ENSSSCG00000012874	LTO1
2	4190000	4200000	4192896	11	3.48178	0.000957627	ENSSSCG00000012878/ENSSSCG00000012879	IGHMBP2	MRPL21
2	4280000	4290000	4282481	2	3.35078	0.00197641	ENSSSCG00000012880	CPT1A
2	4450000	4460000	4450341	23	4.89904	1.78e-09	ENSSSCG00000012884	PPP6R3
2	4760000	4770000	4760143	20	4.82564	4.76e-09	ENSSSCG00000031459	KMT5B
2	4780000	4790000	4780533	25	4.73854	1.45e-08	ENSSSCG00000012889	CHKA
2	4860000	4870000	4860459	34	5.18669	2.57e-11	ENSSSCG00000012890/ENSSSCG00000037455/ENSSSCG00000028501	TCIRG1	NDUFS8
2	4870000	4880000	4870409	52	4.4823	2.87e-07	ENSSSCG00000037455/ENSSSCG00000028501	NDUFS8
2	4890000	4900000	4890050	47	4.36604	9.69e-07	ENSSSCG00000012893	UNC93B1
2	4920000	4930000	4920096	5	3.12305	0.0060111	ENSSSCG00000026349	ALDH3B2
2	4940000	4950000	4940157	36	3.67319	0.000293893	ENSSSCG00000034410	TBX10
2	4950000	4960000	4954570	4	2.93465	0.0132731	ENSSSCG00000035645/ENSSSCG00000012895/ENSSSCG00000012896	NDUFV1
2	5020000	5030000	5020544	43	4.75977	1.11e-08	ENSSSCG00000020764/ENSSSCG00000012902	CABP2	CDK2AP2
2	5030000	5040000	5030909	7	3.52619	0.000737835	ENSSSCG00000012903	PITPNM1
2	5060000	5070000	5060580	47	4.18182	5.66e-06	ENSSSCG00000012905/ENSSSCG00000012906/ENSSSCG00000033777	TMEM134	CABP4	GPR152
2	5070000	5080000	5071663	7	2.78383	0.0232167	ENSSSCG00000012906/ENSSSCG00000033777	CABP4	GPR152
2	5090000	5100000	5091095	46	4.66092	3.76e-08	ENSSSCG00000012910/ENSSSCG00000012911	RPS6KB2	CARNS1
2	5100000	5110000	5100203	13	6.20271	2.13e-20	ENSSSCG00000012911/ENSSSCG00000012912	CARNS1	TBC1D10C
2	5110000	5120000	5110362	23	3.97333	3.33e-05	ENSSSCG00000012912	TBC1D10C
2	5120000	5130000	5120093	12	5.08998	1.15e-10	ENSSSCG00000012913/ENSSSCG00000012914	PPP1CA	RAD9A
2	5150000	5160000	5150487	8	5.25206	8.93e-12	ENSSSCG00000012915	CLCF1
2	5230000	5240000	5230260	2	5.21284	1.69e-11	ENSSSCG00000029637	KDM2A
2	5850000	5860000	5850541	129	4.09704	1.06e-08	ENSSSCG00000038918	CTSF
2	5870000	5880000	5870298	3	2.61387	0.0405531	ENSSSCG00000038323/ENSSSCG00000021891	ACTN3	ZDHHC24
2	6030000	6040000	6032178	4	3.99615	2.77e-05	ENSSSCG00000012941	SLC29A2
2	6480000	6490000	6480015	70	2.84347	0.0187524	ENSSSCG00000012975	SNX32
2	6520000	6530000	6524736	15	2.72642	0.0282609	ENSSSCG00000027361	OVOL1
2	6550000	6560000	6550435	88	4.40038	6.82e-07	ENSSSCG00000012978	AP5B1
2	6560000	6570000	6564444	20	2.55961	0.0477387	ENSSSCG00000012979/ENSSSCG00000012980	RNASEH2C	KAT5
2	6610000	6620000	6610444	13	2.84203	0.0188516	ENSSSCG00000012982/ENSSSCG00000012983	SIPA1	PCNX3
2	6650000	6660000	6652828	25	2.75455	0.0256925	ENSSSCG00000037531/ENSSSCG00000012986	MAP3K11	KCNK7
2	6670000	6680000	6672033	1	3.86011	7.96e-05	ENSSSCG00000012988/ENSSSCG00000035604/ENSSSCG00000020737	EHBP1L1	FAM89B	SSSCA1
2	6680000	6690000	6685924	23	3.21434	0.00393196	ENSSSCG00000035604/ENSSSCG00000020737	FAM89B	SSSCA1
2	6750000	6760000	6756996	5	3.82395	0.00010376	ENSSSCG00000040072	RF01684
2	6850000	6860000	6850115	23	2.7334	0.0276058	ENSSSCG00000012993	SLC25A45
2	6880000	6890000	6880186	39	3.51936	0.000768411	ENSSSCG00000012995	DPF2
2	6890000	6900000	6891426	72	3.60195	0.00046433	ENSSSCG00000012996	CDC42EP2
2	6950000	6960000	6952038	30	5.36271	1.38e-12	ENSSSCG00000012999/ENSSSCG00000012997	CAPN1
2	7180000	7190000	7182548	4	2.62103	0.0396689	ENSSSCG00000023178	BATF2
2	7260000	7270000	7269505	2	3.23673	0.00352791	ENSSSCG00000023890	ATG2A
2	7760000	7770000	7760915	8	2.74523	0.0265231	ENSSSCG00000028806/ENSSSCG00000013042	RPS6KA4
2	7810000	7820000	7810661	4	2.99401	0.0104633	ENSSSCG00000013028/ENSSSCG00000013027/ENSSSCG00000013031	ESRRA	KCNK4
2	7830000	7840000	7832045	22	2.42705	0.000430261	ENSSSCG00000013032/ENSSSCG00000013033	GPR137	BAD
2	8070000	8080000	8070041	16	3.02709	0.00912217	ENSSSCG00000013043	MACROD1
2	8090000	8100000	8092937	38	1.67425	0.0497066	ENSSSCG00000013045	OTUB1
2	8910000	8920000	8910007	50	2.01365	2.99e-05	ENSSSCG00000026837	RF00087
2	8920000	8930000	8920077	22	1.77944	0.00314301	ENSSSCG00000028290/ENSSSCG00000029095/ENSSSCG00000029549/ENSSSCG00000026212/ENSSSCG00000023669/ENSSSCG00000027032/ENSSSCG00000025513/ENSSSCG00000027405	RF00086	RF00085	RF00099	RF00070	RF00088	RF00089	RF00099	RF00004
2	9130000	9140000	9130146	38	1.547	0.00590002	ENSSSCG00000013061/ENSSSCG00000013062	EML3	MTA2
2	9200000	9210000	9200251	8	1.66451	0.00913408	ENSSSCG00000033010/ENSSSCG00000036669	AHNAK
2	9440000	9450000	9440015	27	3.26314	0.00309767	ENSSSCG00000013066	INCENP
2	9530000	9540000	9530352	27	3.52311	0.000751494	ENSSSCG00000014540/ENSSSCG00000023090	BEST1
2	9590000	9600000	9593452	3	3.10831	0.00642098	ENSSSCG00000013074	RAB3IL1
2	9640000	9650000	9640689	84	3.42461	0.0013244	ENSSSCG00000013072	FADS2
2	9760000	9770000	9760381	36	3.53749	0.000689605	ENSSSCG00000027538/ENSSSCG00000013078	TMEM258	MYRF
2	9960000	9970000	9960128	34	5.70882	1.96e-15	ENSSSCG00000021906	SYT7
2	10040000	10050000	10040093	29	3.2735	0.00294153	ENSSSCG00000013081	PPP1R32
2	10100000	10110000	10103439	36	3.79935	0.000123836	ENSSSCG00000013083	CPSF7
2	10120000	10130000	10121754	85	4.72419	1.74e-08	ENSSSCG00000013084	TMEM216
2	10130000	10140000	10130159	97	4.83677	4.11e-09	ENSSSCG00000037843	TMEM138
2	10220000	10230000	10220710	10	2.66978	0.0340264	ENSSSCG00000013093	VWCE
2	10250000	10260000	10255722	16	3.64783	0.000346729	ENSSSCG00000013092	PGA5
2	10460000	10470000	10461189	4	4.44564	4.25e-07	ENSSSCG00000013095	PAG6
2	10480000	10490000	10482322	22	3.78415	0.000137945	ENSSSCG00000013096/ENSSSCG00000001005	PPAG3
2	10620000	10630000	10620205	73	5.89297	3.73e-17	ENSSSCG00000028762	VPS37C
2	10660000	10670000	10660011	93	4.99956	4.36e-10	ENSSSCG00000013115	CD5
2	10750000	10760000	10750154	83	5.64507	7.13e-15	ENSSSCG00000013111	CD6
2	10800000	10810000	10801548	37	4.6557	4e-08	ENSSSCG00000013114	SLC15A3
2	10820000	10830000	10820590	63	4.47768	3.02e-07	ENSSSCG00000013113/ENSSSCG00000013110	TMEM132A	TMEM109
2	10830000	10840000	10835410	47	4.41967	5.59e-07	ENSSSCG00000013110	TMEM109
2	10860000	10870000	10860169	49	5.20497	1.92e-11	ENSSSCG00000013107	PRPF19
2	10880000	10890000	10880090	49	3.41585	0.00139028	ENSSSCG00000013106	PTGDR2
2	10900000	10910000	10900784	17	4.10213	1.14e-05	ENSSSCG00000013105	CCDC86
2	10940000	10950000	10942111	11	3.53492	0.000700348	ENSSSCG00000037987	MS4A10
2	11190000	11200000	11190069	60	5.36795	1.26e-12	ENSSSCG00000027387/ENSSSCG00000035701	MS4A12
2	11240000	11250000	11249066	15	4.74667	1.31e-08	ENSSSCG00000026796	MS4A5
2	11630000	11640000	11630126	62	4.12988	8.99e-06	ENSSSCG00000039252	TCN1
2	11660000	11670000	11660089	43	5.14279	5.12e-11	ENSSSCG00000013117	GIF
2	11720000	11730000	11720454	1	4.57094	1.07e-07	ENSSSCG00000013119	STX3
2	11780000	11790000	11784903	2	3.35785	0.00190373	ENSSSCG00000013122	OR10V1
2	12210000	12220000	12212433	15	3.7027	0.000241635	ENSSSCG00000013145	DTX4
2	12260000	12270000	12262198	2	3.48429	0.000943795	ENSSSCG00000033703/ENSSSCG00000013147	FAM111B
2	12550000	12560000	12555393	51	5.92574	1.78e-17	ENSSSCG00000021176	LPXN
2	12870000	12880000	12874644	23	5.09	1.15e-10	ENSSSCG00000031726	OR9Q1
2	12990000	13000000	12994731	12	2.92873	0.0135844	ENSSSCG00000032557/ENSSSCG00000013170	LDHB
2	13150000	13160000	13150958	2	2.96934	0.0115649	ENSSSCG00000013174	CTNND1
2	13360000	13370000	13360010	48	4.86089	2.99e-09	ENSSSCG00000032195/ENSSSCG00000023379	UBE2L6
2	13400000	13410000	13400945	75	3.57759	0.000540276	ENSSSCG00000036359	SLC43A1
2	13610000	13620000	13610069	1	4.5553	1.28e-07	ENSSSCG00000029468/ENSSSCG00000029059	P2RX3	SSRP1
2	14510000	14520000	14510251	13	3.26768	0.00302841	ENSSSCG00000038883	OR4B1
2	14700000	14710000	14700617	38	4.1729	6.13e-06	ENSSSCG00000023709	PTPRJ
2	14930000	14940000	14933699	9	3.2365	0.00353196	ENSSSCG00000030610/ENSSSCG00000040838	FNBP4	AGBL2
2	15040000	15050000	15044294	2	3.75912	0.000164405	ENSSSCG00000013227/ENSSSCG00000013226	KBTBD4	PTPMT1
2	15260000	15270000	15266170	10	3.08159	0.00722366	ENSSSCG00000013236	MYBPC3
2	15650000	15660000	15650594	8	3.22002	0.00382584	ENSSSCG00000013248	LRP4
2	15680000	15690000	15686338	8	4.17368	6.09e-06	ENSSSCG00000013249	CKAP5
2	15800000	15810000	15808159	10	4.5555	1.28e-07	ENSSSCG00000013252	F2
2	15830000	15840000	15830395	41	3.34603	0.00202663	ENSSSCG00000023097/ENSSSCG00000013256	ZNF408	ARHGAP1
2	15870000	15880000	15871184	14	3.63875	0.000367603	ENSSSCG00000013257	ATG13
2	16060000	16070000	16061013	9	3.37197	0.00176559	ENSSSCG00000013262	AMBRA1
2	16190000	16200000	16190287	11	3.4738	0.00100275	ENSSSCG00000013263	CREB3L1
2	16410000	16420000	16414158	9	4.0796	1.39e-05	ENSSSCG00000023974	PHF21A
2	16570000	16580000	16574698	11	3.22344	0.00376318	ENSSSCG00000013269	MAPK8IP1
2	16620000	16630000	16620327	56	3.67772	0.000285265	ENSSSCG00000013270	CRY2
2	16780000	16790000	16780419	49	2.83925	0.0190439	ENSSSCG00000013273	CHST1
2	17160000	17170000	17160298	17	3.85979	7.98e-05	ENSSSCG00000031590	SYT13
2	17240000	17250000	17240169	26	5.18406	2.68e-11	ENSSSCG00000013276	PRDM11
2	17440000	17450000	17440251	36	3.74901	0.000176334	ENSSSCG00000031819	TP53I11
2	17600000	17610000	17600014	42	5.94004	1.28e-17	ENSSSCG00000013278	TSPAN18
2	17830000	17840000	17830056	58	4.59875	7.8e-08	ENSSSCG00000020526	RF00020
2	18030000	18040000	18030305	32	4.67282	3.26e-08	ENSSSCG00000040329	ALX4
2	18110000	18120000	18111769	29	3.39972	0.00151925	ENSSSCG00000013281	EXT2
2	18240000	18250000	18240170	68	2.75615	0.00637041	ENSSSCG00000013282	ACCS
2	18440000	18450000	18441308	50	3.44081	0.00120968	ENSSSCG00000013283/ENSSSCG00000040937	ACCSL	ALKBH3
2	18590000	18600000	18590248	38	3.59052	0.000498694	ENSSSCG00000021739	HSD17B12
2	21520000	21530000	21524106	14	3.15174	0.00527604	ENSSSCG00000013286	LRRC4C
2	24790000	24800000	24792603	18	3.6465	0.000349714	ENSSSCG00000013292	PRR5L
2	25000000	25010000	25002675	8	4.38187	8.25e-07	ENSSSCG00000013294	LDLRAD3
2	25270000	25280000	25272244	22	4.00526	2.58e-05	ENSSSCG00000013295	TRIM44
2	25570000	25580000	25572346	51	4.13533	8.57e-06	ENSSSCG00000028338	PAMR1
2	25750000	25760000	25752741	3	3.8226	0.000104779	ENSSSCG00000013296	SLC1A2
2	25840000	25850000	25840738	27	3.87967	6.88e-05	ENSSSCG00000013297	CD44
2	26080000	26090000	26085987	4	3.32875	0.00221859	ENSSSCG00000013298	PDHX
2	26110000	26120000	26116671	9	3.56196	0.000594662	ENSSSCG00000013299	APIP
2	26440000	26450000	26448306	2	3.80353	0.000120197	ENSSSCG00000013301	ELF5
2	26740000	26750000	26741653	2	3.82945	9.97e-05	ENSSSCG00000013303	ABTB2
2	26860000	26870000	26861244	1	3.00334	0.0100693	ENSSSCG00000013305	CAPRIN1
2	27160000	27170000	27165650	19	3.68374	0.000274147	ENSSSCG00000013308	FBXO3
2	27230000	27240000	27232791	24	4.89079	2e-09	ENSSSCG00000013311	KIAA1549L
2	27870000	27880000	27876758	21	4.79419	7.17e-09	ENSSSCG00000030326	TCP11L1
2	28020000	28030000	28028503	4	3.53496	0.000700163	ENSSSCG00000013314	QSER1
2	28080000	28090000	28086217	3	3.25882	0.00316476	ENSSSCG00000013313	PRRG4
2	28140000	28150000	28142154	3	3.68833	0.000265933	ENSSSCG00000026433	CCDC73
2	28970000	28980000	28970704	6	3.21001	0.00401447	ENSSSCG00000013320	PAX6
2	29070000	29080000	29076762	1	5.35665	1.53e-12	ENSSSCG00000013321	ELP4
2	29630000	29640000	29633642	4	4.23663	3.41e-06	ENSSSCG00000013326	DCDC1
2	30220000	30230000	30222129	20	5.0465	2.2e-10	ENSSSCG00000013327	MPPED2
2	30390000	30400000	30394646	4	3.68832	0.000265943	ENSSSCG00000035881/ENSSSCG00000013328	FSHB
2	32880000	32890000	32883857	9	3.69852	0.000248476	ENSSSCG00000013335	LGR4
2	33570000	33580000	33570013	56	4.0886	1.29e-05	ENSSSCG00000013338	SLC5A12
2	33640000	33650000	33649129	3	4.17015	6.29e-06	ENSSSCG00000013339	ANO3
2	37980000	37990000	37982922	6	3.65489	0.000331212	ENSSSCG00000039940	NELL1
2	39370000	39380000	39370229	13	3.59455	0.000486332	ENSSSCG00000013351	NAV2
2	40490000	40500000	40490960	21	4.80041	6.62e-09	ENSSSCG00000013358	PTPN5
2	40610000	40620000	40613002	1	2.8912	0.0156955	ENSSSCG00000038037/ENSSSCG00000013362	UEVLD
2	41510000	41520000	41510465	48	3.37681	0.00172023	ENSSSCG00000013376	OTOG
2	42100000	42110000	42101812	14	2.93419	0.0080883	ENSSSCG00000013382	PLEKHA7
2	42540000	42550000	42540071	2	3.18558	0.00450795	ENSSSCG00000034191	SOX6
2	43950000	43960000	43954369	30	4.73001	1.62e-08	ENSSSCG00000013385	INSC
2	45070000	45080000	45070043	46	4.91862	1.36e-09	ENSSSCG00000013393	SPON1
2	45760000	45770000	45762369	37	4.89698	1.83e-09	ENSSSCG00000036173/ENSSSCG00000013394	PTH
2	45960000	45970000	45961554	29	4.34771	1.17e-06	ENSSSCG00000013397	ARNTL
2	46590000	46600000	46590184	27	4.48249	2.87e-07	ENSSSCG00000013399	TEAD1
2	46840000	46850000	46840798	39	5.08628	1.21e-10	ENSSSCG00000028827	PARVA
2	47170000	47180000	47176841	35	4.60344	7.39e-08	ENSSSCG00000013400	MICAL2
2	47420000	47430000	47421795	33	4.7604	1.1e-08	ENSSSCG00000013401	DKK3
2	48020000	48030000	48021848	22	5.3372	2.14e-12	ENSSSCG00000013403	GALNT18
2	48800000	48810000	48805639	20	4.49583	2.48e-07	ENSSSCG00000020720	MRVI1
2	49060000	49070000	49060082	87	4.92058	1.33e-09	ENSSSCG00000022492	AMPD3
2	49730000	49740000	49738048	9	3.1467	0.00539943	ENSSSCG00000013410	SWAP70
2	50820000	50830000	50829656	1	3.83007	9.92e-05	ENSSSCG00000013984	SNAP47
2	51160000	51170000	51160036	9	2.56554	0.0469109	ENSSSCG00000029870	WNT3A
2	56100000	56110000	56102643	1	3.84152	9.13e-05	ENSSSCG00000036754	OR14A16
2	56400000	56410000	56408587	11	3.15214	0.00526643	ENSSSCG00000023700	OR13G1
2	56960000	56970000	56962878	24	5.6734	4.03e-15	ENSSSCG00000013940	NLRP3
2	58400000	58410000	58400443	25	5.9894	4.08e-18	ENSSSCG00000013935/ENSSSCG00000013936	YJEFN3	NDUFA13
2	58410000	58420000	58413779	11	2.68782	0.0321009	ENSSSCG00000013936/ENSSSCG00000013937/ENSSSCG00000013938	NDUFA13	TSSK6	GATAD2A
2	58430000	58440000	58438888	1	3.33905	0.00210236	ENSSSCG00000013938	GATAD2A
2	58560000	58570000	58563310	1	3.17404	0.00475848	ENSSSCG00000021664	MAU2
2	58580000	58590000	58580663	10	3.4177	0.00137613	ENSSSCG00000036970	SUGP1
2	59610000	59620000	59615349	1	2.58253	0.0445988	ENSSSCG00000013897/ENSSSCG00000013896	RAB3A	MPV17L2
2	59690000	59700000	59697164	6	4.42437	5.32e-07	ENSSSCG00000013895	MAST3
2	59770000	59780000	59772585	1	2.91455	0.014353	ENSSSCG00000013893/ENSSSCG00000013892	ARRDC2	KCNN1
2	59790000	59800000	59791442	19	4.01109	2.46e-05	ENSSSCG00000013892	KCNN1
2	59830000	59840000	59830133	11	3.38393	0.00165543	ENSSSCG00000013891	CCDC124
2	59860000	59870000	59862594	42	4.54964	1.37e-07	ENSSSCG00000013890	SLC5A5
2	59970000	59980000	59970668	11	2.95746	0.0121286	ENSSSCG00000013885	FCHO1
2	60000000	60010000	60008853	9	2.93445	0.0132837	ENSSSCG00000013884	MAP1S
2	60340000	60350000	60345523	6	3.21429	0.00393285	ENSSSCG00000037025/ENSSSCG00000038440	PLVAP	GTPBP3
2	60650000	60660000	60656507	18	3.9395	4.35e-05	ENSSSCG00000013869	CPAMD8
2	62190000	62200000	62191788	1	2.68581	0.032312	ENSSSCG00000013838	AKAP8L
2	64620000	64630000	64624869	2	3.10448	0.00653117	ENSSSCG00000013787	ADGRE3
2	65750000	65760000	65757548	1	2.92202	0.0139438	ENSSSCG00000013754	CACNA1A
2	68830000	68840000	68833836	1	2.7361	0.0273556	ENSSSCG00000013667	COL5A3
2	68980000	68990000	68981181	2	4.10976	1.07e-05	ENSSSCG00000013659	DNMT1
2	69650000	69660000	69650083	37	2.69752	0.00746632	ENSSSCG00000013635	TIMM29
2	69800000	69810000	69803278	24	2.92165	0.0139641	ENSSSCG00000013629	SMARCA4
2	71390000	71400000	71392166	8	2.68442	0.0324576	ENSSSCG00000013579	CD209
2	72220000	72230000	72224050	6	3.37033	0.00178112	ENSSSCG00000013556	ADGRE1
2	72700000	72710000	72707145	1	3.57057	0.000564111	ENSSSCG00000013539/ENSSSCG00000024254/ENSSSCG00000013540/ENSSSCG00000038079	GTF2F1	ALKBH7	PSPN	CLPP
2	72770000	72780000	72774307	7	3.5595	0.000603643	ENSSSCG00000023969	ACER1
2	74220000	74230000	74222675	8	5.17379	3.15e-11	ENSSSCG00000034615/ENSSSCG00000035176	TNFAIP8L1	SEMA6B
2	74260000	74270000	74264999	12	3.21511	0.00391732	ENSSSCG00000035176	SEMA6B
2	74480000	74490000	74484247	3	2.66626	0.0344124	ENSSSCG00000013505/ENSSSCG00000013504	FSD1	TMIGD2
2	74630000	74640000	74630458	7	3.08359	0.007161	ENSSSCG00000027127	MAP2K2
2	74680000	74690000	74684592	2	3.14512	0.00543842	ENSSSCG00000029236	ZBTB7A
2	74790000	74800000	74790388	15	3.77695	0.000145128	ENSSSCG00000040860	NMRK2
2	74810000	74820000	74812043	4	4.36918	9.39e-07	ENSSSCG00000026754	ATCAY
2	74890000	74900000	74890096	40	4.08771	1.3e-05	ENSSSCG00000013495/ENSSSCG00000013494	ZFR2	MATK
2	74920000	74930000	74929682	5	4.99445	4.69e-10	ENSSSCG00000032429/ENSSSCG00000024242/ENSSSCG00000013492	RAX2	MRPL54	APBA3
2	74940000	74950000	74940370	13	3.78924	0.000133068	ENSSSCG00000013492/ENSSSCG00000013491	APBA3	TJP3
2	74960000	74970000	74960009	35	6.38166	1.73e-22	ENSSSCG00000013491	TJP3
2	75040000	75050000	75043223	9	3.11924	0.00611475	ENSSSCG00000013490/ENSSSCG00000032085	PIP5K1C	CACTIN
2	75050000	75060000	75055496	5	3.70799	0.000233193	ENSSSCG00000032085	CACTIN
2	75140000	75150000	75140073	20	3.20968	0.0040208	ENSSSCG00000013481	FZR1
2	75910000	75920000	75914171	2	3.50355	0.00084356	ENSSSCG00000033968	SLC39A3
2	75920000	75930000	75925938	6	2.55134	0.0489122	ENSSSCG00000038013	DIRAS1
2	76040000	76050000	76040103	4	3.19213	0.00437074	ENSSSCG00000033949	GNG7
2	76170000	76180000	76172966	18	4.77338	9.36e-09	ENSSSCG00000028363	TMPRSS9
2	76230000	76240000	76232903	10	3.67983	0.000281329	ENSSSCG00000013464	SPPL2B
2	76340000	76350000	76346989	12	4.35796	1.05e-06	ENSSSCG00000013457	DOT1L
2	76630000	76640000	76636387	5	2.93806	0.0130966	ENSSSCG00000013446/ENSSSCG00000038810	SCAMP4	ADAT3
2	76730000	76740000	76732368	3	3.23799	0.00350628	ENSSSCG00000013440	ATP8B3
2	78690000	78700000	78690047	32	3.70199	0.000242774	ENSSSCG00000014014	TBC1D9B
2	80460000	80470000	80460122	3	2.63152	0.0383993	ENSSSCG00000040507	PDLIM7
2	81380000	81390000	81386775	3	3.29544	0.00263332	ENSSSCG00000014056	RNF44
2	81660000	81670000	81668976	1	3.03729	0.00873847	ENSSSCG00000014061	THOC3
2	82890000	82900000	82895117	25	4.09554	1.21e-05	ENSSSCG00000028317	ARHGEF28
2	83760000	83770000	83760033	11	5.29581	4.32e-12	ENSSSCG00000014073	HEXB
2	83900000	83910000	83907599	1	3.91528	5.25e-05	ENSSSCG00000014076	FAM169A
2	85180000	85190000	85181023	31	3.26228	0.00311093	ENSSSCG00000034062	SV2C
2	85410000	85420000	85410382	29	4.74262	1.38e-08	ENSSSCG00000014088	IQGAP2
2	85830000	85840000	85835544	10	3.41101	0.00142797	ENSSSCG00000014093	CRHBP
2	87280000	87290000	87280207	43	3.58264	0.000523691	ENSSSCG00000034795	SCAMP1
2	88080000	88090000	88086831	4	4.20937	4.4e-06	ENSSSCG00000014112	JMY
2	88730000	88740000	88733129	12	3.86203	7.85e-05	ENSSSCG00000014117	THBS4
2	89140000	89150000	89141268	3	3.46336	0.00106457	ENSSSCG00000014123	FAM151B
2	89410000	89420000	89413813	26	3.93936	4.36e-05	ENSSSCG00000014126	MSH3
2	89700000	89710000	89703380	11	3.448	0.00116163	ENSSSCG00000014127	RASGRF2
2	90530000	90540000	90533476	5	3.76096	0.000162306	ENSSSCG00000025210	ATG10
2	91730000	91740000	91730700	2	4.28377	2.18e-06	ENSSSCG00000014136	VCAN
2	95570000	95580000	95574847	1	3.28076	0.00283634	ENSSSCG00000014148	TMEM161B
2	103360000	103370000	103361618	27	2.93599	0.0132034	ENSSSCG00000014170	CAST
2	103390000	103400000	103390352	2	2.99419	0.0104554	ENSSSCG00000014171	ERAP1
2	103510000	103520000	103516236	9	3.64986	0.000342199	ENSSSCG00000027860	ERAP2
2	106550000	106560000	106552352	2	2.88756	0.0159136	ENSSSCG00000014179	FAM174A
2	107840000	107850000	107846480	5	2.98612	0.0108057	ENSSSCG00000014182	SLCO4C1
2	108020000	108030000	108023860	4	3.19513	0.0043092	ENSSSCG00000014183	SLCO6A1
2	108600000	108610000	108606196	4	3.28788	0.00273621	ENSSSCG00000024999	PPIP5K2
2	109040000	109050000	109040499	14	3.44189	0.00120232	ENSSSCG00000014187	NUDT12
2	112590000	112600000	112590307	36	4.42374	5.35e-07	ENSSSCG00000036520	EFNA5
2	113450000	113460000	113450300	12	3.29395	0.00265335	ENSSSCG00000014190	FBXL17
2	113870000	113880000	113879145	7	4.32213	1.5e-06	ENSSSCG00000027074	FER
2	114310000	114320000	114310270	47	3.06418	0.000668066	ENSSSCG00000022845	PJA2
2	114740000	114750000	114741589	17	4.48933	2.66e-07	ENSSSCG00000014195	MAN2A1
2	115280000	115290000	115280050	81	3.97422	3.31e-05	ENSSSCG00000014196	TMEM232
2	115540000	115550000	115541366	10	3.48173	0.000957909	ENSSSCG00000014197	SLC25A46
2	115840000	115850000	115840384	12	1.61512	0.0292056	ENSSSCG00000014199	WDR36
2	116160000	116170000	116161596	62	3.5133	0.000796472	ENSSSCG00000037019/ENSSSCG00000032292	CAMK4
2	116750000	116760000	116750098	5	3.48464	0.000941883	ENSSSCG00000014204	DCP2
2	116870000	116880000	116871474	78	3.34168	0.00207348	ENSSSCG00000022048	REEP5
2	117010000	117020000	117010133	61	4.65801	3.89e-08	ENSSSCG00000014207	APC
2	117450000	117460000	117457419	11	3.72515	0.000207649	ENSSSCG00000029860	EPB41L4A
2	117830000	117840000	117832138	3	3.64504	0.000353012	ENSSSCG00000034993	NREP
2	118030000	118040000	118030596	15	4.92777	1.2e-09	ENSSSCG00000014211	YTHDC2
2	118850000	118860000	118856979	2	4.29234	2.01e-06	ENSSSCG00000014213	KCNN2
2	119320000	119330000	119326333	6	2.95072	0.0124581	ENSSSCG00000014214	TRIM36
2	119400000	119410000	119400377	17	4.30045	1.86e-06	ENSSSCG00000014215	PGGT1B
2	119930000	119940000	119930639	7	3.06732	0.00768568	ENSSSCG00000014219	CDO1
2	120160000	120170000	120160978	35	4.14945	7.56e-06	ENSSSCG00000014221	LVRN
2	120240000	120250000	120243592	41	4.15565	7.16e-06	ENSSSCG00000014223	COMMD10
2	120650000	120660000	120650304	14	4.64863	4.35e-08	ENSSSCG00000014224	SEMA6A
2	122820000	122830000	122825220	4	3.14432	0.00545851	ENSSSCG00000014225	DTWD2
2	123000000	123010000	123000541	12	3.65966	0.000321113	ENSSSCG00000027857	DMXL1
2	124240000	124250000	124241603	8	3.44505	0.0011811	ENSSSCG00000039760/ENSSSCG00000019134	PRR16	RF00100
2	126290000	126300000	126291557	1	4.05657	1.69e-05	ENSSSCG00000022790	SNX2
2	126670000	126680000	126674670	22	4.33897	1.27e-06	ENSSSCG00000014238	PRDM6
2	126890000	126900000	126890152	27	4.75093	1.24e-08	ENSSSCG00000014239	CEP120
2	127110000	127120000	127112496	1	3.68142	0.00027838	ENSSSCG00000014240	CSNK1G3
2	128130000	128140000	128132220	28	3.90501	5.68e-05	ENSSSCG00000014242	ZNF608
2	129570000	129580000	129570149	62	4.27118	2.46e-06	ENSSSCG00000022402	GRAMD2B
2	129680000	129690000	129680996	151	3.68406	0.000273562	ENSSSCG00000014247	ALDH7A1
2	129730000	129740000	129730242	67	3.10161	0.00160349	ENSSSCG00000040454	TEX43
2	129860000	129870000	129860273	81	4.65803	3.89e-08	ENSSSCG00000014248	LMNB1
2	129990000	130000000	129991601	12	4.86072	2.99e-09	ENSSSCG00000014249	MARCH3
2	130480000	130490000	130481921	17	3.72418	0.000209029	ENSSSCG00000014252	PRRC1
2	130590000	130600000	130590061	17	4.39553	7.17e-07	ENSSSCG00000036570	CTXN3
2	130650000	130660000	130651974	23	5.0769	1.4e-10	ENSSSCG00000034496	CCDC192
2	131030000	131040000	131030807	37	3.81809	0.000108247	ENSSSCG00000014255	SLC12A2
2	131360000	131370000	131360137	57	4.06728	1.54e-05	ENSSSCG00000014256	FBN2
2	131750000	131760000	131751003	47	5.33508	2.22e-12	ENSSSCG00000014257	SLC27A6
2	131850000	131860000	131850189	35	4.14569	7.82e-06	ENSSSCG00000014258	ISOC1
2	132220000	132230000	132221292	43	5.05795	1.86e-10	ENSSSCG00000014259	ADAMTS19
2	132420000	132430000	132420622	19	4.03417	2.03e-05	ENSSSCG00000014261	KIAA1024L
2	132710000	132720000	132710490	25	5.39883	7.31e-13	ENSSSCG00000035069	CHSY3
2	133470000	133480000	133470002	32	4.57087	1.07e-07	ENSSSCG00000033499/ENSSSCG00000014264	HINT1
2	133490000	133500000	133491312	33	4.41322	5.97e-07	ENSSSCG00000033213	LYRM7
2	134040000	134050000	134045349	24	4.34249	1.23e-06	ENSSSCG00000014269	FNIP1
2	134110000	134120000	134110096	111	3.89089	6.32e-05	ENSSSCG00000014271	MEIKIN
2	134260000	134270000	134260283	24	4.39028	7.57e-07	ENSSSCG00000014272	ACSL6
2	134510000	134520000	134510011	79	4.60957	6.88e-08	ENSSSCG00000020915	P4HA2
2	134990000	135000000	134991713	2	4.01521	2.38e-05	ENSSSCG00000014283/ENSSSCG00000038750/ENSSSCG00000014282	KIF3A	IL4
2	135070000	135080000	135071368	34	3.01175	0.00972536	ENSSSCG00000014284/ENSSSCG00000014285	SEPT8
2	135140000	135150000	135140021	9	3.64833	0.000345599	ENSSSCG00000014286/ENSSSCG00000014287	SOWAHA	SHROOM1
2	135150000	135160000	135150306	46	2.55195	0.0111553	ENSSSCG00000014287	SHROOM1
2	135190000	135200000	135190060	14	2.79107	0.0226337	ENSSSCG00000032490/ENSSSCG00000034310/ENSSSCG00000014291	LEAP2	AFF4
2	135390000	135400000	135394979	55	3.89374	6.18e-05	ENSSSCG00000014292	HSPA4
2	135780000	135790000	135782459	73	4.68034	2.97e-08	ENSSSCG00000014293	FSTL4
2	136420000	136430000	136420540	51	3.5278	0.000730794	ENSSSCG00000030680	TCF7
2	136670000	136680000	136671920	10	4.46268	3.55e-07	ENSSSCG00000037127	CDKN2AIPNL
2	136820000	136830000	136820162	42	4.0172	2.34e-05	ENSSSCG00000014303	JADE2
2	136910000	136920000	136910025	74	5.66287	4.99e-15	ENSSSCG00000014304	SEC24A
2	136970000	136980000	136970042	37	4.49619	2.47e-07	ENSSSCG00000038955/ENSSSCG00000026644/ENSSSCG00000036725	CAMLG	DDX46
2	136980000	136990000	136985823	55	3.87753	6.99e-05	ENSSSCG00000026644	DDX46
2	137070000	137080000	137070012	79	3.7352	0.00019389	ENSSSCG00000026106	TXNDC15
2	137190000	137200000	137190425	65	3.02248	0.00929993	ENSSSCG00000036741	PITX1
2	139240000	139250000	139244645	2	3.8837	6.67e-05	ENSSSCG00000032423	SPOCK1
2	140520000	140530000	140520537	37	3.23924	0.00348506	ENSSSCG00000014338/ENSSSCG00000019602	HSPA9	RF00154
2	140810000	140820000	140810900	1	3.75703	0.000166798	ENSSSCG00000014339	CTNNA1
2	141020000	141030000	141023501	2	3.26984	0.00299587	ENSSSCG00000024189	SIL1
2	142050000	142060000	142055714	5	2.97936	0.0111067	ENSSSCG00000038493	PFDN1
2	142390000	142400000	142393242	1	2.96391	0.01182	ENSSSCG00000014375	HARS
2	143470000	143480000	143472116	3	4.50477	2.25e-07	ENSSSCG00000022289	PCDH1
2	143600000	143610000	143600616	28	2.99508	0.0104174	ENSSSCG00000038940	GNPDA1
2	144180000	144190000	144180906	29	4.933	1.12e-09	ENSSSCG00000024954	FGF1
2	144470000	144480000	144471295	50	6.60058	2.82e-25	ENSSSCG00000014399	ARHGAP26
2	144890000	144900000	144890056	33	5.04604	2.21e-10	ENSSSCG00000014401	NR3C1
2	145650000	145660000	145650044	106	3.93182	4.62e-05	ENSSSCG00000039309	YIPF5
2	145720000	145730000	145720007	113	4.57607	1.01e-07	ENSSSCG00000032826	KCTD16
2	147180000	147190000	147180101	35	3.39362	0.00157064	ENSSSCG00000014406	PRELID2
2	147230000	147240000	147230391	83	2.90896	0.0146654	ENSSSCG00000040306	GRXCR2
2	147360000	147370000	147360058	84	3.77173	0.000150546	ENSSSCG00000014410	SH3RF2
2	147540000	147550000	147540282	45	3.21827	0.0038583	ENSSSCG00000014411	LARS
2	148260000	148270000	148260134	2	4.48553	2.77e-07	ENSSSCG00000028976	PPP2R2B
2	148630000	148640000	148634810	7	5.44914	2.97e-13	ENSSSCG00000014418	STK32A
2	148750000	148760000	148750211	41	5.28167	5.47e-12	ENSSSCG00000036549	DPYSL3
2	148950000	148960000	148953322	17	3.3548	0.00193485	ENSSSCG00000014420	JAKMIP2
2	150580000	150590000	150581936	3	3.20693	0.00407396	ENSSSCG00000018513	ssc-mir-145
2	150910000	150920000	150914386	26	2.86336	0.0174254	ENSSSCG00000014437	PPARGC1B
2	150920000	150930000	150920196	32	4.07951	1.39e-05	ENSSSCG00000014438	PDE6A
2	151090000	151100000	151095592	1	2.95893	0.0120578	ENSSSCG00000014440/ENSSSCG00000014441	HMGXB3	CSF1R
2	151230000	151240000	151236331	14	3.56349	0.000589139	ENSSSCG00000014447/ENSSSCG00000019588	SLC6A7	RF00003
3	690000	700000	699149	1	3.69693	0.000251142	ENSSSCG00000038777/ENSSSCG00000032156	C7orf50
3	1540000	1550000	1540059	69	3.27942	0.00285547	ENSSSCG00000038766	MAD1L1
3	1880000	1890000	1880052	31	3.44632	0.00117272	ENSSSCG00000007568	IQCE
3	1910000	1920000	1910077	41	1.86289	0.011269	ENSSSCG00000007563	BRAT1
3	1990000	2000000	1990704	28	2.41997	0.0321561	ENSSSCG00000007564	AMZ1
3	2020000	2030000	2020111	43	3.62906	0.000391142	ENSSSCG00000032549	GNA12
3	2200000	2210000	2200093	35	4.00532	2.58e-05	ENSSSCG00000034390	CARD11
3	3040000	3050000	3040224	39	3.71781	0.000218247	ENSSSCG00000007574	SDK1
3	3600000	3610000	3605152	2	3.27821	0.00287296	ENSSSCG00000007576	FOXK1
3	3680000	3690000	3688998	4	3.19863	0.00423822	ENSSSCG00000007575	RADIL
3	3800000	3810000	3802925	2	3.44555	0.00117779	ENSSSCG00000007580	WIPI2
3	3860000	3870000	3860105	86	3.24928	0.00331756	ENSSSCG00000027768	SLC29A4
3	3900000	3910000	3900818	25	4.38222	8.22e-07	ENSSSCG00000022553	TNRC18
3	4050000	4060000	4050788	44	4.40124	6.76e-07	ENSSSCG00000038526	FBXL18
3	4080000	4090000	4081012	12	3.37454	0.00174139	ENSSSCG00000007585	ACTB
3	4140000	4150000	4140110	69	2.94188	0.0129012	ENSSSCG00000007586	FSCN1
3	4150000	4160000	4150015	119	4.40615	6.43e-07	ENSSSCG00000021285	RNF216
3	4430000	4440000	4430959	39	3.61206	0.000435708	ENSSSCG00000008668	RBAK
3	4470000	4480000	4473706	7	3.34776	0.00200816	ENSSSCG00000034517	ZNF12
3	4550000	4560000	4550253	52	3.04329	0.0085192	ENSSSCG00000023378	ZNF316
3	4590000	4600000	4590063	119	4.12505	9.38e-06	ENSSSCG00000037890	ZNF853
3	4620000	4630000	4620046	130	4.17893	5.81e-06	ENSSSCG00000036192/ENSSSCG00000039719	C7orf26	ZDHHC4
3	4630000	4640000	4630007	94	4.62033	6.07e-08	ENSSSCG00000039719	ZDHHC4
3	4750000	4760000	4750836	56	3.90575	5.65e-05	ENSSSCG00000027288	DAGLB
3	4800000	4810000	4800004	25	4.07018	1.5e-05	ENSSSCG00000035090	RAC1
3	4920000	4930000	4920385	48	2.8406	0.0189502	ENSSSCG00000034768	CYTH3
3	5400000	5410000	5400010	18	3.64972	0.000342514	ENSSSCG00000007599	LMTK2
3	6060000	6070000	6060058	63	3.33562	0.00214039	ENSSSCG00000030153	SMURF1
3	6450000	6460000	6458835	1	3.75069	0.000174292	ENSSSCG00000031809	ZKSCAN5
3	6470000	6480000	6474834	8	2.40993	0.0300314	ENSSSCG00000007618	ZNF789
3	6690000	6700000	6690040	14	3.09187	0.00690553	ENSSSCG00000023320	CYP3A39
3	7010000	7020000	7010098	18	3.57139	0.000561284	ENSSSCG00000000146	MYH11
3	7260000	7270000	7261849	3	3.64938	0.000343271	ENSSSCG00000032956	C16orf45
3	7400000	7410000	7400005	24	3.33924	0.00210027	ENSSSCG00000039119	PDXDC1
3	8370000	8380000	8376746	24	3.53151	0.000714773	ENSSSCG00000007652	PPP1R35
3	8680000	8690000	8685084	1	3.17475	0.00474272	ENSSSCG00000007675	EPHB4
3	8970000	8980000	8978586	1	4.29891	1.88e-06	ENSSSCG00000007679	IFT22
3	9070000	9080000	9070099	20	2.85629	0.0178879	ENSSSCG00000007678	COL26A1
3	9500000	9510000	9500328	20	2.98676	0.0107778	ENSSSCG00000007681	CUX1
3	9970000	9980000	9974603	15	3.21015	0.00401178	ENSSSCG00000036391	SSC4D
3	10120000	10130000	10121571	42	3.94527	4.16e-05	ENSSSCG00000025486	MDH2
3	10300000	10310000	10301051	20	3.78294	0.000139129	ENSSSCG00000040182	RHBDD2
3	10630000	10640000	10630265	3	3.57044	0.000564563	ENSSSCG00000007705/ENSSSCG00000007704	NSUN5
3	10650000	10660000	10652543	18	3.1779	0.00467348	ENSSSCG00000007703	TRIM50
3	10660000	10670000	10660301	8	3.13892	0.00559455	ENSSSCG00000038557/ENSSSCG00000007702	FKBP6
3	10770000	10780000	10779363	1	3.37739	0.00171486	ENSSSCG00000027342/ENSSSCG00000029472	BAZ1B	RF00100
3	10860000	10870000	10860277	24	3.25113	0.00328736	ENSSSCG00000007709/ENSSSCG00000007708	TBL2	BCL7B
3	11070000	11080000	11075712	8	3.18909	0.0044341	ENSSSCG00000007716	TMEM270
3	11270000	11280000	11274740	6	3.1295	0.00583865	ENSSSCG00000030378	LIMK1
3	11340000	11350000	11342183	25	3.47856	0.000975621	ENSSSCG00000025966/ENSSSCG00000030427	EIF4H	MIR590
3	11370000	11380000	11372617	28	3.03069	0.0089852	ENSSSCG00000027487/ENSSSCG00000028504	LAT2	RFC2
3	11390000	11400000	11392386	22	2.92655	0.0137004	ENSSSCG00000028504	RFC2
3	11640000	11650000	11640019	23	3.45132	0.00113998	ENSSSCG00000007720	GTF2IRD1
3	11660000	11670000	11660974	11	3.81961	0.000107065	ENSSSCG00000007721	GTF2I
3	11830000	11840000	11830289	20	3.35961	0.00188604	ENSSSCG00000007722	NCF1
3	11950000	11960000	11951569	72	4.28482	2.16e-06	ENSSSCG00000028635/ENSSSCG00000007723/ENSSSCG00000024045	RCC1L
3	14780000	14790000	14780599	55	4.79801	6.82e-09	ENSSSCG00000007727	AUTS2
3	15640000	15650000	15640122	108	4.02612	2.17e-05	ENSSSCG00000007730	CALN1
3	16160000	16170000	16162917	40	3.99041	2.91e-05	ENSSSCG00000007733/ENSSSCG00000007732	SBDS
3	16380000	16390000	16386618	6	3.08597	0.00708664	ENSSSCG00000040985	KCTD7
3	16440000	16450000	16440043	37	3.45427	0.00112107	ENSSSCG00000007737	TPST1
3	16670000	16680000	16671671	29	3.01515	0.00958886	ENSSSCG00000007739/ENSSSCG00000035154	GUSB
3	16830000	16840000	16830155	86	3.12738	0.0058949	ENSSSCG00000007744/ENSSSCG00000007745	PHKG1
3	16840000	16850000	16840413	51	3.73313	0.000196661	ENSSSCG00000007745/ENSSSCG00000020808/ENSSSCG00000033141	RF00398
3	16870000	16880000	16872261	35	3.53868	0.000684703	ENSSSCG00000007748	PSPH
3	16940000	16950000	16944597	12	3.08521	0.00711033	ENSSSCG00000036659/ENSSSCG00000007749	NIPSNAP2
3	16950000	16960000	16950128	33	3.49279	0.000898356	ENSSSCG00000007749/ENSSSCG00000029029	ZNF713
3	17060000	17070000	17060439	38	3.98186	3.11e-05	ENSSSCG00000037878/ENSSSCG00000007753	AHSP	C16orf58
3	17090000	17100000	17090294	26	3.21348	0.00394818	ENSSSCG00000035952	TGFB1I1
3	17120000	17130000	17120582	20	3.02795	0.00908913	ENSSSCG00000036789	COX6A2
3	17740000	17750000	17745476	5	3.18646	0.0044893	ENSSSCG00000025794/ENSSSCG00000007790	FBRS	PRR14
3	17750000	17760000	17752431	78	3.77133	0.000150966	ENSSSCG00000007790	PRR14
3	17760000	17770000	17760320	11	3.03061	0.00898831	ENSSSCG00000033496	ZNF689
3	17790000	17800000	17791337	3	2.55595	0.0482556	ENSSSCG00000037875	ZNF688
3	17840000	17850000	17845822	31	3.60168	0.000465119	ENSSSCG00000007797	ITGAL
3	18010000	18020000	18012075	6	3.36492	0.00183344	ENSSSCG00000029752	C16orf54
3	18070000	18080000	18071049	4	2.65782	0.0353516	ENSSSCG00000027946	MVP
3	18170000	18180000	18170402	11	3.2111	0.00399349	ENSSSCG00000031967/ENSSSCG00000021010	TAOK2	TMEM219
3	18260000	18270000	18261199	2	2.65793	0.0353386	ENSSSCG00000032556/ENSSSCG00000036817/ENSSSCG00000034774	PPP4C	TBX6
3	18340000	18350000	18343194	3	2.98653	0.0107879	ENSSSCG00000038055/ENSSSCG00000033744/ENSSSCG00000035561	CORO1A
3	18370000	18380000	18372482	11	3.56565	0.000581411	ENSSSCG00000022778	SGF29
3	18420000	18430000	18422783	11	2.6294	0.0386533	ENSSSCG00000039300/ENSSSCG00000033623	IL27
3	18570000	18580000	18574084	41	2.98166	0.0110034	ENSSSCG00000007805/ENSSSCG00000007806	ATP2A1	RABEP2
3	18620000	18630000	18620207	35	3.14819	0.00536255	ENSSSCG00000007808/ENSSSCG00000007811	NFATC2IP	LAT
3	18640000	18650000	18646405	5	3.02204	0.00931707	ENSSSCG00000007811	LAT
3	18800000	18810000	18809774	1	3.53289	0.000708906	ENSSSCG00000007812	XPO6
3	18920000	18930000	18921016	43	4.69464	2.5e-08	ENSSSCG00000022785	GSG1L
3	19330000	19340000	19330637	17	3.48825	0.000922384	ENSSSCG00000007814	KIAA0556
3	19380000	19390000	19382854	9	3.08919	0.00698744	ENSSSCG00000007815	GTF3C1
3	19480000	19490000	19480063	4	3.15481	0.0052021	ENSSSCG00000007816	IL21R
3	19530000	19540000	19530541	19	3.39102	0.00159304	ENSSSCG00000007817	IL4R
3	19670000	19680000	19670491	45	3.09838	0.00671026	ENSSSCG00000007818	KDM8
3	21490000	21500000	21496043	6	4.61269	6.64e-08	ENSSSCG00000031865	AQP8
3	21850000	21860000	21850319	18	3.99365	2.83e-05	ENSSSCG00000036255	CACNG3
3	22020000	22030000	22020047	83	3.80385	0.00011992	ENSSSCG00000033674	PRKCB
3	22470000	22480000	22470899	6	3.82082	0.000106133	ENSSSCG00000034827	CHP2
3	22670000	22680000	22671682	35	4.18149	5.67e-06	ENSSSCG00000010797	EARS2
3	22720000	22730000	22721578	38	3.43526	0.00124791	ENSSSCG00000010798	GGA2
3	22780000	22790000	22780202	11	3.30082	0.00256204	ENSSSCG00000010799/ENSSSCG00000031197	COG7
3	23100000	23110000	23100510	93	4.92889	1.18e-09	ENSSSCG00000030424	USP31
3	23250000	23260000	23255399	7	4.00563	2.57e-05	ENSSSCG00000036475	HS3ST2
3	23630000	23640000	23630010	18	2.95199	0.0123953	ENSSSCG00000007838	OTOA
3	23990000	24000000	23992907	16	3.34277	0.00206164	ENSSSCG00000007839/ENSSSCG00000007842	EEF2K	SDR42E2
3	24080000	24090000	24080726	31	3.89752	6.01e-05	ENSSSCG00000025266	VWA3A
3	24200000	24210000	24200947	15	3.18744	0.0044687	ENSSSCG00000026686/ENSSSCG00000007845	PDZD9	UQCRC2
3	24210000	24220000	24210085	17	3.06545	0.00774792	ENSSSCG00000007845	UQCRC2
3	24810000	24820000	24813225	1	2.75997	0.02522	ENSSSCG00000007849	CRYM
3	24850000	24860000	24851571	10	3.11825	0.00614207	ENSSSCG00000007850	ANKS4B
3	24880000	24890000	24881046	32	3.00478	0.0100099	ENSSSCG00000031876	TMEM159
3	25050000	25060000	25051222	26	4.88976	2.02e-09	ENSSSCG00000031798	DNAH3
3	25490000	25500000	25490990	16	3.51116	0.000806599	ENSSSCG00000007859/ENSSSCG00000007861	UMOD	GP2
3	25510000	25520000	25511101	25	4.08532	1.32e-05	ENSSSCG00000007861	GP2
3	25710000	25720000	25710031	50	4.46269	3.55e-07	ENSSSCG00000007862	GPR139
3	25880000	25890000	25880394	37	3.60131	0.000466202	ENSSSCG00000007864	GPRC5B
3	25930000	25940000	25930122	90	5.88023	4.96e-17	ENSSSCG00000034720	IQCK
3	26050000	26060000	26050081	53	4.71686	1.9e-08	ENSSSCG00000027324	VPS35L
3	26170000	26180000	26170260	32	3.81027	0.000114522	ENSSSCG00000023829	CCP110
3	26200000	26210000	26201983	29	4.11048	1.06e-05	ENSSSCG00000029212	GDE1
3	26250000	26260000	26250037	72	5.11768	7.54e-11	ENSSSCG00000007868	TMC5
3	26340000	26350000	26340481	20	3.85583	8.22e-05	ENSSSCG00000007866	TMC7
3	26370000	26380000	26370097	43	2.9497	0.0125088	ENSSSCG00000034655	COQ7
3	26470000	26480000	26470004	77	4.58651	8.99e-08	ENSSSCG00000022200	SYT17
3	26730000	26740000	26730611	1	3.49845	0.000869124	ENSSSCG00000032531	SMG1
3	27380000	27390000	27381896	43	5.11007	8.46e-11	ENSSSCG00000007872	XYLT1
3	28280000	28290000	28281610	6	3.07155	0.00754619	ENSSSCG00000007873	ABCC6
3	28370000	28380000	28378134	3	2.57414	0.0457301	ENSSSCG00000007874/ENSSSCG00000037654	ssc-mir-7135
3	28770000	28780000	28770659	15	3.07009	0.00759408	ENSSSCG00000007878	PARN
3	28970000	28980000	28970168	11	3.70865	0.000232168	ENSSSCG00000039171	MRTFB
3	30410000	30420000	30410018	35	3.43706	0.00123545	ENSSSCG00000024206	CPPED1
3	30590000	30600000	30590017	75	3.56754	0.000574701	ENSSSCG00000037232	SNX29
3	31280000	31290000	31282474	58	1.60983	0.0189084	ENSSSCG00000023984	RSL1D1
3	31330000	31340000	31330732	13	3.58714	0.000509267	ENSSSCG00000007895	ZC3H7A
3	31410000	31420000	31410384	19	2.93219	0.0134018	ENSSSCG00000007896	TXNDC11
3	32100000	32110000	32101006	14	3.97241	3.36e-05	ENSSSCG00000026569	CLEC16A
3	32160000	32170000	32160328	6	3.36451	0.00183742	ENSSSCG00000037224	DEXI
3	32290000	32300000	32290221	20	3.67151	0.000297155	ENSSSCG00000027101	TVP23A
3	32380000	32390000	32383786	10	3.03662	0.00876314	ENSSSCG00000007904	TEKT5
3	33840000	33850000	33840407	15	2.83286	0.00927545	ENSSSCG00000026710	CARHSP1
3	33890000	33900000	33891570	22	2.8257	0.0200047	ENSSSCG00000021236/ENSSSCG00000033311	TMEM186
3	33930000	33940000	33930822	11	2.96825	0.0116159	ENSSSCG00000007909	ABAT
3	37710000	37720000	37713489	8	4.0608	1.63e-05	ENSSSCG00000007930	MGRN1
3	37810000	37820000	37817132	1	3.87989	6.87e-05	ENSSSCG00000007941/ENSSSCG00000007943	CDIP1	NMRAL1
3	37910000	37920000	37911657	1	2.7306	0.027867	ENSSSCG00000022874	DNAJA3
3	38040000	38050000	38043127	6	3.13361	0.00573099	ENSSSCG00000040215	TFAP4
3	38100000	38110000	38101080	26	3.85197	8.45e-05	ENSSSCG00000007949/ENSSSCG00000007950	SRL	ADCY9
3	38140000	38150000	38142997	9	2.83099	0.00159358	ENSSSCG00000007950	ADCY9
3	38470000	38480000	38473223	1	2.95714	0.0121443	ENSSSCG00000007951	CREBBP
3	38530000	38540000	38532236	1	4.69999	2.34e-08	ENSSSCG00000007952	TRAP1
3	38700000	38710000	38700132	5	3.12295	0.00601379	ENSSSCG00000007956	NLRC3
3	38750000	38760000	38750257	5	3.13762	0.00562764	ENSSSCG00000007955	CLUAP1
3	38770000	38780000	38776187	8	3.61842	0.000418541	ENSSSCG00000021065	NAA60
3	38800000	38810000	38802482	6	2.72795	0.0281164	ENSSSCG00000007958	ZNF174
3	39070000	39080000	39073531	1	3.02454	0.00922021	ENSSSCG00000038889/ENSSSCG00000007967	ZNF213
3	39090000	39100000	39094718	5	3.44238	0.00119901	ENSSSCG00000029375	ZNF205
3	39140000	39150000	39141684	8	3.0838	0.00715447	ENSSSCG00000021569	MMP25
3	39150000	39160000	39152755	2	2.99097	0.0105943	ENSSSCG00000020895/ENSSSCG00000023315	BICDL2	THOC6
3	39200000	39210000	39202110	4	3.52785	0.00073058	ENSSSCG00000029264/ENSSSCG00000026248	PKMYT1	PAQR4
3	39230000	39240000	39230275	4	3.20077	0.00419539	ENSSSCG00000028381	FLYWCH1
3	39490000	39500000	39493083	17	3.50962	0.000813953	ENSSSCG00000037719	PDPK1
3	39530000	39540000	39530013	9	3.05713	0.00803039	ENSSSCG00000008057/ENSSSCG00000008056	ATP6V0C
3	39570000	39580000	39570036	2	3.19703	0.00427058	ENSSSCG00000027098/ENSSSCG00000008054/ENSSSCG00000008055	NTN3	TEDC2
3	39580000	39590000	39580172	4	2.85087	0.0182495	ENSSSCG00000008055/ENSSSCG00000026326	TEDC2	CCNF
3	39590000	39600000	39591363	9	3.08499	0.00711716	ENSSSCG00000026326	CCNF
3	39680000	39690000	39684930	2	3.04841	0.00833542	ENSSSCG00000008051	ABCA3
3	39740000	39750000	39748807	3	3.00875	0.00984676	ENSSSCG00000008048/ENSSSCG00000031844	RNPS1
3	39780000	39790000	39781532	3	3.20692	0.00407411	ENSSSCG00000036614/ENSSSCG00000008044/ENSSSCG00000008045	PGP	MLST8	BRICD5
3	39790000	39800000	39793728	5	2.92634	0.0137114	ENSSSCG00000033059	CASKIN1
3	39830000	39840000	39830526	5	3.35036	0.00198087	ENSSSCG00000033691	RAB26
3	39850000	39860000	39854963	7	3.21429	0.00393282	ENSSSCG00000008041	PKD1
3	39970000	39980000	39971565	6	3.41148	0.00142422	ENSSSCG00000008040/ENSSSCG00000023400/ENSSSCG00000008036	TSC2	ZNF598	SYNGR3
3	40100000	40110000	40103920	2	3.83701	9.43e-05	ENSSSCG00000032932/ENSSSCG00000025711	MSRB1	MEIOB
3	40170000	40180000	40178759	7	2.77019	0.0243455	ENSSSCG00000008013/ENSSSCG00000008014	IGFALS	NUBP2
3	40200000	40210000	40203993	3	2.89183	0.015658	ENSSSCG00000008018	MAPK8IP3
3	40280000	40290000	40280491	1	3.72924	0.000201954	ENSSSCG00000008026	CRAMP1
3	40310000	40320000	40318796	1	2.83404	0.0194085	ENSSSCG00000008020	IFT140
3	40380000	40390000	40387691	4	3.22633	0.00371098	ENSSSCG00000008022/ENSSSCG00000037262	TELO2	PTX4
3	40390000	40400000	40392531	16	2.98908	0.0106763	ENSSSCG00000037262/ENSSSCG00000008024	PTX4	CLCN7
3	40510000	40520000	40510850	7	4.64033	4.8e-08	ENSSSCG00000022963/ENSSSCG00000008031/ENSSSCG00000008029	GNPTG	BAIAP3
3	40570000	40580000	40573338	6	2.59118	0.0434535	ENSSSCG00000021560	UBE2I
3	40810000	40820000	40812577	4	2.97108	0.0114842	ENSSSCG00000037970	SOX8
3	40910000	40920000	40911435	31	3.80615	0.000117956	ENSSSCG00000008009	LMF1
3	41000000	41010000	41001921	18	3.1521	0.00526724	ENSSSCG00000008010/ENSSSCG00000008011/ENSSSCG00000008000	CHTF18	GNG13	RPUSD1
3	41020000	41030000	41020840	2	2.82878	0.0197827	ENSSSCG00000023487/ENSSSCG00000008001	MSLNL
3	41080000	41090000	41080031	1	2.83984	0.0190025	ENSSSCG00000008006/ENSSSCG00000008007/ENSSSCG00000007988	FBXL16	WDR24	JMJD8
3	41120000	41130000	41122044	8	2.93905	0.0130461	ENSSSCG00000007991/ENSSSCG00000007995	WDR90	MCRIP2
3	41130000	41140000	41132732	5	2.58216	0.0446476	ENSSSCG00000032188/ENSSSCG00000037013	METTL26	WFIKKN1
3	41180000	41190000	41186562	3	3.26592	0.00305502	ENSSSCG00000007989	PRR35
3	41280000	41290000	41280120	7	3.34205	0.00206947	ENSSSCG00000035854	RAB11FIP3
3	41310000	41320000	41312831	4	2.91775	0.0141767	ENSSSCG00000007986/ENSSSCG00000007985	NME4	TMEM8A
3	41330000	41340000	41334948	3	2.62405	0.039301	ENSSSCG00000007985/ENSSSCG00000007984	TMEM8A	MRPL28
3	41350000	41360000	41351664	7	3.53486	0.000700599	ENSSSCG00000023204	AXIN1
3	41470000	41480000	41470601	1	3.16075	0.00506147	ENSSSCG00000007979/ENSSSCG00000038804	LUC7L	HBQ1
3	41480000	41490000	41480694	1	3.62736	0.000395409	ENSSSCG00000038804/ENSSSCG00000007978/ENSSSCG00000007977	HBQ1	HBM
3	41530000	41540000	41539509	1	2.88118	0.0163013	ENSSSCG00000007981	NPRL3
3	41550000	41560000	41558050	2	3.00845	0.00985923	ENSSSCG00000007968	RHBDF1
3	41890000	41900000	41892842	5	2.80583	0.0214817	ENSSSCG00000008066	ZNF484
3	42010000	42020000	42010077	13	4.50233	2.31e-07	ENSSSCG00000008068/ENSSSCG00000034789	IARS	RF01229
3	42150000	42160000	42152197	18	4.0091	2.5e-05	ENSSSCG00000008073	OMD
3	42170000	42180000	42173088	3	4.37888	8.51e-07	ENSSSCG00000008072	ASPN
3	42230000	42240000	42235036	4	3.40803	0.00145155	ENSSSCG00000028549	ECM2
3	42320000	42330000	42321388	3	3.39772	0.00153593	ENSSSCG00000030204	IPPK
3	42370000	42380000	42370780	21	3.80422	0.000119602	ENSSSCG00000027166	BICD2
3	42560000	42570000	42564948	3	4.76495	1.04e-08	ENSSSCG00000028185	FGD3
3	42820000	42830000	42820084	28	4.07559	1.44e-05	ENSSSCG00000034154	WNK2
3	42990000	43000000	42990811	15	3.3314	0.00218814	ENSSSCG00000008080	PHF2
3	43400000	43410000	43402665	22	4.40519	6.49e-07	ENSSSCG00000021704	PTPDC1
3	43720000	43730000	43728179	1	2.83366	0.0194356	ENSSSCG00000008090	IL1A
3	43750000	43760000	43753620	14	5.34816	1.77e-12	ENSSSCG00000008089	CKAP2L
3	44480000	44490000	44483845	18	3.69906	0.000247582	ENSSSCG00000008103	MERTK
3	44540000	44550000	44540002	70	5.29633	4.28e-12	ENSSSCG00000008105	ANAPC1
3	45480000	45490000	45487406	18	4.06188	1.61e-05	ENSSSCG00000037846	ACOXL
3	45760000	45770000	45763300	3	2.85845	0.0177458	ENSSSCG00000008122	ADRA2B
3	45840000	45850000	45843877	79	3.47179	0.0010144	ENSSSCG00000008121	GPAT2
3	46110000	46120000	46113810	8	2.85026	0.0182908	ENSSSCG00000031072	ZNF514
3	46320000	46330000	46321624	45	4.11408	1.03e-05	ENSSSCG00000034826/ENSSSCG00000008111	NPHP1
3	46480000	46490000	46485940	11	3.32451	0.002268	ENSSSCG00000023050	SEPT10
3	46890000	46900000	46891939	1	2.81212	0.0210054	ENSSSCG00000008125/ENSSSCG00000037580	NCAPH	ITPRIPL1
3	47420000	47430000	47420041	14	2.91123	0.0145378	ENSSSCG00000008134	EDAR
3	47800000	47810000	47800090	44	3.7353	0.000193764	ENSSSCG00000037616/ENSSSCG00000022153	SULT1C2
3	47860000	47870000	47860773	9	3.04295	0.00853148	ENSSSCG00000028691	SULT1C3
3	48000000	48010000	48000082	64	3.11519	0.00622693	ENSSSCG00000008140	SLC5A7
3	48950000	48960000	48950205	26	3.00531	0.00998783	ENSSSCG00000037106	C2orf40
3	49520000	49530000	49524701	16	2.82496	0.020058	ENSSSCG00000024636	TGFBRAP1
3	49530000	49540000	49530395	9	3.48872	0.000919846	ENSSSCG00000025772	GPR45
3	51430000	51440000	51430046	29	4.92153	1.31e-09	ENSSSCG00000008150	TMEM182
3	51510000	51520000	51510852	23	3.15292	0.00524746	ENSSSCG00000038714	MFSD9
3	51940000	51950000	51945791	2	3.38624	0.00163485	ENSSSCG00000008159	IL1RL1
3	52200000	52210000	52208334	1	3.05003	0.00827814	ENSSSCG00000008162	IL1R1
3	52360000	52370000	52368741	14	3.29732	0.00260823	ENSSSCG00000028331	IL1R2
3	52590000	52600000	52590418	25	2.95515	0.0122406	ENSSSCG00000008164	MAP4K4
3	53980000	53990000	53981021	81	3.77207	0.000150191	ENSSSCG00000008176	LONRF2
3	54700000	54710000	54700615	36	3.87719	7.01e-05	ENSSSCG00000008179	REV1
3	55050000	55060000	55050081	1	3.07696	0.00737099	ENSSSCG00000008183/ENSSSCG00000008185	MITD1
3	55180000	55190000	55184551	53	3.48073	0.000963455	ENSSSCG00000008186/ENSSSCG00000038761	TSGA10	C2orf15
3	55380000	55390000	55381552	26	2.87941	0.0164103	ENSSSCG00000008187	KIAA1211L
3	55620000	55630000	55627521	4	3.18947	0.0044261	ENSSSCG00000008188	MGAT4A
3	55750000	55760000	55750061	55	2.88164	0.0162733	ENSSSCG00000008190	INPP4A
3	55880000	55890000	55880631	41	2.79733	0.0221394	ENSSSCG00000027113	CNGA3
3	56610000	56620000	56617079	14	3.10548	0.00650241	ENSSSCG00000008194	ACTR1B
3	56850000	56860000	56858506	2	3.66945	0.000301197	ENSSSCG00000008202	CNNM4
3	57420000	57430000	57420455	10	3.11464	0.00624226	ENSSSCG00000008208	EIF2AK3
3	57590000	57600000	57593747	17	3.21612	0.00389833	ENSSSCG00000036354	FOXI3
3	57870000	57880000	57870049	32	3.71907	0.000216393	ENSSSCG00000008215	SMYD1
3	58020000	58030000	58023062	1	4.71604	1.92e-08	ENSSSCG00000008217	CD8A
3	58890000	58900000	58894846	5	4.23066	3.61e-06	ENSSSCG00000008227	ST3GAL5
3	58990000	59000000	58991097	14	4.76955	9.83e-09	ENSSSCG00000008230	ATOH8
3	59060000	59070000	59060193	82	3.96906	3.45e-05	ENSSSCG00000008228	GNLY
3	59130000	59140000	59132066	3	3.07632	0.00739163	ENSSSCG00000030435	USP39
3	59190000	59200000	59194258	16	2.75754	0.0254312	ENSSSCG00000022820	VAMP8
3	59210000	59220000	59216911	2	3.27185	0.00296597	ENSSSCG00000027381/ENSSSCG00000022300	GGCX	MAT2A
3	59220000	59230000	59220962	3	2.75294	0.0258345	ENSSSCG00000022300	MAT2A
3	59450000	59460000	59451619	20	3.75925	0.000164246	ENSSSCG00000008241	TCF7L1
3	60160000	60170000	60165827	8	4.15936	6.92e-06	ENSSSCG00000008247	SUCLG1
3	63350000	63360000	63350980	13	3.4252	0.00132002	ENSSSCG00000008250	CTNNA2
3	63580000	63590000	63580381	20	3.1932	0.00434873	ENSSSCG00000023859	LRRTM1
3	66130000	66140000	66135107	4	2.09809	0.00943081	ENSSSCG00000008259	LRRTM4
3	67700000	67710000	67706879	1	3.14372	0.0054735	ENSSSCG00000035958	EVA1A
3	68400000	68410000	68401420	16	3.12204	0.00603851	ENSSSCG00000008262	SEMA4F
3	68430000	68440000	68430296	33	2.90224	0.0150488	ENSSSCG00000008263	M1AP
3	68520000	68530000	68523267	22	3.58217	0.00052521	ENSSSCG00000039882/ENSSSCG00000008268/ENSSSCG00000022614	HTRA2	AUP1	DQX1
3	68550000	68560000	68551109	14	1.73189	0.0444991	ENSSSCG00000008278/ENSSSCG00000008275	LBX2	TTC31
3	68560000	68570000	68561020	15	2.895	0.01547	ENSSSCG00000008275/ENSSSCG00000008270	TTC31	CCDC142
3	68570000	68580000	68570396	12	3.4407	0.0012104	ENSSSCG00000008270/ENSSSCG00000022786/ENSSSCG00000035061	CCDC142	MOGS	WBP1
3	68610000	68620000	68610699	9	2.45038	0.0089986	ENSSSCG00000008281/ENSSSCG00000008282/ENSSSCG00000023156	RTKN	WDR54
3	68760000	68770000	68760920	35	2.24829	1.92e-07	ENSSSCG00000027320	SLC4A5
3	69170000	69180000	69173703	3	1.86911	0.0142489	ENSSSCG00000008300	STAMBP
3	69190000	69200000	69191245	10	1.82921	0.000516146	ENSSSCG00000008298/ENSSSCG00000008299	DUSP11	C2orf78
3	69230000	69240000	69230781	6	2.8075	0.000134185	ENSSSCG00000008297	TPRKB
3	69250000	69260000	69250407	15	1.56999	0.00727786	ENSSSCG00000021579/ENSSSCG00000037977	NAT8	ALMS1
3	69380000	69390000	69380096	7	3.57443	0.000550896	ENSSSCG00000037977	ALMS1
3	69520000	69530000	69520291	18	2.30342	0.000615439	ENSSSCG00000008302/ENSSSCG00000008303	FBXO41	CCT7
3	69770000	69780000	69774447	43	3.42611	0.00131338	ENSSSCG00000008307	SFXN5
3	70200000	70210000	70201104	11	4.09642	1.2e-05	ENSSSCG00000008310	EXOC6B
3	71080000	71090000	71084868	29	3.07678	0.00737695	ENSSSCG00000008312	DYSF
3	71380000	71390000	71388135	3	2.85912	0.0177018	ENSSSCG00000022708	ZNF638
3	71510000	71520000	71515224	5	2.55411	0.0485169	ENSSSCG00000008316	NAGK
3	71540000	71550000	71540175	4	2.86669	0.0172107	ENSSSCG00000008317/ENSSSCG00000031976	ANKRD53
3	71560000	71570000	71560647	5	2.99582	0.0103859	ENSSSCG00000008314	ATP6V1B1
3	71690000	71700000	71690735	30	3.36811	0.00180242	ENSSSCG00000023258	CLEC4F
3	71700000	71710000	71700261	7	2.95731	0.0121358	ENSSSCG00000008321	FIGLA
3	71790000	71800000	71790663	29	3.29044	0.00270103	ENSSSCG00000020736	ADD2
3	71960000	71970000	71960051	42	4.19892	4.84e-06	ENSSSCG00000008326	TGFA
3	72220000	72230000	72224834	12	3.304	0.00252083	ENSSSCG00000029790	PCYOX1
3	72470000	72480000	72470154	43	3.52381	0.000748374	ENSSSCG00000033099	ASPRV1
3	72830000	72840000	72833473	11	3.45255	0.0011321	ENSSSCG00000008337	AAK1
3	73180000	73190000	73188677	4	3.64488	0.00035339	ENSSSCG00000008340	ANTXR1
3	76630000	76640000	76630199	55	3.83255	9.75e-05	ENSSSCG00000008357	SPRED2
3	77390000	77400000	77391284	1	2.95386	0.0123037	ENSSSCG00000008363	AFTPH
3	79200000	79210000	79204725	1	2.79138	0.0226088	ENSSSCG00000008372	EHBP1
3	80360000	80370000	80366737	4	3.64422	0.000354892	ENSSSCG00000008382	USP34
3	81260000	81270000	81261719	5	2.84061	0.0189492	ENSSSCG00000008392	BCL11A
3	83330000	83340000	83335747	1	2.9098	0.0146181	ENSSSCG00000008394	FANCL
3	85060000	85070000	85060505	40	4.04637	1.84e-05	ENSSSCG00000008396	CCDC85A
3	91640000	91650000	91643181	4	2.91037	0.0145864	ENSSSCG00000029084	FSHR
3	93170000	93180000	93173589	9	4.10766	1.09e-05	ENSSSCG00000008429	EPCAM
3	94170000	94180000	94170323	40	3.65182	0.000337887	ENSSSCG00000008443	EPAS1
3	94960000	94970000	94962570	6	2.96955	0.0115554	ENSSSCG00000008445	SRBD1
3	96090000	96100000	96090097	27	3.62508	0.000401195	ENSSSCG00000008447/ENSSSCG00000008448	CAMKMT	PREPL
3	96110000	96120000	96110197	22	2.86773	0.017144	ENSSSCG00000008448	PREPL
3	96760000	96770000	96768294	1	3.43691	0.00123644	ENSSSCG00000008456	PLEKHH2
3	96890000	96900000	96892456	7	3.02844	0.00907069	ENSSSCG00000008459	THADA
3	97580000	97590000	97581734	27	2.93888	0.00935114	ENSSSCG00000038660	HAAO
3	97620000	97630000	97622508	54	3.04857	0.00832979	ENSSSCG00000008464	MTA3
3	97860000	97870000	97862806	35	4.06569	1.56e-05	ENSSSCG00000008465	KCNG3
3	98440000	98450000	98440035	46	4.02487	2.19e-05	ENSSSCG00000020048	RF00015
3	99950000	99960000	99950302	12	3.6573	0.000326073	ENSSSCG00000036418	SLC8A1
3	101010000	101020000	101011523	26	3.13707	0.00564173	ENSSSCG00000008475	MAP4K3
3	101550000	101560000	101555134	6	4.30233	1.82e-06	ENSSSCG00000008479	DHX57
3	101790000	101800000	101791687	6	2.95565	0.0122164	ENSSSCG00000020878	HNRNPLL
3	101960000	101970000	101967210	9	3.23829	0.00350115	ENSSSCG00000008487	ATL2
3	103810000	103820000	103817838	14	2.97924	0.0111123	ENSSSCG00000008504	CRIM1
3	106190000	106200000	106190119	3	3.82297	0.000104499	ENSSSCG00000008509	RASGRP3
3	106670000	106680000	106670177	14	4.44788	4.15e-07	ENSSSCG00000008510	LTBP1
3	106930000	106940000	106930039	18	4.58732	8.9e-08	ENSSSCG00000008512	TTC27
3	107050000	107060000	107050298	77	4.10261	1.14e-05	ENSSSCG00000008513	BIRC6
3	107320000	107330000	107320051	26	3.85261	8.41e-05	ENSSSCG00000035747	YIPF4
3	107360000	107370000	107360044	98	4.84952	3.48e-09	ENSSSCG00000026213	NLRC4
3	107490000	107500000	107497177	1	2.95722	0.0121401	ENSSSCG00000008517	SPAST
3	107540000	107550000	107541437	2	3.614	0.000430418	ENSSSCG00000008515	MEMO1
3	107900000	107910000	107900605	14	4.05389	1.72e-05	ENSSSCG00000008521/ENSSSCG00000032142	SRD5A2
3	108000000	108010000	108000182	55	4.63675	5.01e-08	ENSSSCG00000008522	XDH
3	108130000	108140000	108130054	52	3.72314	0.000210507	ENSSSCG00000035987	EHD3
3	108150000	108160000	108150142	11	3.11807	0.00614704	ENSSSCG00000024781	CAPN14
3	108290000	108300000	108290254	82	4.67732	3.08e-08	ENSSSCG00000008524	GALNT14
3	110140000	110150000	110141191	22	3.06813	0.00765901	ENSSSCG00000008535	CLIP4
3	110270000	110280000	110270147	51	3.27947	0.00285484	ENSSSCG00000008534	TOGARAM2
3	110350000	110360000	110350880	9	4.47032	3.27e-07	ENSSSCG00000008536	WDR43
3	110380000	110390000	110380705	11	3.98954	2.93e-05	ENSSSCG00000030147	TRMT61B
3	110440000	110450000	110440238	1	2.79184	0.0225724	ENSSSCG00000008540	PPP1CB
3	110690000	110700000	110690191	62	4.40751	6.34e-07	ENSSSCG00000034756	PLB1
3	110910000	110920000	110913228	9	3.67374	0.000292829	ENSSSCG00000026465	BABAM2
3	111370000	111380000	111373126	2	2.96996	0.0115364	ENSSSCG00000038001	RBKS
3	111550000	111560000	111558581	2	2.76856	0.0244832	ENSSSCG00000008546	GPN1
3	111870000	111880000	111872641	5	2.58089	0.0448179	ENSSSCG00000021534	SLC30A3
3	112030000	112040000	112030030	7	2.73011	0.0279128	ENSSSCG00000008556/ENSSSCG00000008557	KHK	EMILIN1
3	112070000	112080000	112070186	23	2.91925	0.0140942	ENSSSCG00000008559	TMEM214
3	112130000	112140000	112133398	3	3.37212	0.00176418	ENSSSCG00000029185	MAPRE3
3	112190000	112200000	112190912	4	3.58178	0.00052646	ENSSSCG00000008560	DPYSL5
3	112260000	112270000	112260846	15	3.5057	0.000832975	ENSSSCG00000038543	CENPA
3	112290000	112300000	112292169	25	2.84083	0.0189341	ENSSSCG00000008562	SLC35F6
3	112330000	112340000	112335385	5	2.88734	0.0159269	ENSSSCG00000008563	KCNK3
3	112450000	112460000	112454697	5	4.17756	5.88e-06	ENSSSCG00000008564/ENSSSCG00000008565	CIB4	C2orf70
3	112470000	112480000	112472615	5	2.78709	0.0229529	ENSSSCG00000008565/ENSSSCG00000037751	C2orf70	OTOF
3	112480000	112490000	112482333	5	3.36316	0.00185071	ENSSSCG00000037751	OTOF
3	112640000	112650000	112641346	12	3.39946	0.00152137	ENSSSCG00000030643	SELENOI
3	112980000	112990000	112980031	17	3.97421	3.31e-05	ENSSSCG00000008574	KIF3C
3	113540000	113550000	113543935	18	3.06576	0.00773762	ENSSSCG00000029413	DNMT3A
3	113740000	113750000	113745602	2	2.84425	0.0186991	ENSSSCG00000022933	EFR3B
3	114250000	114260000	114253776	1	3.72636	0.000205947	ENSSSCG00000008581	NCOA1
3	114440000	114450000	114447824	1	2.95164	0.0124128	ENSSSCG00000008583	ITSN2
3	114610000	114620000	114614466	1	3.1447	0.00544908	ENSSSCG00000008584/ENSSSCG00000008587	FAM228B	SF3B6
3	115040000	115050000	115047842	1	4.04197	1.91e-05	ENSSSCG00000008593	KLHL29
3	117460000	117470000	117469433	1	2.95688	0.0121565	ENSSSCG00000025357	LDAH
3	117620000	117630000	117625864	4	2.77971	0.0235533	ENSSSCG00000030115	HS1BP3
3	118010000	118020000	118014974	19	2.98391	0.0109033	ENSSSCG00000008601	SDC1
3	118180000	118190000	118182431	8	3.27307	0.00294792	ENSSSCG00000008603	MATN3
3	118730000	118740000	118737993	2	3.49893	0.000866695	ENSSSCG00000008606	OSR1
3	120090000	120100000	120093461	14	3.25335	0.00325164	ENSSSCG00000008613/ENSSSCG00000008614	GEN1	SMC6
3	120120000	120130000	120121098	16	3.10066	0.00664267	ENSSSCG00000008614	SMC6
3	120190000	120200000	120190609	15	3.00553	0.00997906	ENSSSCG00000036590/ENSSSCG00000008615	VSNL1
3	120980000	120990000	120980904	33	4.27319	2.42e-06	ENSSSCG00000008617	FAM49A
3	121910000	121920000	121915999	33	4.27921	2.28e-06	ENSSSCG00000008621	NBAS
3	124180000	124190000	124181065	28	3.96832	3.47e-05	ENSSSCG00000039080	TRIB2
3	124950000	124960000	124950060	213	3.5233	0.000750637	ENSSSCG00000008624	LPIN1
3	125170000	125180000	125170103	164	3.8217	0.000105464	ENSSSCG00000025483	GREB1
3	125500000	125510000	125500107	32	2.04315	0.0297417	ENSSSCG00000008631	PQLC3
3	125770000	125780000	125770314	12	2.91405	0.0143809	ENSSSCG00000008633/ENSSSCG00000008634	PDIA6	ATP6V1C2
3	125860000	125870000	125860018	27	3.16913	0.00486855	ENSSSCG00000008635	NOL10
3	126110000	126120000	126115938	12	3.18385	0.00454488	ENSSSCG00000036303/ENSSSCG00000027121/ENSSSCG00000003663	ODC1	HPCAL1
3	126400000	126410000	126400145	6	3.15854	0.00511336	ENSSSCG00000040267	CYS1
3	126480000	126490000	126485747	26	4.66433	3.61e-08	ENSSSCG00000026068	GRHL1
3	126580000	126590000	126580306	70	3.39314	0.00157477	ENSSSCG00000008637	TAF1B
3	126770000	126780000	126770743	9	3.37719	0.0017167	ENSSSCG00000008638	YWHAQ
3	126890000	126900000	126890883	13	2.98811	0.0107184	ENSSSCG00000020799	CPSF3
3	126910000	126920000	126911172	12	3.54114	0.000674636	ENSSSCG00000029313	ITGB1BP1
3	126980000	126990000	126981552	73	3.99675	2.76e-05	ENSSSCG00000008642	ASAP2
3	127350000	127360000	127350024	108	5.46707	2.14e-13	ENSSSCG00000023539	MBOAT2
3	127470000	127480000	127470055	72	4.46164	3.59e-07	ENSSSCG00000008644	KIDINS220
3	127490000	127500000	127490007	128	3.21026	0.00400959	ENSSSCG00000035726/ENSSSCG00000008645	ID2
3	128860000	128870000	128866143	4	3.61048	0.000440076	ENSSSCG00000008646	RNF144A
3	131290000	131300000	131290230	51	2.75023	0.00515056	ENSSSCG00000029161	ADI1
3	131340000	131350000	131340082	64	3.44637	0.00117239	ENSSSCG00000024665	TRAPPC12
3	131420000	131430000	131420966	8	3.2703	0.00298899	ENSSSCG00000028755	EIPR1
3	132200000	132210000	132204175	6	3.10045	0.00664907	ENSSSCG00000029334	MYT1L
3	132740000	132748616	132748616	1	2.55661	0.048162	ENSSSCG00000023273	SH3YL1
4	1250000	1260000	1250671	11	3.22835	0.00367479	ENSSSCG00000034689	GPIHBP1
4	1440000	1450000	1442015	9	2.77808	0.0236873	ENSSSCG00000037524	LY6D
4	2400000	2410000	2403614	19	2.70668	0.0301777	ENSSSCG00000021284	GPR20
4	4520000	4530000	4521647	72	4.14701	7.73e-06	ENSSSCG00000005939	FAM135B
4	6420000	6430000	6421059	4	3.95721	3.79e-05	ENSSSCG00000005941	KHDRBS3
4	7080000	7090000	7082103	1	3.5848	0.000516716	ENSSSCG00000030947/ENSSSCG00000033961/ENSSSCG00000032219	ZFAT	RF02213	RF02212
4	7850000	7860000	7850335	31	3.56375	0.000588183	ENSSSCG00000005943	ST3GAL1
4	8090000	8100000	8090665	1	3.77062	0.000151728	ENSSSCG00000005946	WISP1
4	8350000	8360000	8350031	102	3.71617	0.000220685	ENSSSCG00000005948	TG
4	8420000	8430000	8420087	13	3.40269	0.00149474	ENSSSCG00000005950	PHF20L1
4	8830000	8840000	8830054	40	4.2082	4.45e-06	ENSSSCG00000005953	KCNQ3
4	10320000	10330000	10320248	7	3.34549	0.00203243	ENSSSCG00000028759	ASAP1
4	14580000	14590000	14582599	47	5.23869	1.11e-11	ENSSSCG00000037755	NSMCE2
4	14600000	14610000	14600064	117	3.81682	0.000109251	ENSSSCG00000005969	WASHC5
4	14990000	15000000	14990094	9	3.49469	0.000888418	ENSSSCG00000005975	MTSS1
4	15150000	15160000	15150251	21	3.98852	2.95e-05	ENSSSCG00000030603/ENSSSCG00000024412	TATDN1	RNF139
4	15160000	15170000	15162428	26	3.78249	0.000139573	ENSSSCG00000024412	RNF139
4	15650000	15660000	15651452	7	3.63196	0.000383964	ENSSSCG00000024424	FAM91A1
4	15800000	15810000	15800307	84	3.60648	0.000451301	ENSSSCG00000035521	KLHL38
4	16120000	16130000	16122189	9	2.96957	0.0115542	ENSSSCG00000005984	ZHX1
4	16160000	16170000	16160337	71	3.11079	0.00635044	ENSSSCG00000005986	FAM83A
4	18520000	18530000	18520243	8	3.27945	0.00285507	ENSSSCG00000005994	SNTB1
4	18900000	18910000	18900020	30	3.88251	6.73e-05	ENSSSCG00000005997	COL14A1
4	21710000	21720000	21712040	21	3.47842	0.000976384	ENSSSCG00000006013	AARD
4	28050000	28060000	28050636	13	3.32088	0.00231108	ENSSSCG00000006025	PKHD1L1
4	31180000	31190000	31180221	56	4.75916	1.12e-08	ENSSSCG00000006037	OXR1
4	32740000	32750000	32741041	27	3.72603	0.000206405	ENSSSCG00000006039	LRP12
4	33190000	33200000	33190541	1	3.69942	0.000246995	ENSSSCG00000033829	RIMS2
4	33950000	33960000	33950441	169	4.54041	1.52e-07	ENSSSCG00000006053/ENSSSCG00000032845	BAALC
4	34200000	34210000	34201083	14	3.7302	0.00020063	ENSSSCG00000006054	ATP6V1C1
4	34420000	34430000	34420213	10	2.94658	0.0126643	ENSSSCG00000027480	KLF10
4	34840000	34850000	34840007	90	4.49949	2.38e-07	ENSSSCG00000036139	RRM2B
4	35150000	35160000	35150870	27	5.30724	3.56e-12	ENSSSCG00000006059	NCALD
4	35490000	35500000	35490008	119	4.20879	4.42e-06	ENSSSCG00000006060	GRHL2
4	36350000	36360000	36350535	8	4.53952	1.53e-07	ENSSSCG00000006064	SNX31
4	36420000	36430000	36420454	13	3.99957	2.7e-05	ENSSSCG00000006065	ANKRD46
4	36650000	36660000	36650156	53	3.89285	6.23e-05	ENSSSCG00000006066	RNF19A
4	36780000	36790000	36780316	94	5.27397	6.22e-12	ENSSSCG00000027587	SPAG1
4	36850000	36860000	36850016	29	3.87275	7.24e-05	ENSSSCG00000021180/ENSSSCG00000006068	POLR2K	FBXO43
4	36860000	36870000	36861491	5	2.95161	0.0124141	ENSSSCG00000006068	FBXO43
4	36890000	36900000	36890231	32	4.45271	3.94e-07	ENSSSCG00000006069	RGS22
4	37090000	37100000	37091880	9	3.27114	0.00297651	ENSSSCG00000006070/ENSSSCG00000006071	COX6C	VPS13B
4	37130000	37140000	37130008	17	4.93845	1.04e-09	ENSSSCG00000006071	VPS13B
4	38170000	38180000	38172516	10	4.73769	1.47e-08	ENSSSCG00000006074	STK3
4	38550000	38560000	38550194	58	3.89625	6.07e-05	ENSSSCG00000031267	NIPAL2
4	38640000	38650000	38641414	39	3.448	0.00116164	ENSSSCG00000006078	POP1
4	38700000	38710000	38702586	58	4.19042	5.23e-06	ENSSSCG00000006080/ENSSSCG00000006081	ERICH5	RPL30
4	38860000	38870000	38860327	59	5.90733	2.7e-17	ENSSSCG00000006082	MATN2
4	38970000	38980000	38970815	71	3.96893	3.45e-05	ENSSSCG00000006083	LAPTM4B
4	39110000	39120000	39110297	17	3.40883	0.00144516	ENSSSCG00000006084	MTDH
4	39360000	39370000	39360611	25	2.66764	0.0342611	ENSSSCG00000033112	TSPYL5
4	39620000	39630000	39620272	21	6.01537	2.21e-18	ENSSSCG00000006087	CPQ
4	40040000	40050000	40042194	20	4.31138	1.67e-06	ENSSSCG00000006088	SDC2
4	40320000	40330000	40328254	2	3.69609	0.000252553	ENSSSCG00000006089	PTDSS1
4	41380000	41390000	41381735	16	3.68795	0.000266609	ENSSSCG00000034398	C8orf37
4	42880000	42890000	42887111	1	3.20454	0.00412062	ENSSSCG00000006108	TMEM67
4	45500000	45510000	45500392	7	3.24307	0.00342018	ENSSSCG00000006116/ENSSSCG00000031281	SLC26A7
4	48620000	48630000	48623009	3	2.97944	0.0111029	ENSSSCG00000006132	MMP16
4	49620000	49630000	49626418	3	3.62359	0.000405018	ENSSSCG00000036161	CNBD1
4	50380000	50390000	50389066	17	3.10481	0.00652165	ENSSSCG00000006136/ENSSSCG00000006137	RMDN1	WWP1
4	51460000	51470000	51462314	9	2.47482	0.0196747	ENSSSCG00000006143/ENSSSCG00000038581	CA13
4	51500000	51510000	51501660	1	3.83533	9.55e-05	ENSSSCG00000006145	E2F5
4	55790000	55800000	55793360	5	3.39011	0.00160087	ENSSSCG00000022989	ZNF704
4	56570000	56580000	56572255	17	3.39355	0.00157127	ENSSSCG00000006156	TPD52
4	56850000	56860000	56856597	5	3.24112	0.00345316	ENSSSCG00000006159	HEY1
4	56960000	56970000	56960026	59	4.31474	1.61e-06	ENSSSCG00000006160	STMN2
4	57570000	57580000	57570602	30	5.35316	1.63e-12	ENSSSCG00000033632	RF00026
4	57690000	57700000	57693485	10	3.62207	0.000408958	ENSSSCG00000006161	IL7
4	57810000	57820000	57810157	14	3.14591	0.00541891	ENSSSCG00000006162	ZC2HC1A
4	57880000	57890000	57883796	17	4.334	1.34e-06	ENSSSCG00000006163	PKIA
4	60550000	60560000	60553238	8	4.22309	3.87e-06	ENSSSCG00000034242	HNF4G
4	60950000	60960000	60957933	21	4.65192	4.18e-08	ENSSSCG00000006171	CRISPLD1
4	61570000	61580000	61572363	22	3.05827	0.0079912	ENSSSCG00000006173	GDAP1
4	61620000	61630000	61621412	12	3.31263	0.00241156	ENSSSCG00000006174	JPH1
4	62790000	62800000	62796363	2	3.24029	0.00346711	ENSSSCG00000006183/ENSSSCG00000006184	SBSPON	TERF1
4	63520000	63530000	63522275	27	3.37069	0.00177774	ENSSSCG00000006186	TRPA1
4	63710000	63720000	63711684	36	3.39248	0.00158043	ENSSSCG00000006187	MSC
4	64060000	64070000	64060496	7	4.21291	4.26e-06	ENSSSCG00000040728	EYA1
4	65170000	65180000	65170999	2	2.60505	0.041663	ENSSSCG00000006194	NCOA2
4	67650000	67660000	67651008	1	5.75659	7.24e-16	ENSSSCG00000006202	CSPP1
4	67840000	67850000	67840006	19	2.45565	0.00448683	ENSSSCG00000039639/ENSSSCG00000018868	RF00439
4	71310000	71320000	71311811	53	4.59919	7.77e-08	ENSSSCG00000034894	NKAIN3
4	72850000	72860000	72852360	7	4.13266	8.77e-06	ENSSSCG00000006232	RAB2A
4	73080000	73090000	73088923	1	4.46611	3.42e-07	ENSSSCG00000037927/ENSSSCG00000006233	CA8
4	75870000	75880000	75878527	2	3.22822	0.00367719	ENSSSCG00000006250	LYN
4	75930000	75940000	75935744	27	2.70867	0.0299801	ENSSSCG00000006251	TGS1
4	77190000	77200000	77190046	25	3.60302	0.000461226	ENSSSCG00000006262	RGS20
4	77530000	77540000	77530389	11	3.86092	7.91e-05	ENSSSCG00000021483	NPBWR1
4	77810000	77820000	77811428	75	4.05879	1.66e-05	ENSSSCG00000006266	ST18
4	78700000	78710000	78700993	11	3.49075	0.000909085	ENSSSCG00000034495	SNTG1
4	79380000	79390000	79380094	22	2.40222	0.0127136	ENSSSCG00000032887	EFCAB1
4	80850000	80860000	80850036	77	3.53157	0.000714535	ENSSSCG00000006281	METTL11B
4	80980000	80990000	80989370	1	5.67711	3.74e-15	ENSSSCG00000006282	KIFAP3
4	81130000	81140000	81130032	70	3.82625	0.000102041	ENSSSCG00000006283	SCYL3
4	81420000	81430000	81420018	40	5.27534	6.08e-12	ENSSSCG00000006289	F5
4	81590000	81600000	81590484	18	2.8767	0.0165786	ENSSSCG00000028804/ENSSSCG00000022396	CCDC181	BLZF1
4	81600000	81610000	81600074	39	3.63485	0.00037693	ENSSSCG00000022396	BLZF1
4	81870000	81880000	81870217	64	4.59624	8.03e-08	ENSSSCG00000006294	NME7
4	82660000	82670000	82660113	25	1.92732	0.000660637	ENSSSCG00000006299	TBX19
4	82770000	82780000	82772876	30	3.24326	0.00341713	ENSSSCG00000006301	TIPRL
4	83450000	83460000	83450023	88	3.46061	0.0010814	ENSSSCG00000006309/ENSSSCG00000006308	CD247	CREG1
4	83930000	83940000	83934403	19	3.96744	3.49e-05	ENSSSCG00000006312	GPA33
4	84200000	84210000	84200113	27	3.31675	0.00236086	ENSSSCG00000006319	POGK
4	85090000	85100000	85097581	9	2.02684	0.000701037	ENSSSCG00000006325	MGST3
4	85960000	85970000	85960021	68	4.10078	1.16e-05	ENSSSCG00000006331	PBX1
4	87310000	87320000	87310059	59	3.70661	0.000235376	ENSSSCG00000037821	RGS5
4	90100000	90110000	90100030	66	2.99049	0.0106147	ENSSSCG00000006384	NHLH1
4	90110000	90120000	90110379	23	3.36506	0.00183208	ENSSSCG00000006385	NCSTN
4	90290000	90300000	90290231	31	2.59995	0.000778709	ENSSSCG00000006390/ENSSSCG00000006391	CASQ1	ATP1A2
4	90300000	90310000	90300044	58	3.59365	3.67e-07	ENSSSCG00000006391	ATP1A2
4	90430000	90440000	90431593	48	3.25043	0.00329883	ENSSSCG00000031858/ENSSSCG00000033853	KCNJ10
4	90530000	90540000	90530112	26	2.99387	0.0104689	ENSSSCG00000006400	SLAMF9
4	90570000	90580000	90571909	28	3.06768	0.00767391	ENSSSCG00000006395	TAGLN2
4	90600000	90610000	90600025	107	4.43199	4.91e-07	ENSSSCG00000006394	CFAP45
4	90670000	90680000	90671661	79	4.11842	9.94e-06	ENSSSCG00000006398	SLAMF8
4	90800000	90810000	90805239	39	3.61274	0.000433845	ENSSSCG00000006403	CRP
4	91640000	91650000	91641340	25	2.47506	0.0361939	ENSSSCG00000006447	OR10Z1
4	93440000	93450000	93440118	68	2.62807	0.00198119	ENSSSCG00000006477	BCAN
4	93460000	93470000	93460159	24	2.09503	0.0262182	ENSSSCG00000006478	HAPLN2
4	94270000	94280000	94271299	19	1.84036	0.0405402	ENSSSCG00000006507	DAP3
4	94750000	94760000	94753521	9	3.1595	0.00509074	ENSSSCG00000006533/ENSSSCG00000035071	ADAM15	DCST1
4	96930000	96940000	96931112	18	1.88384	0.0050661	ENSSSCG00000006604	CRNN
4	98170000	98180000	98170119	19	1.50961	0.00354409	ENSSSCG00000030278/ENSSSCG00000031881	MLLT11	CDC42SE1
4	98210000	98220000	98210013	20	2.1375	0.000804793	ENSSSCG00000006641/ENSSSCG00000006642	PRUNE1	MINDY1
4	98230000	98240000	98231185	7	2.0903	0.00322803	ENSSSCG00000006642/ENSSSCG00000006643	MINDY1	ANXA9
4	99940000	99950000	99940141	62	2.89457	8.5e-05	ENSSSCG00000006697	ACP6
4	102710000	102720000	102711837	14	4.4698	3.29e-07	ENSSSCG00000006726	SPAG17
4	103240000	103250000	103240009	40	3.15948	0.00509128	ENSSSCG00000006730	MAN1A2
4	103690000	103700000	103690137	2	3.2936	0.002658	ENSSSCG00000006734	CD101
4	104360000	104370000	104368087	23	3.36526	0.00183012	ENSSSCG00000006740	ATP1A1
4	104770000	104780000	104771978	1	3.50448	0.000838977	ENSSSCG00000006743	SLC22A15
4	107010000	107020000	107015698	1	4.38439	8.04e-07	ENSSSCG00000006767	MAGI3
4	107370000	107380000	107378668	4	3.53354	0.000706134	ENSSSCG00000034581	LRIG2
4	108700000	108710000	108703166	11	3.18446	0.00453168	ENSSSCG00000006785	RAP1A
4	109290000	109300000	109290993	40	3.87572	7.08e-05	ENSSSCG00000006799	LRIF1
4	110310000	110320000	110312177	34	1.79192	0.00222543	ENSSSCG00000006820	EPS8L3
4	110330000	110340000	110332478	24	2.87467	0.0167052	ENSSSCG00000006821	GSTM3
4	110810000	110820000	110811924	16	3.20889	0.00403594	ENSSSCG00000036975	PSRC1
4	110980000	110990000	110980663	44	3.35435	0.00193945	ENSSSCG00000020842	TAF13
4	111100000	111110000	111102299	17	2.05072	0.040662	ENSSSCG00000006841/ENSSSCG00000021440	CLCC1	GPSM2
4	111360000	111370000	111360222	51	2.81991	0.0204267	ENSSSCG00000006846	HENMT1
4	111630000	111640000	111633973	7	3.7714	0.000150896	ENSSSCG00000006848	SLC25A24
4	112310000	112320000	112311167	8	3.52513	0.000742523	ENSSSCG00000006852	NTNG1
4	117270000	117280000	117278830	4	4.8946	1.9e-09	ENSSSCG00000006859	DPH5
4	117770000	117780000	117773801	15	4.03328	2.05e-05	ENSSSCG00000006864	CDC14A
4	118010000	118020000	118010128	23	3.90962	5.48e-05	ENSSSCG00000028821	SASS6
4	118100000	118110000	118107910	27	3.87645	7.05e-05	ENSSSCG00000006871	SLC35A3
4	118230000	118240000	118230144	41	4.05215	1.75e-05	ENSSSCG00000006872	AGL
4	118740000	118750000	118740022	125	4.90253	1.7e-09	ENSSSCG00000006875	PLPPR4
4	119010000	119020000	119011215	83	4.29161	2.02e-06	ENSSSCG00000006876/ENSSSCG00000036732	PLPPR5
4	119080000	119090000	119082373	4	4.60344	7.39e-08	ENSSSCG00000006877	SNX7
4	120610000	120620000	120613763	29	5.36893	1.24e-12	ENSSSCG00000006878	DPYD
4	122180000	122190000	122180007	7	2.62579	0.0390894	ENSSSCG00000036509	RWDD3
4	122370000	122380000	122370977	55	3.66397	0.000312193	ENSSSCG00000006885	ALG14
4	122550000	122560000	122550109	91	3.12301	0.0060122	ENSSSCG00000006888	SLC44A3
4	123370000	123380000	123371080	1	3.5429	0.000667539	ENSSSCG00000037549	GCLM
4	123740000	123750000	123741251	23	3.1617	0.000776018	ENSSSCG00000006894	FNBP1L
4	123970000	123980000	123978786	5	3.29713	0.00261075	ENSSSCG00000006897	CCDC18
4	124950000	124960000	124952233	3	3.16611	0.00493732	ENSSSCG00000035196/ENSSSCG00000032057	BTBD8
4	125270000	125280000	125270587	16	3.66784	0.000304392	ENSSSCG00000006911	TGFBR3
4	125430000	125440000	125430158	38	4.18875	5.31e-06	ENSSSCG00000027251	CDC7
4	125520000	125530000	125520013	46	4.65895	3.85e-08	ENSSSCG00000006912	HFM1
4	125750000	125760000	125751374	21	4.27701	2.33e-06	ENSSSCG00000022534	ZNF644
4	126840000	126850000	126843555	13	4.11852	9.93e-06	ENSSSCG00000038417	LRRC8D
4	126990000	127000000	126990876	28	4.86066	3e-09	ENSSSCG00000006917	LRRC8C
4	127490000	127500000	127490154	8	3.21986	0.00382873	ENSSSCG00000006925	KYAT3
4	127520000	127530000	127527123	6	1.96892	0.0313251	ENSSSCG00000006926	GTF2B
4	127610000	127620000	127610915	25	5.22783	1.33e-11	ENSSSCG00000006927	PKN2
4	128890000	128900000	128890014	3	3.26481	0.00307209	ENSSSCG00000006928	LMO4
4	129260000	129270000	129260153	51	4.0337	2.04e-05	ENSSSCG00000030125	SELENOF
4	129350000	129360000	129351347	11	3.79439	0.000128291	ENSSSCG00000006930	SH3GLB1
4	129600000	129610000	129601227	26	4.23177	3.57e-06	ENSSSCG00000006933/ENSSSCG00000006936	CLCA1	ODF2L
4	129710000	129720000	129712155	14	4.99923	4.38e-10	ENSSSCG00000006936	ODF2L
4	130380000	130390000	130380196	42	3.80073	0.000122623	ENSSSCG00000006939/ENSSSCG00000006940	ZNHIT6	CYR61
4	130530000	130540000	130531728	9	4.29076	2.04e-06	ENSSSCG00000040735	DDAH1
4	130800000	130810000	130801106	16	3.49665	0.000878329	ENSSSCG00000006950	WDR63
5	370000	380000	370395	3	3.26962	0.0029992	ENSSSCG00000034272	DENND6B
5	620000	630000	624239	37	3.46463	0.00105685	ENSSSCG00000000982	TTLL8
5	2570000	2580000	2570720	7	3.24141	0.00344821	ENSSSCG00000000955/ENSSSCG00000034556	TBC1D22A	RF00026
5	3300000	3310000	3300402	4	3.37218	0.00176354	ENSSSCG00000000006	PPARA
5	4940000	4950000	4940865	4	3.19782	0.00425464	ENSSSCG00000000024	PARVB
5	5730000	5740000	5730828	50	2.01271	0.011973	ENSSSCG00000000033	TSPO
5	6830000	6840000	6835857	4	3.02848	0.00906915	ENSSSCG00000034405	MEI1
5	6990000	7000000	6992024	67	3.88289	6.71e-05	ENSSSCG00000000063	POLR3H
5	7060000	7070000	7063590	8	3.12109	0.00606429	ENSSSCG00000000064	ACO2
5	7150000	7160000	7156384	39	3.42645	0.00131092	ENSSSCG00000033036	ZC3H7B
5	7250000	7260000	7251094	33	1.83589	0.0308173	ENSSSCG00000000067/ENSSSCG00000000066	CHADL	L3MBTL2
5	7660000	7670000	7663933	14	3.33614	0.00213461	ENSSSCG00000000072	SLC25A17
5	10150000	10160000	10151059	1	2.98178	0.0109982	ENSSSCG00000033854	LGALS1
5	10770000	10780000	10773010	20	2.8557	0.0179275	ENSSSCG00000000132	TEX33
5	10820000	10830000	10820023	57	3.51177	0.000803714	ENSSSCG00000000136	CSF2RB
5	10910000	10920000	10910498	19	3.59195	0.000494255	ENSSSCG00000000137	NCF4
5	11010000	11020000	11010659	21	3.90249	5.79e-05	ENSSSCG00000000139	IFT27
5	11100000	11110000	11100034	18	3.89204	6.27e-05	ENSSSCG00000033551	CACNG2
5	11440000	11450000	11441179	15	3.39391	0.00156819	ENSSSCG00000000145	MYH9
5	11830000	11840000	11830280	28	3.56671	0.000577627	ENSSSCG00000000152	RBFOX2
5	15550000	15560000	15550979	48	3.67246	0.000295312	ENSSSCG00000000205	FAM186B
5	15590000	15600000	15591211	24	3.33908	0.00210201	ENSSSCG00000000204/ENSSSCG00000025114	PRPF40B	FMNL3
5	15690000	15700000	15693856	44	2.90537	0.0148691	ENSSSCG00000029652	TMBIM6
5	16090000	16100000	16090330	27	3.79107	0.00013135	ENSSSCG00000032269	LIMA1
5	16570000	16580000	16570073	39	3.28498	0.00277658	ENSSSCG00000029196	DIP2B
5	17280000	17290000	17288817	4	3.33251	0.00217547	ENSSSCG00000000232	ACVRL1
5	17690000	17700000	17693420	10	3.49821	0.000870389	ENSSSCG00000000240/ENSSSCG00000000241	KRT85	KRT84
5	17700000	17710000	17700198	11	3.18303	0.00456227	ENSSSCG00000000241	KRT84
5	17760000	17770000	17762699	10	2.55267	0.0487222	ENSSSCG00000000236	KRT75
5	17960000	17970000	17961105	10	2.65853	0.0352714	ENSSSCG00000000250	KRT73
5	17980000	17990000	17980755	3	3.41951	0.00136243	ENSSSCG00000037806	KRT2
5	18070000	18080000	18072033	36	2.73453	0.0275006	ENSSSCG00000023254	KRT3
5	19740000	19750000	19742676	6	2.86033	0.0176227	ENSSSCG00000000297	PDE1B
5	21620000	21630000	21620607	2	3.30448	0.0025146	ENSSSCG00000000382/ENSSSCG00000000383/ENSSSCG00000000384/ENSSSCG00000000385	SMARCC2	RNF41BP2	SLC39A5
5	21990000	22000000	21995435	3	2.84865	0.0183995	ENSSSCG00000000405/ENSSSCG00000018649/ENSSSCG00000036327/ENSSSCG00000019452	RF00273	RF00160	RF00273
5	24770000	24780000	24770037	54	3.68631	0.000269517	ENSSSCG00000000456	SLC16A7
5	27420000	27430000	27420004	16	4.02681	2.16e-05	ENSSSCG00000036751	PPM1H
5	27830000	27840000	27830564	8	3.17187	0.00480688	ENSSSCG00000033383	AVPR1A
5	28250000	28260000	28250027	143	4.21608	4.13e-06	ENSSSCG00000000462	RXYLT1
5	28500000	28510000	28500303	12	3.5976	0.000477142	ENSSSCG00000029815	SRGAP1
5	28760000	28770000	28760540	29	3.06416	0.00779142	ENSSSCG00000000464/ENSSSCG00000000466	C12orf56	XPOT
5	29260000	29270000	29264071	24	3.93336	4.56e-05	ENSSSCG00000023788	TBC1D30
5	29470000	29480000	29470009	91	3.58416	0.000518759	ENSSSCG00000030998	WIF1
5	30690000	30700000	30690545	58	3.34332	0.00205572	ENSSSCG00000000477/ENSSSCG00000000478	HELB	GRIP1
5	30990000	31000000	30997105	45	3.52086	0.000761596	ENSSSCG00000000478	GRIP1
5	33150000	33160000	33153881	9	3.0144	0.00961867	ENSSSCG00000000488	MDM2
5	33190000	33200000	33191893	3	3.31057	0.00243726	ENSSSCG00000023630	CPM
5	34540000	34550000	34546638	2	3.53165	0.000714174	ENSSSCG00000000502	CNOT2
5	35650000	35660000	35658863	1	3.26988	0.00299539	ENSSSCG00000000509	ZFC3H1
5	36370000	36380000	36371046	6	3.37808	0.00170856	ENSSSCG00000000515	TRHDE
5	39540000	39550000	39543834	3	3.64993	0.000342033	ENSSSCG00000027503	OSBPL8
5	42130000	42140000	42130993	19	3.49862	0.000868298	ENSSSCG00000000531	BICD1
5	43990000	44000000	43990586	43	3.41866	0.00136886	ENSSSCG00000027447	TMTC1
5	44290000	44300000	44297675	7	3.53125	0.000715909	ENSSSCG00000000540	OVCH1
5	44540000	44550000	44542431	2	3.38034	0.00168787	ENSSSCG00000000541	FAR2
5	46160000	46170000	46166360	27	3.72819	0.000203398	ENSSSCG00000000549	PPFIBP1
5	46620000	46630000	46620514	42	3.68562	0.000270746	ENSSSCG00000022288	STK38L
5	46730000	46740000	46731639	28	3.61518	0.00042722	ENSSSCG00000000552	MED21
5	46750000	46760000	46752774	24	3.33298	0.00217013	ENSSSCG00000000553	TM7SF3
5	46800000	46810000	46800040	33	4.38604	7.91e-07	ENSSSCG00000000554	FGFR1OP2
5	46840000	46850000	46840543	73	3.50824	0.000820608	ENSSSCG00000030443	INTS13
5	47340000	47350000	47341590	28	3.86713	7.55e-05	ENSSSCG00000000555	ITPR2
5	47600000	47610000	47604004	8	2.91098	0.0145518	ENSSSCG00000025531	SSPN
5	47960000	47970000	47960337	36	4.44982	4.07e-07	ENSSSCG00000027144	LMNTD1
5	48580000	48590000	48584943	10	4.12736	9.19e-06	ENSSSCG00000040550	CASC1
5	48680000	48690000	48680005	32	4.09781	1.19e-05	ENSSSCG00000000563	LRMP
5	50140000	50150000	50143222	11	3.90865	5.52e-05	ENSSSCG00000000567	SOX5
5	50960000	50970000	50960028	39	3.20999	0.00401485	ENSSSCG00000039397	ETNK1
5	51440000	51450000	51440005	18	3.55951	0.000603618	ENSSSCG00000034733	CMAS
5	51920000	51930000	51927409	14	3.20169	0.00417696	ENSSSCG00000032123/ENSSSCG00000035085	SPX
5	51950000	51960000	51953194	11	2.77978	0.0235472	ENSSSCG00000035085/ENSSSCG00000000579/ENSSSCG00000000580	GOLT1B	RECQL
5	51990000	52000000	51990332	28	3.38937	0.00160732	ENSSSCG00000000580/ENSSSCG00000000583	RECQL	PYROXD1
5	52020000	52030000	52020029	45	4.09944	1.17e-05	ENSSSCG00000000583/ENSSSCG00000000584	PYROXD1	SLCO1A2
5	52110000	52120000	52110351	26	3.40745	0.00145617	ENSSSCG00000000584	SLCO1A2
5	52300000	52310000	52300411	14	3.52251	0.000754194	ENSSSCG00000000585	SLCO1C1
5	52520000	52530000	52521749	23	4.66255	3.68e-08	ENSSSCG00000028662	PDE3A
5	53470000	53480000	53470062	26	4.83696	4.1e-09	ENSSSCG00000000587	AEBP2
5	53940000	53950000	53943216	7	3.22892	0.00366467	ENSSSCG00000000588	PLEKHA5
5	54840000	54850000	54847247	1	3.69391	0.000256243	ENSSSCG00000000591	PIK3C2G
5	54950000	54960000	54950556	10	3.57925	0.000534764	ENSSSCG00000040822	RERGL
5	56260000	56270000	56260229	39	3.35116	0.00197249	ENSSSCG00000032580	MGST1
5	56940000	56950000	56944327	6	3.05373	0.00814844	ENSSSCG00000000600	EPS8
5	57020000	57030000	57022552	28	3.54937	0.00064197	ENSSSCG00000000601/ENSSSCG00000034060	PTPRO
5	57340000	57350000	57341035	50	3.5199	0.000765951	ENSSSCG00000000602	RERG
5	57590000	57600000	57593842	22	3.17317	0.00477784	ENSSSCG00000033337	ARHGDIB
5	57660000	57670000	57660138	38	3.97785	3.21e-05	ENSSSCG00000037697	MGP
5	57740000	57750000	57741409	10	3.00767	0.00989082	ENSSSCG00000000610/ENSSSCG00000000611	SMCO3
5	57770000	57780000	57771000	6	3.12389	0.00598825	ENSSSCG00000039307	H2AFJ
5	57970000	57980000	57970939	4	3.52267	0.000753465	ENSSSCG00000026724	PLBD1
5	58570000	58580000	58571452	11	3.97094	3.4e-05	ENSSSCG00000000614	GRIN2B
5	59250000	59260000	59255435	7	3.0102	0.00978808	ENSSSCG00000036723	EMP1
5	59800000	59810000	59800361	5	2.91446	0.0143578	ENSSSCG00000034418/ENSSSCG00000032097	CREBL2	DUSP16
5	60430000	60440000	60433628	5	3.10868	0.00641045	ENSSSCG00000024152	ETV6
5	61240000	61250000	61240520	29	3.74636	0.000179583	ENSSSCG00000038925	TAS2R10
5	61250000	61260000	61250283	13	2.7906	0.0226716	ENSSSCG00000000631	TAS2R9
5	62440000	62450000	62441558	8	3.14954	0.00532948	ENSSSCG00000000660	A2M
5	63830000	63840000	63830112	19	3.85276	8.4e-05	ENSSSCG00000028373/ENSSSCG00000000685/ENSSSCG00000025460	ENO2	TPI1	SPSB2
5	63840000	63850000	63841359	30	3.22039	0.00381905	ENSSSCG00000000685/ENSSSCG00000025460/ENSSSCG00000000684	TPI1	SPSB2	USP5
5	63860000	63870000	63862038	19	3.5434	0.000665523	ENSSSCG00000000683/ENSSSCG00000000682	CDCA3	GNB3
5	63870000	63880000	63870965	72	3.71131	0.000228048	ENSSSCG00000000682/ENSSSCG00000000681	GNB3	P3H3
5	63880000	63890000	63880761	12	2.82866	0.0197911	ENSSSCG00000000681/ENSSSCG00000000680	P3H3	GPR162
5	63890000	63900000	63890310	13	3.4051	0.00147514	ENSSSCG00000000680/ENSSSCG00000000687	GPR162	CD4
5	63920000	63930000	63920465	16	3.53078	0.000717905	ENSSSCG00000000688	LAG3
5	63960000	63970000	63960887	40	3.07865	0.007317	ENSSSCG00000000691	COPS7A
5	63990000	64000000	63994025	4	3.72388	0.000209454	ENSSSCG00000000692	PIANP
5	64020000	64030000	64021976	6	2.92609	0.0137248	ENSSSCG00000000702/ENSSSCG00000000700	ZNF384	ACRBP
5	64040000	64050000	64040004	16	3.69226	0.000259071	ENSSSCG00000000700/ENSSSCG00000000699	ACRBP	LPAR5
5	64060000	64070000	64060041	18	3.02592	0.00916709	ENSSSCG00000000699/ENSSSCG00000000697	LPAR5
5	64120000	64130000	64120493	25	2.90459	0.0149136	ENSSSCG00000000695/ENSSSCG00000000694	IFFO1	GAPDH
5	64130000	64140000	64130126	15	2.64613	0.0366826	ENSSSCG00000000694/ENSSSCG00000000693	GAPDH	NCAPD2
5	64160000	64170000	64162006	38	3.0196	0.00941243	ENSSSCG00000000693/ENSSSCG00000039662	NCAPD2	MRPL51
5	64180000	64190000	64180204	16	2.72136	0.0287428	ENSSSCG00000000703/ENSSSCG00000000704	VAMP1	TAPBPL
5	64200000	64210000	64206988	11	3.30644	0.00248944	ENSSSCG00000000704/ENSSSCG00000000705	TAPBPL	CD27
5	64270000	64280000	64270332	34	3.08695	0.00705646	ENSSSCG00000000706	LTBR
5	64300000	64310000	64300024	8	3.80127	0.000122152	ENSSSCG00000000707	SCNN1A
5	64450000	64460000	64454043	1	2.74543	0.0265047	ENSSSCG00000022230	CD9
5	64580000	64590000	64587404	1	3.95419	3.88e-05	ENSSSCG00000000712	VWF
5	65060000	65070000	65068432	1	3.24583	0.00337421	ENSSSCG00000033544	NTF3
5	65470000	65480000	65473867	61	4.70952	2.08e-08	ENSSSCG00000039968	ssc-mir-9813
5	66910000	66920000	66914608	61	3.00064	0.00511369	ENSSSCG00000000734/ENSSSCG00000000735	TSPAN9
5	69670000	69680000	69672269	2	3.83521	9.56e-05	ENSSSCG00000000766	CECR2
5	71440000	71450000	71442833	1	5.04211	2.35e-10	ENSSSCG00000000783	SLC2A13
5	74830000	74840000	74833126	17	3.49043	0.000910786	ENSSSCG00000000800	PUS7L
5	74910000	74920000	74910279	48	3.28431	0.00278604	ENSSSCG00000000801	TMEM117
5	75780000	75790000	75780235	31	4.63517	5.1e-08	ENSSSCG00000000802	NELL2
5	79950000	79960000	79957983	1	3.03306	0.00889596	ENSSSCG00000000837	CHST11
5	87620000	87630000	87620390	45	1.8956	0.035362	ENSSSCG00000037210/ENSSSCG00000000895	SNRPF
5	88210000	88220000	88216183	12	3.17908	0.00464775	ENSSSCG00000000901	FGD6
5	89490000	89500000	89492452	62	4.45161	3.99e-07	ENSSSCG00000000910	CRADD
5	91710000	91720000	91710526	65	3.92527	4.86e-05	ENSSSCG00000000915	DCN
5	91740000	91750000	91740078	45	4.00221	2.64e-05	ENSSSCG00000000916	LUM
5	91860000	91870000	91860162	19	3.93854	4.38e-05	ENSSSCG00000000918	EPYC
5	91880000	91890000	91880005	45	2.78828	0.0228573	ENSSSCG00000039400	CCER1
5	93040000	93050000	93040036	38	3.8763	7.05e-05	ENSSSCG00000027898	ATP2B1
5	93130000	93140000	93130330	38	4.13996	8.23e-06	ENSSSCG00000000920	POC1B
5	94430000	94440000	94430124	90	3.28934	0.00271604	ENSSSCG00000000926	CEP290
5	94480000	94490000	94481292	10	3.04248	0.00854852	ENSSSCG00000000925	C12orf29
5	96180000	96190000	96181256	31	3.34713	0.00201491	ENSSSCG00000032321	MGAT4C
5	96260000	96270000	96260031	97	3.53232	0.000711326	ENSSSCG00000000932	NTS
5	96310000	96320000	96310011	63	3.78568	0.000136466	ENSSSCG00000034948	RASSF9
5	96960000	96970000	96961723	13	3.75505	0.000169115	ENSSSCG00000000934	LRRIQ1
5	97090000	97100000	97090195	69	4.29619	1.94e-06	ENSSSCG00000000936	SLC6A15
5	98700000	98710000	98700118	69	4.23229	3.56e-06	ENSSSCG00000024065	TMTC2
5	99350000	99360000	99357285	1	2.78491	0.0231285	ENSSSCG00000000941/ENSSSCG00000038987	METTL25	CCDC59
5	99810000	99820000	99810066	86	4.22705	3.73e-06	ENSSSCG00000000940	PPFIA2
5	100380000	100390000	100380098	50	4.17628	5.95e-06	ENSSSCG00000000939	ACSS3
5	100680000	100690000	100680517	37	4.36088	1.02e-06	ENSSSCG00000040348	LIN7A
5	100750000	100760000	100750910	10	2.67276	0.0337027	ENSSSCG00000039181/ENSSSCG00000000937	MYF5
5	100760000	100770000	100761697	15	3.33315	0.00216824	ENSSSCG00000039181/ENSSSCG00000026533	MYF6
5	100860000	100870000	100860116	82	4.61817	6.23e-08	ENSSSCG00000031716	PTPRQ
5	101110000	101120000	101111632	30	4.46759	3.36e-07	ENSSSCG00000000943	OTOGL
5	101550000	101560000	101550270	107	4.72506	1.72e-08	ENSSSCG00000038973	PPP1R12A
5	101720000	101730000	101721841	13	3.52232	0.000755035	ENSSSCG00000036560	PAWR
5	102300000	102310000	102300014	30	4.59211	8.43e-08	ENSSSCG00000000948	SYT1
5	103200000	103210000	103201774	29	3.82657	0.000101805	ENSSSCG00000029249	NAV3
5	104130000	104140000	104135181	16	3.82868	0.000100255	ENSSSCG00000000950/ENSSSCG00000036459	E2F7	ssc-mir-7139
6	220000	230000	226798	9	5.40226	6.88e-13	ENSSSCG00000002635	SPIRE2
6	350000	360000	353006	31	3.35498	0.00193301	ENSSSCG00000023677/ENSSSCG00000021971	CHMP1A	DPEP1
6	370000	380000	370049	110	3.90659	5.61e-05	ENSSSCG00000021971	DPEP1
6	380000	390000	380101	73	3.8703	7.38e-05	ENSSSCG00000031104	CPNE7
6	610000	620000	611586	11	2.66786	0.0342373	ENSSSCG00000039541	ANKRD11
6	640000	650000	641256	87	4.15578	7.15e-06	ENSSSCG00000002642	CDH15
6	700000	710000	704111	2	4.42915	5.06e-07	ENSSSCG00000023866	ACSF3
6	850000	860000	858373	22	3.5686	0.000570985	ENSSSCG00000002648/ENSSSCG00000036367	CBFA2T3	PABPN1L
6	890000	900000	890226	54	3.9661	3.53e-05	ENSSSCG00000002645/ENSSSCG00000002650/ENSSSCG00000002651	GALNS	APRT	CDT1
6	910000	920000	910348	39	4.52096	1.88e-07	ENSSSCG00000035230	PIEZO1
6	970000	980000	973779	2	3.73989	0.000187753	ENSSSCG00000033920/ENSSSCG00000034455	CTU2	RNF166
6	980000	990000	988468	1	2.88214	0.0162427	ENSSSCG00000034455/ENSSSCG00000040145	RNF166	SNAI3
6	990000	1000000	993563	11	4.21724	4.09e-06	ENSSSCG00000040145	SNAI3
6	1010000	1020000	1010561	7	3.31303	0.0024066	ENSSSCG00000034905/ENSSSCG00000031493	MVD	CYBA
6	1020000	1030000	1021502	20	3.93988	4.34e-05	ENSSSCG00000031493/ENSSSCG00000040406	CYBA	IL17C
6	1080000	1090000	1080013	14	3.83865	9.32e-05	ENSSSCG00000035967	ZC3H18
6	1090000	1100000	1095150	7	3.32725	0.00223596	ENSSSCG00000040875	ZFPM1
6	1170000	1180000	1175595	1	2.96651	0.0116972	ENSSSCG00000031875	ZNF469
6	1460000	1470000	1460345	23	4.75323	1.21e-08	ENSSSCG00000020678	BANP
6	1540000	1550000	1540113	116	3.69837	0.000248729	ENSSSCG00000032996	SLC7A5
6	1970000	1980000	1978083	6	2.64564	0.0367392	ENSSSCG00000002654	FBXO31
6	3740000	3750000	3740057	36	2.84966	0.0153162	ENSSSCG00000002666	KIAA0513
6	3790000	3800000	3792997	53	3.52584	0.000739395	ENSSSCG00000002667	ZDHHC7
6	3890000	3900000	3890001	69	3.59049	0.000498794	ENSSSCG00000002669	CRISPLD2
6	4120000	4130000	4122453	22	3.25497	0.00322564	ENSSSCG00000037645	COTL1
6	4270000	4280000	4275111	36	1.54586	0.0131662	ENSSSCG00000002671	ATP2C2
6	4640000	4650000	4644482	13	3.26223	0.0031117	ENSSSCG00000038048/ENSSSCG00000032115	NECAB2	OSGIN1
6	4900000	4910000	4900001	26	4.61926	6.15e-08	ENSSSCG00000002684/ENSSSCG00000034979	CDH13
6	6400000	6410000	6400042	14	3.0612	0.00789143	ENSSSCG00000035182	SDR42E1
6	6590000	6600000	6592826	3	2.62308	0.0394182	ENSSSCG00000002688	PLCG2
6	6660000	6670000	6664830	4	4.02898	2.12e-05	ENSSSCG00000002689	CMIP
6	7460000	7470000	7460339	8	3.64632	0.000350125	ENSSSCG00000038128	CDYL2
6	9660000	9670000	9660204	3	2.61085	0.0409309	ENSSSCG00000027415	WWOX
6	12060000	12070000	12068447	1	3.4513	0.00114016	ENSSSCG00000002704	KARS
6	12090000	12100000	12093965	7	2.91513	0.0143209	ENSSSCG00000002706	ADAT1
6	12130000	12140000	12134122	31	3.11177	0.00632261	ENSSSCG00000002707	GABARAPL2
6	12140000	12150000	12141519	14	2.92884	0.0135782	ENSSSCG00000002708	TMEM231
6	12350000	12360000	12353732	38	4.26336	2.65e-06	ENSSSCG00000033842	CFDP1
6	12390000	12400000	12396228	1	3.49169	0.000904117	ENSSSCG00000028878	BCAR1
6	12620000	12630000	12625644	15	3.71232	0.000226495	ENSSSCG00000031462	ZNRF1
6	12710000	12720000	12715074	1	3.8419	9.1e-05	ENSSSCG00000002714	WDR59
6	12890000	12900000	12890129	133	3.72062	0.000214142	ENSSSCG00000002718	FA2H
6	12940000	12950000	12940373	105	4.40693	6.38e-07	ENSSSCG00000002716	MLKL
6	12960000	12970000	12960017	170	4.08831	1.29e-05	ENSSSCG00000002715	RFWD3
6	13110000	13120000	13110042	189	5.16508	3.61e-11	ENSSSCG00000030420	GLG1
6	13220000	13230000	13222999	17	3.78119	0.000140858	ENSSSCG00000002724	PDPR
6	13290000	13300000	13290452	12	2.64869	0.036388	ENSSSCG00000002719/ENSSSCG00000002723	EXOSC6
6	13400000	13410000	13401302	20	4.18685	5.4e-06	ENSSSCG00000038843	ST3GAL2
6	13480000	13490000	13480069	74	3.81638	0.000109596	ENSSSCG00000025425/ENSSSCG00000027973	FUK	COG4
6	13520000	13530000	13520056	123	4.2699	2.49e-06	ENSSSCG00000027973/ENSSSCG00000025323/ENSSSCG00000029850	COG4	SF3B3	RF00611
6	13530000	13540000	13530050	139	4.12176	9.65e-06	ENSSSCG00000025323/ENSSSCG00000029850/ENSSSCG00000026461	SF3B3	RF00611	RF00611
6	13630000	13640000	13630006	28	4.4248	5.29e-07	ENSSSCG00000040629/ENSSSCG00000034132	IL34
6	14030000	14040000	14030146	148	5.22018	1.5e-11	ENSSSCG00000040973	HYDIN
6	14320000	14330000	14321965	5	2.61228	0.0407518	ENSSSCG00000033156	CMTR2
6	14400000	14410000	14402421	40	3.30645	0.00248932	ENSSSCG00000002730	CALB2
6	14710000	14720000	14712713	1	3.93808	4.4e-05	ENSSSCG00000002739/ENSSSCG00000002740	PHLPP2	AP1G1
6	14800000	14810000	14800284	9	3.44455	0.00118445	ENSSSCG00000002740	AP1G1
6	15040000	15050000	15045860	30	2.92071	0.0140148	ENSSSCG00000002747	PMFBP1
6	15990000	16000000	15997616	1	3.83801	9.37e-05	ENSSSCG00000002752	ZFHX3
6	17200000	17210000	17200369	96	4.37479	8.87e-07	ENSSSCG00000022609	WWP2
6	17550000	17560000	17551040	4	3.76074	0.000162554	ENSSSCG00000033944	CYB5B
6	17740000	17750000	17741199	10	2.64296	0.0370501	ENSSSCG00000028109	SNTB2
6	17800000	17810000	17800007	11	1.69655	0.0494574	ENSSSCG00000028638	UTP4
6	17950000	17960000	17950352	22	2.4504	0.0266024	ENSSSCG00000031767	TANGO6
6	18080000	18090000	18081756	30	3.66745	0.000305179	ENSSSCG00000025652	CDH1
6	18230000	18240000	18230050	12	3.60221	0.000463583	ENSSSCG00000023162	CDH3
6	18330000	18340000	18330897	23	3.27925	0.00285794	ENSSSCG00000032372	ZFP90
6	18560000	18570000	18562719	7	3.66399	0.000312163	ENSSSCG00000025417	BBS2
6	18610000	18620000	18610235	61	2.81398	0.00658984	ENSSSCG00000031359	MT4
6	18630000	18640000	18630417	47	2.36092	0.0151659	ENSSSCG00000024305	MT3
6	18660000	18670000	18660012	12	2.75337	0.0257965	ENSSSCG00000023684/ENSSSCG00000023305	MT1A
6	18770000	18780000	18779698	1	2.73073	0.0278551	ENSSSCG00000025830	NUP93
6	18840000	18850000	18840367	43	2.9137	0.0144	ENSSSCG00000022561/ENSSSCG00000032643	MIR138-2	SLC12A3
6	18860000	18870000	18860355	38	3.52567	0.000740129	ENSSSCG00000032643	SLC12A3
6	18910000	18920000	18911421	13	1.96574	0.0219664	ENSSSCG00000040663	HERPUD1
6	18950000	18960000	18950154	39	2.74759	0.00351636	ENSSSCG00000039751	NLRC5
6	19060000	19070000	19060317	66	3.70636	0.00023577	ENSSSCG00000021519	CPNE2
6	19140000	19150000	19142737	43	2.66828	0.0341906	ENSSSCG00000034414	FAM192A
6	19170000	19180000	19170125	27	3.48705	0.000928815	ENSSSCG00000002820	RSPRY1
6	19210000	19220000	19210066	24	3.00056	0.0101854	ENSSSCG00000002819/ENSSSCG00000002818	ARL2BP	PLLP
6	19240000	19250000	19240217	66	3.65823	0.000324114	ENSSSCG00000002818	PLLP
6	19300000	19310000	19300340	33	2.78837	0.00273875	ENSSSCG00000002821	CCL22
6	19320000	19330000	19320052	38	3.21271	0.00396283	ENSSSCG00000024759	CX3CL1
6	19340000	19350000	19340558	72	3.08199	0.00721106	ENSSSCG00000023852	CCL17
6	19370000	19380000	19370193	88	4.0252	2.19e-05	ENSSSCG00000029519/ENSSSCG00000025284/ENSSSCG00000024387	CIAPIN1	COQ9	RF00017
6	19400000	19410000	19401160	20	3.40991	0.00143659	ENSSSCG00000025454/ENSSSCG00000029165	POLR2C	DOK4
6	19410000	19420000	19412991	34	2.70202	0.0306444	ENSSSCG00000029165	DOK4
6	19440000	19450000	19441616	39	3.13282	0.00575163	ENSSSCG00000028723	CCDC102A
6	19470000	19480000	19470224	51	3.9957	2.78e-05	ENSSSCG00000025503	ADGRG5
6	19570000	19580000	19570332	40	3.27336	0.00294366	ENSSSCG00000002815/ENSSSCG00000002814	ADGRG1	ADGRG3
6	19600000	19610000	19601158	19	3.32034	0.00231754	ENSSSCG00000002814/ENSSSCG00000002817	ADGRG3	DRC7
6	19620000	19630000	19620940	55	2.75411	0.0257317	ENSSSCG00000002817	DRC7
6	19660000	19670000	19660661	104	2.3365	9.42e-05	ENSSSCG00000002813/ENSSSCG00000002812	KATNB1	KIFC3
6	19680000	19690000	19680019	28	2.65673	0.0101463	ENSSSCG00000002812	KIFC3
6	19860000	19870000	19861142	49	3.00296	0.0100851	ENSSSCG00000002807	USB1
6	19900000	19910000	19906166	17	2.91007	0.0146033	ENSSSCG00000002806	MMP15
6	19940000	19950000	19940022	27	2.70106	0.0307414	ENSSSCG00000002805	CFAP20
6	20070000	20080000	20070005	91	4.65316	4.12e-08	ENSSSCG00000002803	CCDC113
6	20170000	20180000	20170012	21	4.14528	7.85e-06	ENSSSCG00000002802	GINS3
6	20220000	20230000	20220753	62	2.89268	0.0156075	ENSSSCG00000021911	NDRG4
6	20320000	20330000	20328192	1	2.83065	0.0196491	ENSSSCG00000002799	CNOT1
6	20430000	20440000	20432774	13	2.5584	0.0479101	ENSSSCG00000032985	GOT2
6	23200000	23210000	23200111	45	3.9176	5.15e-05	ENSSSCG00000040687	CDH8
6	25800000	25810000	25801086	8	2.92451	0.0138097	ENSSSCG00000002795	CDH11
6	27140000	27150000	27140014	77	3.14779	0.00344451	ENSSSCG00000035772	CDH5
6	27190000	27200000	27190139	70	4.32018	1.53e-06	ENSSSCG00000033191	BEAN1
6	27270000	27280000	27270039	26	3.34637	0.00202303	ENSSSCG00000035857/ENSSSCG00000031837	CMTM2
6	27370000	27380000	27370319	27	3.40347	0.00148839	ENSSSCG00000032632	CMTM4
6	27480000	27490000	27480801	99	4.48266	2.86e-07	ENSSSCG00000035104	TERB1
6	27530000	27540000	27534374	17	3.69182	0.000259828	ENSSSCG00000035639	NAE1
6	27600000	27610000	27600799	51	3.32867	0.00221945	ENSSSCG00000036060	RRAD
6	27630000	27640000	27636535	1	3.44242	0.00119879	ENSSSCG00000024476	CES3
6	27750000	27760000	27751094	55	3.95583	3.83e-05	ENSSSCG00000033811/ENSSSCG00000040749	CBFB	C16orf70
6	27760000	27770000	27760121	41	3.15634	0.00516552	ENSSSCG00000040749	C16orf70
6	27810000	27820000	27810591	25	3.23913	0.00348688	ENSSSCG00000002792/ENSSSCG00000040125/ENSSSCG00000032443	HSF4	NOL3	KIAA0895L
6	27820000	27830000	27820498	27	2.90903	0.0146617	ENSSSCG00000032443/ENSSSCG00000002788	KIAA0895L	EXOC3L1
6	27830000	27840000	27830978	17	2.74352	0.0266771	ENSSSCG00000002788/ENSSSCG00000002787	EXOC3L1	E2F4
6	27840000	27850000	27841190	13	2.89111	0.0157007	ENSSSCG00000002787/ENSSSCG00000002786/ENSSSCG00000018979/ENSSSCG00000031199	E2F4	ELMO3	MIR328
6	27870000	27880000	27870244	28	3.52994	0.000721517	ENSSSCG00000026116	FHOD1
6	27960000	27970000	27962308	12	2.79181	0.0225752	ENSSSCG00000002781/ENSSSCG00000002779	KCTD19	LRRC36
6	28030000	28040000	28038484	3	3.48991	0.000913502	ENSSSCG00000002779	LRRC36
6	28050000	28060000	28051609	18	2.85535	0.0179505	ENSSSCG00000035983/ENSSSCG00000002778	TPPP3	ZDHHC1
6	28080000	28090000	28080003	14	3.3523	0.00196067	ENSSSCG00000002777/ENSSSCG00000002776	HSD11B2	ATP6V0D1
6	28120000	28130000	28120119	22	3.83485	9.58e-05	ENSSSCG00000002776	ATP6V0D1
6	28160000	28170000	28160383	65	3.14485	0.00544531	ENSSSCG00000002774	RIPOR1
6	28250000	28260000	28250725	4	3.69782	0.000249654	ENSSSCG00000024253	CTCF
6	28300000	28310000	28300300	52	3.28048	0.00284031	ENSSSCG00000024750	GFOD2
6	28410000	28420000	28412802	12	2.85801	0.0177748	ENSSSCG00000021803	RANBP10
6	28570000	28580000	28570086	50	4.27317	2.42e-06	ENSSSCG00000028609	SLC12A4
6	28580000	28590000	28580052	59	3.69532	0.000253838	ENSSSCG00000023514	DPEP3
6	28620000	28630000	28620142	27	4.48942	2.66e-07	ENSSSCG00000022098	DUS2
6	28700000	28710000	28700153	34	2.94048	0.0129725	ENSSSCG00000029578	NFATC3
6	28830000	28840000	28830099	24	3.25864	0.00316765	ENSSSCG00000034835	SLC7A6
6	28980000	28990000	28980470	33	5.30569	3.66e-12	ENSSSCG00000002764	SMPD3
6	29310000	29320000	29311356	21	3.17078	0.00483137	ENSSSCG00000025953	OGFOD1
6	29360000	29370000	29369998	1	2.69904	0.0309461	ENSSSCG00000034521/ENSSSCG00000002822	NUDT21	AMFR
6	29390000	29400000	29395572	1	2.60465	0.0417139	ENSSSCG00000002822	AMFR
6	29530000	29540000	29530928	15	2.73436	0.0275165	ENSSSCG00000034192	GNAO1
6	29970000	29980000	29979509	1	4.29495	1.96e-06	ENSSSCG00000002827	SLC6A2
6	30040000	30050000	30045350	2	3.28526	0.00277269	ENSSSCG00000002828	LPCAT2
6	30190000	30200000	30190173	53	3.15578	0.00517877	ENSSSCG00000002830	IRX6
6	31050000	31060000	31050565	27	3.24702	0.00335463	ENSSSCG00000002831	IRX3
6	31520000	31530000	31522983	19	3.30713	0.00248064	ENSSSCG00000035949	FTO
6	31610000	31620000	31613179	1	2.73823	0.0271597	ENSSSCG00000031652	RPGRIP1L
6	31750000	31760000	31750008	16	3.19938	0.00422321	ENSSSCG00000026181/ENSSSCG00000032648	AKTIP	RBL2
6	31790000	31800000	31790986	20	2.9471	0.0126381	ENSSSCG00000032648	RBL2
6	31850000	31860000	31850585	52	4.12095	9.72e-06	ENSSSCG00000033591	CHD9
6	32440000	32450000	32440292	34	3.39082	0.00159472	ENSSSCG00000002835	TOX3
6	33750000	33760000	33750075	1	2.5459	0.0496942	ENSSSCG00000002836	SALL1
6	34070000	34080000	34074698	10	2.97237	0.011425	ENSSSCG00000040286	CYLD
6	34180000	34190000	34185694	21	2.50079	0.0391896	ENSSSCG00000025741	SNX20
6	34300000	34310000	34300948	12	2.87586	0.016631	ENSSSCG00000039875	NKD1
6	34470000	34480000	34470378	26	3.80658	0.0001176	ENSSSCG00000021644	BRD7
6	34580000	34590000	34582505	27	4.23586	3.44e-06	ENSSSCG00000039408	ADCY7
6	34640000	34650000	34643013	12	3.03294	0.00890025	ENSSSCG00000040887	TENT4B
6	34730000	34740000	34730157	66	3.27686	0.00289252	ENSSSCG00000039577	HEATR3
6	35130000	35140000	35130156	100	4.57897	9.8e-08	ENSSSCG00000002838	ZNF423
6	35390000	35400000	35390065	50	2.88251	0.0162199	ENSSSCG00000002839	C16orf78
6	36380000	36390000	36383681	4	2.82912	0.0197581	ENSSSCG00000023391	LONP2
6	36620000	36630000	36624013	7	3.71645	0.000220269	ENSSSCG00000022813	ABCC12
6	37610000	37620000	37611217	4	3.26369	0.00308919	ENSSSCG00000002846	DNAJA2
6	37750000	37760000	37750150	13	2.68194	0.0327194	ENSSSCG00000022333/ENSSSCG00000033561	C16orf87	RF00425
6	37880000	37890000	37883586	1	3.41596	0.00138949	ENSSSCG00000036874	MYLK3
6	39730000	39740000	39730112	42	3.20234	0.00416412	ENSSSCG00000002854	POP4
6	39790000	39800000	39799669	2	2.56648	0.0467819	ENSSSCG00000002852	PLEKHF1
6	40560000	40570000	40565119	1	3.54254	0.000668969	ENSSSCG00000029234	ZNF536
6	42320000	42330000	42325647	10	1.61186	0.0210645	ENSSSCG00000025139	ZNF507
6	42520000	42530000	42520233	72	4.3743	8.91e-07	ENSSSCG00000002859	ANKRD27
6	42690000	42700000	42692923	28	3.30713	0.0024807	ENSSSCG00000022948	SLC7A9
6	42800000	42810000	42800251	26	3.89035	6.35e-05	ENSSSCG00000025152	CEP89
6	42820000	42830000	42820123	36	2.7274	0.0281683	ENSSSCG00000040905/ENSSSCG00000022312	FAAP24	RHPN2
6	42900000	42910000	42906608	1	2.76236	0.0250128	ENSSSCG00000002865	GPATCH1
6	42960000	42970000	42966527	2	2.63639	0.0378215	ENSSSCG00000002862	WDR88
6	43190000	43200000	43193047	24	2.93858	0.0130701	ENSSSCG00000002868	PEPD
6	43420000	43430000	43420164	9	3.51858	0.000771969	ENSSSCG00000035222	CHST8
6	43990000	44000000	43992226	12	2.56347	0.0471993	ENSSSCG00000002872	KIAA0355
6	44350000	44360000	44359307	1	2.99384	0.0104705	ENSSSCG00000002877/ENSSSCG00000035876	ZNF599
6	44660000	44670000	44660684	18	3.0051	0.00999657	ENSSSCG00000025126/ENSSSCG00000021374	LGI4	FXYD1
6	44670000	44680000	44670359	26	3.57737	0.000541021	ENSSSCG00000021374/ENSSSCG00000036616	FXYD1
6	44850000	44860000	44850015	15	3.09782	0.00672684	ENSSSCG00000002893	CD22
6	45110000	45120000	45110213	8	1.93278	0.0242863	ENSSSCG00000002901	UPK1A
6	45370000	45380000	45377908	3	3.16828	0.00488775	ENSSSCG00000024907	SDHAF1
6	45390000	45400000	45396021	7	3.49548	0.000884359	ENSSSCG00000002910/ENSSSCG00000002921	ALKBH6	CLIP3
6	45400000	45410000	45401177	23	3.5064	0.000829576	ENSSSCG00000002921	CLIP3
6	45430000	45440000	45433068	1	3.53321	0.000707551	ENSSSCG00000002923	WDR62
6	45830000	45840000	45830091	26	3.86797	7.51e-05	ENSSSCG00000029875	ZNF461
6	45850000	45860000	45852800	3	3.05465	0.00811613	ENSSSCG00000002930	ZNF260
6	46010000	46020000	46010252	43	3.22806	0.00367997	ENSSSCG00000032673	ZFP14
6	46100000	46110000	46105088	4	3.14038	0.00555733	ENSSSCG00000002935	ZNF568
6	46290000	46300000	46293654	1	3.69935	0.000247111	ENSSSCG00000021741	ZNF527
6	47080000	47090000	47080722	6	3.02298	0.00928044	ENSSSCG00000002950	SIPA1L3
6	47570000	47580000	47570373	8	3.1893	0.00442971	ENSSSCG00000002967	CAPN12
6	47620000	47630000	47623395	1	3.18515	0.00451706	ENSSSCG00000022017/ENSSSCG00000028943	LGALS4	ECH1
6	47850000	47860000	47851171	13	3.05272	0.00818367	ENSSSCG00000002971	ACP7
6	47910000	47920000	47914436	2	4.29588	1.94e-06	ENSSSCG00000021333	PAK4
6	48430000	48440000	48433644	27	3.57144	0.000561124	ENSSSCG00000002988	ZNF546
6	48790000	48800000	48796983	4	3.03067	0.0089858	ENSSSCG00000037494	SPTBN4
6	48970000	48980000	48975889	2	3.07006	0.00759508	ENSSSCG00000040533/ENSSSCG00000002998	C19orf54	SNRPA
6	49000000	49010000	49000041	19	3.23052	0.00363636	ENSSSCG00000002996/ENSSSCG00000002995	EGLN2
6	49010000	49020000	49010294	17	3.63592	0.000374345	ENSSSCG00000002996/ENSSSCG00000002994	CYP2F1
6	49050000	49060000	49054996	66	4.06295	1.6e-05	ENSSSCG00000002993	CYP2A19
6	49110000	49120000	49117604	8	2.60881	0.0411871	ENSSSCG00000003006/ENSSSCG00000034089	CYP2B22
6	49540000	49550000	49542098	7	2.93097	0.0134658	ENSSSCG00000003018	LIPE
6	49570000	49580000	49572592	4	3.03535	0.00881055	ENSSSCG00000040450/ENSSSCG00000027022/ENSSSCG00000003021	CNFN	MEGF8
6	49640000	49650000	49641792	20	4.20146	4.73e-06	ENSSSCG00000029070/ENSSSCG00000003030	PAFAH1B3	CIC
6	49660000	49670000	49665431	16	2.66882	0.0341314	ENSSSCG00000003030	CIC
6	49700000	49710000	49700810	7	2.79592	0.0222502	ENSSSCG00000003035/ENSSSCG00000028054	ZNF526
6	50580000	50590000	50585225	9	2.59721	0.0426681	ENSSSCG00000003069	KCNN4
6	50720000	50730000	50721247	9	1.87255	0.042281	ENSSSCG00000003071	ZNF404
6	51200000	51210000	51200550	10	1.65535	0.0440786	ENSSSCG00000003078	CEACAM19
6	51680000	51690000	51680274	12	1.58177	0.0434324	ENSSSCG00000022538	MARK4
6	51730000	51740000	51730503	16	2.31003	0.027352	ENSSSCG00000039929/ENSSSCG00000039864	ERCC2	KLC3
6	51840000	51850000	51847770	2	2.91032	0.0145893	ENSSSCG00000031616	FOSB
6	60660000	60670000	60664382	5	2.76668	0.0246428	ENSSSCG00000024622	ZNF667
6	60890000	60900000	60897827	6	2.75714	0.0254656	ENSSSCG00000039914	ZNF470
6	60920000	60930000	60928482	7	3.08147	0.00722761	ENSSSCG00000027774	ZFP28
6	61650000	61660000	61658004	8	2.83151	0.0195881	ENSSSCG00000034174/ENSSSCG00000036601	AURKC
6	63250000	63260000	63251811	6	2.7251	0.0283863	ENSSSCG00000004001	A1BG
6	64360000	64370000	64361630	9	1.79152	0.0209502	ENSSSCG00000029744	PLCH2
6	67910000	67920000	67910111	7	3.23219	0.00360691	ENSSSCG00000036772	CAMTA1
6	69010000	69020000	69010272	6	3.27228	0.00295956	ENSSSCG00000033497	RERE
6	69670000	69680000	69671613	7	2.955	0.0122479	ENSSSCG00000034502	H6PD
6	69780000	69790000	69783012	22	3.32084	0.00231153	ENSSSCG00000035940	SPSB1
6	69930000	69940000	69935231	8	3.23098	0.00362808	ENSSSCG00000038006	SLC25A33
6	69990000	70000000	69990443	14	2.58326	0.0445001	ENSSSCG00000003393	TMEM201
6	70030000	70040000	70031218	12	2.71369	0.0294862	ENSSSCG00000003395	PIK3CD
6	70100000	70110000	70103710	25	3.27449	0.00292707	ENSSSCG00000003396	CLSTN1
6	70210000	70220000	70210833	6	2.66241	0.0348385	ENSSSCG00000036868	CTNNBIP1
6	70310000	70320000	70311940	15	2.97758	0.011187	ENSSSCG00000003399	RBP7
6	70390000	70400000	70391720	8	2.63664	0.0377918	ENSSSCG00000003398	UBE4B
6	71430000	71440000	71432326	2	2.59904	0.0424314	ENSSSCG00000003413/ENSSSCG00000037325	MTOR	UBIAD1
6	71600000	71610000	71603839	3	2.70359	0.0304867	ENSSSCG00000003417	DISP3
6	72000000	72010000	72005784	8	2.58681	0.0440293	ENSSSCG00000003433	PLOD1
6	72120000	72130000	72120472	4	2.97458	0.0113234	ENSSSCG00000003437	TNFRSF8
6	72390000	72400000	72390057	76	3.87548	7.1e-05	ENSSSCG00000003438	VPS13D
6	72550000	72560000	72551511	2	2.88555	0.0160346	ENSSSCG00000003439	DHRS3
6	74570000	74580000	74570175	23	3.42434	0.00132636	ENSSSCG00000003455	FHAD1
6	75340000	75350000	75341330	14	1.63802	0.0120689	ENSSSCG00000003473	CPLANE2
6	75640000	75650000	75644121	10	2.70406	0.0304397	ENSSSCG00000020926	SDHB
6	76190000	76200000	76195331	3	4.00567	2.57e-05	ENSSSCG00000003486	ARHGEF10L
6	77230000	77240000	77234023	5	2.09296	0.0406566	ENSSSCG00000034627	PAX7
6	77780000	77790000	77782044	11	2.76036	0.025186	ENSSSCG00000003493	CAPZB
6	78090000	78100000	78090211	31	1.67124	0.0489884	ENSSSCG00000025244/ENSSSCG00000027489	HTR6	TMCO4
6	78250000	78260000	78254718	1	2.55093	0.0489699	ENSSSCG00000039652	OTUD3
6	78910000	78920000	78913012	10	2.87447	0.0167175	ENSSSCG00000003508	KIF17
6	80810000	80820000	80811268	9	3.18014	0.00462457	ENSSSCG00000003527	EPHB2
6	81030000	81040000	81031651	12	2.78834	0.0228522	ENSSSCG00000003532	LUZP1
6	81360000	81370000	81360059	1	2.81738	0.0206129	ENSSSCG00000028108	ASAP3
6	81620000	81630000	81623824	1	3.96189	3.65e-05	ENSSSCG00000027827/ENSSSCG00000026025	GALE	HMGCL
6	81900000	81910000	81908988	1	2.57372	0.0457864	ENSSSCG00000036534/ENSSSCG00000032860	MYOM3	IFNLR1
6	81910000	81920000	81911081	20	2.81445	0.0208305	ENSSSCG00000032860	IFNLR1
6	82120000	82130000	82125962	3	3.25545	0.00321803	ENSSSCG00000003543	NIPAL3
6	85920000	85930000	85920149	18	1.6822	0.00538971	ENSSSCG00000003586/ENSSSCG00000003589	EPB41	SRSF4
6	87810000	87820000	87810490	30	3.52289	0.000752491	ENSSSCG00000032193	NKAIN1
6	87910000	87920000	87910443	7	2.85313	0.0180983	ENSSSCG00000031639	ZCCHC17
6	87990000	88000000	87992691	9	3.06536	0.00775118	ENSSSCG00000023585	SERINC2
6	89880000	89890000	89882249	13	3.86417	7.72e-05	ENSSSCG00000003622	CSMD2
6	91040000	91050000	91040576	17	1.55882	0.0453885	ENSSSCG00000039983	GJA4
6	91520000	91530000	91527869	1	2.75344	0.0257909	ENSSSCG00000003627	ZMYM4
6	95230000	95240000	95237674	6	3.74889	0.000176478	ENSSSCG00000003654	MACF1
6	95570000	95580000	95570024	44	3.05651	0.00805202	ENSSSCG00000003664/ENSSSCG00000037514/ENSSSCG00000003659	PPIE
6	95860000	95870000	95860347	41	3.37077	0.00177698	ENSSSCG00000036673	PPT1
6	95950000	95960000	95959464	1	3.87714	7.01e-05	ENSSSCG00000003670	RLF
6	96000000	96010000	96000570	7	2.95104	0.0124423	ENSSSCG00000036395/ENSSSCG00000027902	TMCO2	ZMPSTE24
6	96030000	96040000	96033783	4	3.80308	0.000120578	ENSSSCG00000027902	ZMPSTE24
6	96510000	96520000	96510525	22	3.31925	0.00233066	ENSSSCG00000027417	LDLRAD4
6	96680000	96690000	96680166	25	3.1656	0.00494901	ENSSSCG00000003673	CEP192
6	97290000	97300000	97290304	15	2.84113	0.0189133	ENSSSCG00000024162	IMPA2
6	97340000	97350000	97342420	12	3.09043	0.00694943	ENSSSCG00000028126/ENSSSCG00000022163	MPPE1	GNAL
6	97370000	97380000	97370847	3	2.80507	0.0215403	ENSSSCG00000022163	GNAL
6	97950000	97960000	97950981	20	2.05226	0.0208889	ENSSSCG00000038533	NAPG
6	98020000	98030000	98020954	26	2.93925	0.0130358	ENSSSCG00000039797	APCDD1
6	99120000	99130000	99123370	29	3.67746	0.000285753	ENSSSCG00000003684	MTCL1
6	99240000	99250000	99246517	2	2.63895	0.0375194	ENSSSCG00000038026	RAB12
6	100040000	100050000	100040090	46	3.49174	0.000903851	ENSSSCG00000028805	PTPRM
6	100390000	100400000	100390662	65	2.68198	0.0327155	ENSSSCG00000034767	LAMA1
6	100590000	100600000	100590207	10	1.61219	0.0494291	ENSSSCG00000021612	ARHGAP28
6	100970000	100980000	100970503	17	3.0946	0.00682289	ENSSSCG00000035553	L3MBTL4
6	101540000	101550000	101541595	45	1.72516	0.0112678	ENSSSCG00000003687	EPB41L3
6	103070000	103080000	103070114	38	3.12328	0.00600481	ENSSSCG00000003690	DLGAP1
6	103490000	103500000	103490410	4	2.5751	0.0455989	ENSSSCG00000003693	MYOM1
6	105970000	105980000	105970347	28	3.21455	0.00392799	ENSSSCG00000040397	COLEC12
6	106070000	106080000	106071573	1	3.34254	0.00206418	ENSSSCG00000025653	THOC1
6	108970000	108980000	108970142	1	4.34893	1.15e-06	ENSSSCG00000003711	CABYR
6	109160000	109170000	109168411	12	2.76424	0.0248517	ENSSSCG00000003712	OSBPL1A
6	109230000	109240000	109230992	3	4.51442	2.02e-07	ENSSSCG00000003713	IMPACT
6	109300000	109310000	109306154	6	3.42734	0.00130442	ENSSSCG00000003714	HRH4
6	110650000	110660000	110658789	3	2.59566	0.0428695	ENSSSCG00000003716	SS18
6	111420000	111430000	111424398	4	3.33968	0.00209538	ENSSSCG00000035965	AQP4
6	111650000	111660000	111650505	31	3.94665	4.11e-05	ENSSSCG00000003721	CHST9
6	112510000	112520000	112515797	15	2.71783	0.0290826	ENSSSCG00000003722	CDH2
6	115030000	115040000	115035401	12	2.94951	0.012518	ENSSSCG00000003726	DSC1
6	115440000	115450000	115440962	59	3.47914	0.000972319	ENSSSCG00000022739/ENSSSCG00000030401	DSG2	RF00100
6	115490000	115500000	115490065	24	2.84937	0.0183508	ENSSSCG00000023686	TTR
6	115580000	115590000	115580042	71	4.53836	1.55e-07	ENSSSCG00000025005	B4GALT6
6	115950000	115960000	115959936	1	2.75956	0.0252552	ENSSSCG00000003730	RNF138
6	116040000	116050000	116040344	15	3.8421	9.09e-05	ENSSSCG00000003732	MEP1B
6	116210000	116220000	116218325	4	2.68306	0.0326005	ENSSSCG00000003731	GAREM1
6	116610000	116620000	116614531	8	3.74323	0.000183491	ENSSSCG00000003733	KLHL14
6	117080000	117090000	117081462	1	3.20055	0.00419969	ENSSSCG00000038703	CCDC178
6	117460000	117470000	117460439	13	3.47434	0.000999627	ENSSSCG00000003736	ASXL3
6	117700000	117710000	117702859	37	3.27675	0.00289409	ENSSSCG00000003737	NOL4
6	118660000	118670000	118660155	50	3.94737	4.09e-05	ENSSSCG00000028047	DTNA
6	118970000	118980000	118971722	1	3.08315	0.00717478	ENSSSCG00000003738/ENSSSCG00000039133	MAPRE2
6	119080000	119090000	119080284	18	2.64449	0.0368728	ENSSSCG00000039052/ENSSSCG00000003740	ZNF397	ZSCAN30
6	119180000	119190000	119180217	7	3.01541	0.00957833	ENSSSCG00000023276/ENSSSCG00000030018	ZNF24	ZNF396
6	119450000	119460000	119450042	28	2.05708	0.0367346	ENSSSCG00000003743	GALNT1
6	119800000	119810000	119800599	14	3.23708	0.00352203	ENSSSCG00000027700	RPRD1A
6	119870000	119880000	119870816	3	2.70013	0.030835	ENSSSCG00000027455	SLC39A6
6	119930000	119940000	119936236	19	3.20074	0.00419588	ENSSSCG00000020898	ELP2
6	120070000	120080000	120071744	19	3.91648	5.2e-05	ENSSSCG00000027935	FHOD3
6	120920000	120930000	120920229	69	4.38741	7.8e-07	ENSSSCG00000003747	KIAA1328
6	121210000	121220000	121211227	18	2.83687	0.01921	ENSSSCG00000003748	CELF4
6	127880000	127890000	127889947	2	4.06486	1.57e-05	ENSSSCG00000005780/ENSSSCG00000023171	KCNG2	PQLC1
6	127980000	127990000	127981006	8	3.76684	0.000155783	ENSSSCG00000005777	TXNL4A
6	128190000	128200000	128190758	6	3.71206	0.000226898	ENSSSCG00000023376	PARD6G
6	128800000	128810000	128807224	1	3.69733	0.000250471	ENSSSCG00000003755	MCOLN2
6	128890000	128900000	128899431	2	2.85306	0.0181031	ENSSSCG00000003756	LPAR3
6	129180000	129190000	129183530	3	3.17439	0.0047508	ENSSSCG00000003758	CTBS
6	129630000	129640000	129636360	17	2.71909	0.028961	ENSSSCG00000040920	PRKACB
6	129700000	129710000	129700749	65	4.32681	1.43e-06	ENSSSCG00000003760	TTLL7
6	132000000	132010000	132005357	18	3.68581	0.000270411	ENSSSCG00000003761	ADGRL2
6	134360000	134370000	134360407	86	4.75298	1.21e-08	ENSSSCG00000027660/ENSSSCG00000003762	IFI44L	ADGRL4
6	134760000	134770000	134760047	67	3.89087	6.32e-05	ENSSSCG00000039548	PTGFR
6	135140000	135150000	135140051	42	5.11562	7.78e-11	ENSSSCG00000035582	GIPC2
6	135260000	135270000	135260120	76	4.07687	1.42e-05	ENSSSCG00000003766/ENSSSCG00000018423	DNAJB4	RF00026
6	135350000	135360000	135351608	8	3.30816	0.00246769	ENSSSCG00000003768	NEXN
6	135460000	135470000	135460100	52	4.75124	1.24e-08	ENSSSCG00000003770	MIGA1
6	135750000	135760000	135752394	77	4.36033	1.03e-06	ENSSSCG00000003773	AK5
6	136090000	136100000	136090156	81	4.15662	7.1e-06	ENSSSCG00000038329	PIGK
6	136290000	136300000	136290005	130	4.5965	8.01e-08	ENSSSCG00000033425	ST6GALNAC5
6	136630000	136640000	136630011	23	4.56032	1.21e-07	ENSSSCG00000024494	ST6GALNAC3
6	138440000	138450000	138442606	11	2.80449	0.0215842	ENSSSCG00000003780	CRYZ
6	138940000	138950000	138940039	17	2.8821	0.016245	ENSSSCG00000003783	FPGT
6	139020000	139030000	139024750	6	3.69909	0.000247534	ENSSSCG00000003784	LRRIQ3
6	141520000	141530000	141527403	1	2.73472	0.0274837	ENSSSCG00000025085	NEGR1
6	141970000	141980000	141979573	3	2.62243	0.0394975	ENSSSCG00000003788	PTGER3
6	142590000	142600000	142595523	1	3.1158	0.00620976	ENSSSCG00000003790	ANKRD13C
6	144160000	144170000	144160907	32	2.10068	0.0240029	ENSSSCG00000033443	DEPDC1
6	144220000	144230000	144220435	22	2.7072	0.0301258	ENSSSCG00000003794	RPE65
6	144410000	144420000	144410047	78	3.39875	0.00152727	ENSSSCG00000003795	WLS
6	144570000	144580000	144570267	25	1.6844	0.0035703	ENSSSCG00000003797	DIRAS3
6	145260000	145270000	145260393	9	3.55641	0.000615126	ENSSSCG00000003799	IL12RB2
6	145580000	145590000	145585389	30	1.53179	0.0360599	ENSSSCG00000032043	SLC35D1
6	145630000	145640000	145630162	10	3.66513	0.000309841	ENSSSCG00000030423	MIER1
6	145710000	145720000	145714433	7	2.78176	0.0233852	ENSSSCG00000022305	WDR78
6	145760000	145770000	145761397	50	2.09262	0.011554	ENSSSCG00000031956	INSL5
6	145790000	145800000	145790143	50	3.08212	0.00720712	ENSSSCG00000031352	TCTEX1D1
6	145830000	145840000	145830207	65	3.3103	0.0024407	ENSSSCG00000025243	SGIP1
6	146220000	146230000	146221307	17	2.52678	0.0416662	ENSSSCG00000003805	PDE4B
6	147470000	147480000	147473557	11	1.59441	0.0188059	ENSSSCG00000003809	JAK1
6	148430000	148440000	148430194	16	2.7138	0.0294748	ENSSSCG00000003811	ROR1
6	148900000	148910000	148900302	13	2.86471	0.0173382	ENSSSCG00000003812	PGM1
6	148960000	148970000	148961199	6	2.63715	0.0377312	ENSSSCG00000003814	EFCAB7
6	149070000	149080000	149074189	4	2.76136	0.0250991	ENSSSCG00000003815	ALG6
6	149790000	149800000	149798212	1	3.34563	0.00203086	ENSSSCG00000003818	DOCK7
6	150880000	150890000	150885580	4	4.38219	8.22e-07	ENSSSCG00000023243	NFIA
6	152180000	152190000	152184322	4	2.57803	0.0452021	ENSSSCG00000003823	C1orf87
6	152560000	152570000	152563006	6	3.356	0.00192252	ENSSSCG00000003825	CYP2J34
6	152640000	152650000	152640524	4	2.60721	0.0413893	ENSSSCG00000003826	HOOK1
6	152950000	152960000	152950564	29	3.30756	0.0024753	ENSSSCG00000003828	FGGY
6	153750000	153760000	153750730	17	3.93231	4.6e-05	ENSSSCG00000003830	MYSM1
6	153940000	153950000	153945088	6	3.30875	0.00246022	ENSSSCG00000003831	OMA1
6	155180000	155190000	155180032	27	3.81816	0.000108193	ENSSSCG00000003833	DAB1
6	155630000	155640000	155637167	8	2.64189	0.0371756	ENSSSCG00000038041	FYB2
6	155710000	155720000	155710265	15	4.29619	1.94e-06	ENSSSCG00000036145	PRKAA2
6	157550000	157560000	157550213	14	2.41659	0.0400701	ENSSSCG00000027525/ENSSSCG00000027362	DHCR24	LEXM
6	157590000	157600000	157592539	3	2.63089	0.0384756	ENSSSCG00000003843	PARS2
6	157610000	157620000	157618105	1	2.90703	0.0147748	ENSSSCG00000003844	TTC4
6	157770000	157780000	157774920	57	1.72565	0.0345834	ENSSSCG00000036649/ENSSSCG00000037559	FAM151A	ACOT11
6	157920000	157930000	157920148	41	2.47084	0.00433193	ENSSSCG00000039594	SSBP3
6	158250000	158260000	158254831	2	2.65779	0.0353544	ENSSSCG00000021216	TCEANC2
6	159150000	159160000	159150014	5	3.50427	0.000839975	ENSSSCG00000003852/ENSSSCG00000027114	SLC1A7	SCP2
6	159450000	159460000	159452124	41	3.88502	6.61e-05	ENSSSCG00000003857	ZYG11B
6	159550000	159560000	159552743	2	3.31516	0.00238034	ENSSSCG00000034127	SHISAL2A
6	159700000	159710000	159704325	3	3.05644	0.00805443	ENSSSCG00000003859	TUT4
6	159850000	159860000	159852205	11	2.72645	0.0282575	ENSSSCG00000003861/ENSSSCG00000003862	ORC1	CC2D1B
6	160230000	160240000	160230998	12	3.44005	0.00121483	ENSSSCG00000021036	RAB3B
6	160520000	160530000	160520500	9	3.57842	0.000537527	ENSSSCG00000021292	OSBPL9
6	160790000	160800000	160791398	1	2.57886	0.0450905	ENSSSCG00000003872	EPS15
6	161280000	161290000	161285432	11	1.65206	0.00697085	ENSSSCG00000003877	FAF1
6	161790000	161800000	161791354	36	2.06978	0.0188313	ENSSSCG00000037291	ELAVL4
6	164540000	164550000	164540213	16	1.86483	0.0182847	ENSSSCG00000003891	CYP4A24
6	164840000	164850000	164844596	25	1.94401	0.031684	ENSSSCG00000038657	ATPAF1
6	164970000	164980000	164974359	11	2.57135	0.0461113	ENSSSCG00000003900	DMBX1
6	165970000	165980000	165970416	12	2.59662	0.0427449	ENSSSCG00000003917	TESK2
6	166190000	166200000	166199325	1	2.85641	0.0178805	ENSSSCG00000003921	ZSWIM5
6	166340000	166350000	166341999	5	2.07652	0.0289194	ENSSSCG00000003923	HECTD3
6	166360000	166370000	166360852	12	2.76486	0.0247987	ENSSSCG00000029808	EIF2B3
6	167490000	167500000	167490170	67	4.09347	1.23e-05	ENSSSCG00000034059	ST3GAL3
6	167680000	167690000	167682572	32	3.85829	8.07e-05	ENSSSCG00000035849	PTPRF
6	167810000	167820000	167810038	112	3.3293	0.00221223	ENSSSCG00000003940/ENSSSCG00000003941	HYI	SZT2
6	167850000	167860000	167859255	9	2.78049	0.0234894	ENSSSCG00000003941	SZT2
6	168040000	168050000	168040726	50	3.1787	0.00465602	ENSSSCG00000023904/ENSSSCG00000030177	CFAP57	EBNA1BP2
6	168050000	168060000	168052923	21	2.90963	0.014628	ENSSSCG00000030177	EBNA1BP2
6	168670000	168680000	168670131	125	4.25331	2.92e-06	ENSSSCG00000023920/ENSSSCG00000039676	P3H1
6	168700000	168710000	168700659	74	3.9116	5.4e-05	ENSSSCG00000034921	CLDN19
6	168760000	168770000	168760368	42	3.15519	0.00519303	ENSSSCG00000003964/ENSSSCG00000003965	PPIH
6	168860000	168870000	168860061	100	3.84884	8.65e-05	ENSSSCG00000003965/ENSSSCG00000003966	PPCS
6	168880000	168890000	168880189	72	3.36032	0.00187892	ENSSSCG00000003967	ZMYND12
6	168910000	168920000	168910031	96	3.92698	4.79e-05	ENSSSCG00000003968	RIMKLA
6	169040000	169050000	169040002	120	4.48615	2.75e-07	ENSSSCG00000023266	FOXJ3
6	169650000	169660000	169650534	99	3.67809	0.000284575	ENSSSCG00000029975	ssc-mir-4338
6	169660000	169670000	169660116	63	3.38909	0.00160977	ENSSSCG00000033465	HIVEP3
6	170090000	170100000	170090120	87	3.90739	5.57e-05	ENSSSCG00000003971	SCMH1
6	170190000	170200000	170190275	70	3.72368	0.00020974	ENSSSCG00000003972	SLFNL1
6	170200000	170210000	170200037	56	4.74142	1.4e-08	ENSSSCG00000003973	CTPS1
6	170350000	170360000	170350206	8	3.17825	0.00466567	ENSSSCG00000003975	KCNQ4
6	170670000	170680000	170679080	1	3.43915	0.00122099	ENSSSCG00000003981	ZFP69B
6	170710000	170720000	170710915	2	4.03562	2.01e-05	ENSSSCG00000003983	SMAP2
7	1680000	1690000	1680713	2	2.77191	0.0242011	ENSSSCG00000001011	SERPINB1
7	4680000	4690000	4688244	5	3.09876	0.00669882	ENSSSCG00000001022	SSR1
7	4780000	4790000	4787751	3	3.43326	0.00126197	ENSSSCG00000001024	RIOK1
7	5140000	5150000	5143408	58	4.52449	1.81e-07	ENSSSCG00000001027	BMP6
7	5340000	5350000	5341943	1	3.95344	3.9e-05	ENSSSCG00000040593	BLOC1S5
7	5600000	5610000	5604188	3	3.1338	0.00572604	ENSSSCG00000001033	SLC35B3
7	7240000	7250000	7241893	38	3.2388	0.00349253	ENSSSCG00000001036	TFAP2A
7	7420000	7430000	7420197	124	4.26457	2.62e-06	ENSSSCG00000033009/ENSSSCG00000001040	C6orf52
7	7570000	7580000	7571117	17	4.98438	5.42e-10	ENSSSCG00000035562	GCM2
7	9950000	9960000	9950093	120	5.10187	9.59e-11	ENSSSCG00000033573/ENSSSCG00000031129	SIRT5
7	10080000	10090000	10086178	8	2.98332	0.0109296	ENSSSCG00000039772	ssc-mir-9837
7	10250000	10260000	10250019	67	3.38953	0.00160599	ENSSSCG00000038290	RNF182
7	11580000	11590000	11581332	31	5.36402	1.35e-12	ENSSSCG00000001061	JARID2
7	13030000	13040000	13030262	74	3.28181	0.00148827	ENSSSCG00000001067	STMND1
7	13380000	13390000	13380397	32	3.75824	0.000165404	ENSSSCG00000001070	FAM8A1
7	13410000	13420000	13410019	77	5.22042	1.5e-11	ENSSSCG00000026034	NUP153
7	13810000	13820000	13811350	25	3.5581	0.000608838	ENSSSCG00000001072	NHLRC1
7	15800000	15810000	15800651	2	2.79256	0.0225152	ENSSSCG00000040178	E2F3
7	19260000	19270000	19266431	1	2.69089	0.0317817	ENSSSCG00000001087	MRS2
7	19580000	19590000	19580206	47	5.65308	6.07e-15	ENSSSCG00000001095/ENSSSCG00000001097	GMNN
7	19600000	19610000	19605922	40	2.88547	0.00395002	ENSSSCG00000001097/ENSSSCG00000001096	ARMH2
7	20170000	20180000	20170170	46	5.29235	4.58e-12	ENSSSCG00000001100	CARMIL1
7	20870000	20880000	20874868	17	3.03035	0.00899806	ENSSSCG00000001137/ENSSSCG00000038945	HIST1H1D
7	20970000	20980000	20970239	17	4.15323	7.31e-06	ENSSSCG00000001132	BTN1A1
7	21030000	21040000	21033463	7	3.05819	0.00799393	ENSSSCG00000038191/ENSSSCG00000039072	ABT1
7	21140000	21150000	21141146	24	3.46546	0.00105188	ENSSSCG00000001156	ZNF322
7	21940000	21950000	21947330	5	2.58839	0.0438204	ENSSSCG00000001197	ZNF165
7	22080000	22090000	22085544	4	2.66199	0.0348854	ENSSSCG00000001203	ZSCAN9
7	23560000	23570000	23560754	9	3.10717	0.00645374	ENSSSCG00000001392/ENSSSCG00000001393	TCF19
7	30000000	30010000	30002200	7	2.96799	0.0116279	ENSSSCG00000001521	MLN
7	31020000	31030000	31021752	1	2.68305	0.0326023	ENSSSCG00000001535/ENSSSCG00000034982	TCP11	RF00026
7	31120000	31130000	31124241	1	3.88933	6.4e-05	ENSSSCG00000001536	SCUBE3
7	32080000	32090000	32086746	3	4.77569	9.09e-09	ENSSSCG00000001561	ETV7
7	32380000	32390000	32381546	7	3.10015	0.00665786	ENSSSCG00000001566	RAB44
7	32960000	32970000	32967599	6	3.12458	0.00596984	ENSSSCG00000001578	RNF8
7	34540000	34550000	34540613	47	2.30505	0.00180026	ENSSSCG00000033246	SAYSD1
7	34720000	34730000	34720240	32	3.31591	0.00237117	ENSSSCG00000001592/ENSSSCG00000037484	KCNK17	KCNK16
7	34730000	34740000	34731384	39	3.35578	0.00192479	ENSSSCG00000037484	KCNK16
7	35250000	35260000	35251513	16	5.1199	7.28e-11	ENSSSCG00000001595	DAAM2
7	36150000	36160000	36152238	5	3.25334	0.0032517	ENSSSCG00000040536	RF00591
7	36470000	36480000	36474073	13	4.69396	2.52e-08	ENSSSCG00000039270	TREM2
7	36930000	36940000	36936037	1	2.95464	0.0122657	ENSSSCG00000001625	PGC
7	38160000	38170000	38168090	2	3.0006	0.0101837	ENSSSCG00000001660	PTK7
7	39170000	39180000	39170787	1	3.31946	0.00232806	ENSSSCG00000001698	CAPN11
7	39390000	39400000	39395054	2	3.16975	0.00485452	ENSSSCG00000001708	CDC5L
7	41440000	41450000	41440011	116	3.55993	0.00060208	ENSSSCG00000001720	SLC25A27
7	46500000	46510000	46507724	3	4.34847	1.16e-06	ENSSSCG00000002622	TMEM14A
7	46740000	46750000	46748999	27	2.43668	0.0256556	ENSSSCG00000002629	FBXO9
7	47600000	47610000	47600065	15	3.14477	0.00544731	ENSSSCG00000021873	CRABP1
7	47770000	47780000	47770602	41	2.81666	0.020666	ENSSSCG00000032498	IDH3A
7	49350000	49360000	49350007	30	5.0058	3.98e-10	ENSSSCG00000040288	ARNT2
7	49930000	49940000	49930342	18	3.72387	0.000209459	ENSSSCG00000001786	CFAP161
7	50050000	50060000	50057327	68	5.03154	2.74e-10	ENSSSCG00000001787	IL16
7	50130000	50140000	50137358	1	5.12006	7.27e-11	ENSSSCG00000001789	TMC3
7	50990000	51000000	50990553	3	3.08369	0.00715765	ENSSSCG00000031963	SAXO2
7	52880000	52890000	52882030	9	3.08697	0.00705589	ENSSSCG00000036907/ENSSSCG00000022451	NMB	WDR73
7	53540000	53550000	53541186	20	3.70618	0.000236049	ENSSSCG00000001821/ENSSSCG00000001822	UNC45A	RCCD1
7	53780000	53790000	53780011	36	6.24997	6.19e-21	ENSSSCG00000030626	ALDH1L1
7	54530000	54540000	54531786	23	2.87646	0.0165934	ENSSSCG00000030597/ENSSSCG00000001834	HAPLN3	MFGE8
7	57760000	57770000	57769723	2	4.97529	6.17e-10	ENSSSCG00000001872	LINGO1
7	58230000	58240000	58230227	32	4.82484	4.81e-09	ENSSSCG00000001880	SIN3A
7	58250000	58260000	58250397	33	3.64747	0.000347528	ENSSSCG00000001881/ENSSSCG00000001882	MAN2C1	NEIL1
7	58270000	58280000	58270762	39	4.2935	1.99e-06	ENSSSCG00000001884	COMMD4
7	58830000	58840000	58833274	10	5.00684	3.92e-10	ENSSSCG00000001903	EDC3
7	58900000	58910000	58901846	6	3.42352	0.00133246	ENSSSCG00000001904	CLK3
7	63340000	63350000	63343492	1	2.72859	0.0280561	ENSSSCG00000001942	PAX9
7	64500000	64510000	64500303	2	2.70675	0.0301707	ENSSSCG00000001952	NFKBIA
7	64820000	64830000	64823397	17	5.16049	3.88e-11	ENSSSCG00000001955	SRP54
7	65820000	65830000	65820211	5	2.81154	0.0210488	ENSSSCG00000001963	EGLN3
7	67290000	67300000	67290075	8	4.97056	6.6e-10	ENSSSCG00000024517	AKAP6
7	67540000	67550000	67540059	15	6.29	2.13e-21	ENSSSCG00000001966	ARHGAP5
7	74850000	74860000	74851490	2	4.81195	5.7e-09	ENSSSCG00000001983/ENSSSCG00000001984	SDR39U1	KHNYN
7	75120000	75130000	75124273	2	2.78967	0.0227457	ENSSSCG00000002001	REC8
7	75760000	75770000	75762340	1	3.14506	0.00544011	ENSSSCG00000002023/ENSSSCG00000028190	PABPN1	HOMEZ
7	76060000	76070000	76065135	1	2.6168	0.0401896	ENSSSCG00000029201	AJUBA
7	76150000	76160000	76159009	3	3.60183	0.00046468	ENSSSCG00000034465	LRP10
7	76860000	76870000	76860007	83	3.58698	0.000509773	ENSSSCG00000037203/ENSSSCG00000034930	TRAV29DV5
7	77440000	77450000	77447766	25	3.15584	0.00517745	ENSSSCG00000036635/ENSSSCG00000034652	TRAV6	TRAV5
7	77450000	77460000	77454667	22	3.14072	0.00554889	ENSSSCG00000034652/ENSSSCG00000022477/ENSSSCG00000002078	TRAV5
7	77810000	77820000	77814771	6	3.09018	0.00695692	ENSSSCG00000022900/ENSSSCG00000002129	SUPT16H	RPGRIP1
7	78140000	78150000	78142186	1	3.47168	0.001015	ENSSSCG00000021718	METTL17
7	78430000	78440000	78431616	5	3.02595	0.00916599	ENSSSCG00000002135	PNP
7	78450000	78460000	78453620	5	3.13616	0.00566513	ENSSSCG00000038172/ENSSSCG00000040060/ENSSSCG00000002138	PIP4P1	OSGEP
7	80200000	80210000	80204753	13	5.10009	9.85e-11	ENSSSCG00000002243	SLC12A6
7	80270000	80280000	80270283	3	2.81607	0.0207103	ENSSSCG00000039550/ENSSSCG00000033404/ENSSSCG00000036519	EMC4
7	81660000	81670000	81660801	15	2.95466	0.0122647	ENSSSCG00000002252	ARRDC4
7	84790000	84800000	84793285	19	4.96017	7.64e-10	ENSSSCG00000002257	MCTP2
7	86860000	86870000	86860107	23	5.40936	6.07e-13	ENSSSCG00000002263	SLCO3A1
7	88770000	88780000	88777090	18	5.23765	1.13e-11	ENSSSCG00000002276	PLEKHG3
7	88840000	88850000	88841328	40	4.56037	1.21e-07	ENSSSCG00000002277	SPTB
7	88990000	89000000	88990785	11	3.81496	0.000110724	ENSSSCG00000022147	CHURC1
7	89030000	89040000	89039489	1	5.03778	2.5e-10	ENSSSCG00000002280	RAB15
7	89140000	89150000	89140381	10	1.87516	0.00513435	ENSSSCG00000037267	MAX
7	91270000	91280000	91279234	10	4.63237	5.27e-08	ENSSSCG00000002292	PLEKHH1
7	91490000	91500000	91491120	19	3.20193	0.00417229	ENSSSCG00000002297	RDH12
7	93070000	93080000	93070552	37	5.84184	1.16e-16	ENSSSCG00000002307	ERH
7	93090000	93100000	93090007	27	4.66799	3.45e-08	ENSSSCG00000028600	SLC39A9
7	93160000	93170000	93160551	31	4.92808	1.2e-09	ENSSSCG00000002309	PLEKHD1
7	93480000	93490000	93484077	15	4.53821	1.55e-07	ENSSSCG00000002314	SMOC1
7	95780000	95790000	95781312	45	4.75806	1.14e-08	ENSSSCG00000033093	RGS6
7	97350000	97360000	97350072	9	4.53149	1.67e-07	ENSSSCG00000002356	BBOF1
7	97360000	97370000	97360328	32	4.75588	1.17e-08	ENSSSCG00000002357	ALDH6A1
7	97730000	97740000	97732352	13	3.91562	5.23e-05	ENSSSCG00000002366/ENSSSCG00000002367	NPC2	ISCA2
7	97820000	97830000	97827654	23	4.57957	9.73e-08	ENSSSCG00000002368	LTBP2
7	98060000	98070000	98061909	12	3.53793	0.00068782	ENSSSCG00000002373	PROX2
7	98960000	98970000	98964456	26	4.98821	5.13e-10	ENSSSCG00000025984	TTLL5
7	99210000	99220000	99210352	48	5.98917	4.1e-18	ENSSSCG00000002386	IFT43
7	99620000	99630000	99620129	94	5.13077	6.16e-11	ENSSSCG00000002388	ESRRB
7	99920000	99930000	99925050	12	2.72794	0.0281167	ENSSSCG00000002389	VASH1
7	100220000	100230000	100220587	17	3.53083	0.000717675	ENSSSCG00000033688	ZDHHC22
7	100300000	100310000	100300528	32	5.2218	1.46e-11	ENSSSCG00000002398	TMEM63C
7	100370000	100380000	100370025	69	5.40146	6.98e-13	ENSSSCG00000002397	POMT2
7	100690000	100700000	100694092	11	3.66066	0.000319014	ENSSSCG00000025906	ALKBH1
7	107890000	107900000	107890121	121	5.26338	7.41e-12	ENSSSCG00000040166	FLRT2
7	111150000	111160000	111150020	86	4.42806	5.12e-07	ENSSSCG00000002429	FOXN3
7	111760000	111770000	111764469	1	4.78088	8.51e-09	ENSSSCG00000002430/ENSSSCG00000002431	EFCAB11	TDP1
7	111780000	111790000	111782302	1	4.74687	1.31e-08	ENSSSCG00000002431	TDP1
7	111970000	111980000	111971294	57	5.01996	3.24e-10	ENSSSCG00000002432	KCNK13
7	112080000	112090000	112080178	70	4.53687	1.58e-07	ENSSSCG00000002434	NRDE2
7	112150000	112160000	112150273	11	3.02416	0.00923493	ENSSSCG00000025768	CALM1
7	112450000	112460000	112450010	117	5.37352	1.14e-12	ENSSSCG00000002436	TTC7B
7	112650000	112660000	112650027	30	4.53077	1.69e-07	ENSSSCG00000024377	RPS6KA5
7	113480000	113490000	113481154	65	5.26335	7.42e-12	ENSSSCG00000002444	FBLN5
7	114260000	114270000	114263261	2	4.86344	2.89e-09	ENSSSCG00000002451/ENSSSCG00000002455	RIN3	GOLGA5
7	115350000	115360000	115352816	13	4.46054	3.63e-07	ENSSSCG00000035297	ISG12(A)
7	115420000	115430000	115422084	1	3.73625	0.000192504	ENSSSCG00000002474	PPP4R4
7	115680000	115690000	115680028	18	3.54189	0.000671598	ENSSSCG00000002479/ENSSSCG00000022251	SERPINA11	UABP-2
7	115690000	115700000	115690952	28	2.17442	0.00269092	ENSSSCG00000022251	UABP-2
7	115810000	115820000	115812640	18	1.76461	0.0473071	ENSSSCG00000002481	SERPINA5
7	115980000	115990000	115982104	9	1.85479	0.0117794	ENSSSCG00000002487	SERPINA3-2
7	116510000	116520000	116516431	30	4.81171	5.71e-09	ENSSSCG00000002494	CLMN
7	116790000	116800000	116793903	19	4.63759	4.96e-08	ENSSSCG00000002496	GLRX5
7	117940000	117950000	117940014	51	7.23118	7.09e-35	ENSSSCG00000002506	VRK1
7	120540000	120550000	120540200	42	5.41099	5.9e-13	ENSSSCG00000037284	CCDC85C
7	120680000	120690000	120680086	93	4.85189	3.37e-09	ENSSSCG00000002510	CYP46A1
7	120760000	120770000	120760544	80	5.68572	3.14e-15	ENSSSCG00000027667	EML1
7	120980000	120990000	120980145	43	4.95087	8.71e-10	ENSSSCG00000037105	EVL
7	121200000	121210000	121203223	43	4.33476	1.33e-06	ENSSSCG00000002515	SLC25A47
7	121220000	121230000	121220126	40	3.36872	0.00179662	ENSSSCG00000002516	WARS
7	121250000	121260000	121250524	1	4.7261	1.7e-08	ENSSSCG00000002517	WDR25
7	121640000	121650000	121640121	32	2.54661	0.0495914	ENSSSCG00000036312	RF01928
7	121650000	121660000	121655015	2	2.76397	0.0248745	ENSSSCG00000033974/ENSSSCG00000033929	RF01872
7	121690000	121700000	121690116	35	5.41527	5.46e-13	ENSSSCG00000018124	ssc-mir-493
7	121700000	121710000	121700517	31	3.00577	0.00996918	ENSSSCG00000019698/ENSSSCG00000002573/ENSSSCG00000019314/ENSSSCG00000018398/ENSSSCG00000019466	MIR665	MIR431	MIR433	ssc-mir-127
7	121710000	121720000	121710206	66	3.60887	0.000444562	ENSSSCG00000002573/ENSSSCG00000019450/ENSSSCG00000018419	ssc-mir-432	ssc-mir-136
7	121720000	121730000	121720141	13	3.27477	0.00292299	ENSSSCG00000039463/ENSSSCG00000018179/ENSSSCG00000038519	RF02145	RF01169	RF02146
7	121730000	121740000	121731684	6	4.25508	2.87e-06	ENSSSCG00000037560/ENSSSCG00000032651	RF02147	ssc-mir-370
7	121750000	121760000	121751686	18	4.65789	3.89e-08	ENSSSCG00000018957/ENSSSCG00000018261	RF00181	RF00181
8	770000	780000	771393	4	2.96122	0.011948	ENSSSCG00000032633	FAM53A
8	1330000	1340000	1330258	22	3.38624	0.00163487	ENSSSCG00000034633	CFAP99
8	1540000	1550000	1540813	9	2.79836	0.0220592	ENSSSCG00000008691	TNIP2
8	1740000	1750000	1740390	7	4.11256	1.05e-05	ENSSSCG00000008694	GRK4
8	2050000	2060000	2050261	19	2.87913	0.0164278	ENSSSCG00000008698	RGS12
8	4360000	4370000	4366435	9	2.97576	0.0112696	ENSSSCG00000032452	WFS1
8	4510000	4520000	4514603	31	3.1295	0.00583883	ENSSSCG00000008710	JAKMIP1
8	4790000	4800000	4790274	124	3.47703	0.000984229	ENSSSCG00000022896	CRMP1
8	4860000	4870000	4860031	54	3.89655	6.05e-05	ENSSSCG00000032637	EVC
8	4960000	4970000	4960100	126	5.00988	3.76e-10	ENSSSCG00000024399	EVC2
8	5380000	5390000	5388007	8	4.2412	3.27e-06	ENSSSCG00000035020	STK32B
8	5460000	5470000	5461245	13	3.21483	0.00392255	ENSSSCG00000008725	CYTL1
8	5630000	5640000	5630161	22	3.8849	6.61e-05	ENSSSCG00000008727	MSX1
8	6140000	6150000	6143837	16	3.58461	0.000517343	ENSSSCG00000008731	OTOP1
8	6180000	6190000	6187293	14	2.57944	0.0450125	ENSSSCG00000008730	DRD5
8	6320000	6330000	6323167	10	3.77776	0.000144303	ENSSSCG00000031700	SLC2A9
8	6560000	6570000	6566001	2	3.08368	0.00715819	ENSSSCG00000029711	ZNF518B
8	6600000	6610000	6600924	51	2.94552	0.0127174	ENSSSCG00000022448	CLNK
8	7400000	7410000	7400053	89	3.45119	0.00114083	ENSSSCG00000021515	HS3ST1
8	9080000	9090000	9081740	4	3.07987	0.00727831	ENSSSCG00000022358	RAB28
8	9190000	9200000	9190157	6	2.80001	0.0219304	ENSSSCG00000008735	BOD1L1
8	10470000	10480000	10476470	10	2.9507	0.0124592	ENSSSCG00000038410	CPEB2
8	10690000	10700000	10690382	47	3.47464	0.00099789	ENSSSCG00000008737	C1QTNF7
8	10870000	10880000	10870071	89	3.26505	0.00306836	ENSSSCG00000008738	CC2D2A
8	10980000	10990000	10989080	4	2.93692	0.0131554	ENSSSCG00000008740	FBXL5
8	11010000	11020000	11012330	36	3.25365	0.00324687	ENSSSCG00000028359	BST1
8	11120000	11130000	11121442	20	2.88162	0.0162744	ENSSSCG00000008742	CD38
8	11180000	11190000	11180002	88	3.61001	0.000441377	ENSSSCG00000008741	FGFBP1
8	11290000	11300000	11290057	66	4.16437	6.62e-06	ENSSSCG00000008745	PROM1
8	11360000	11370000	11360556	12	4.34387	1.21e-06	ENSSSCG00000021828	TAPT1
8	11930000	11940000	11932072	12	3.98722	2.98e-05	ENSSSCG00000029227	LDB2
8	12540000	12550000	12540783	38	3.47948	0.00097043	ENSSSCG00000034811	QDPR
8	12590000	12600000	12593356	13	2.88248	0.0162218	ENSSSCG00000023604	LAP3
8	12700000	12710000	12702789	48	4.20821	4.45e-06	ENSSSCG00000026232	FAM184B
8	12750000	12760000	12750883	25	3.49041	0.000910872	ENSSSCG00000040393/ENSSSCG00000032553	DCAF16
8	12760000	12770000	12760121	53	4.33501	1.32e-06	ENSSSCG00000008747	NCAPG
8	12820000	12830000	12820282	22	3.8629	7.8e-05	ENSSSCG00000008748	LCORL
8	15050000	15060000	15052043	26	3.19506	0.00431071	ENSSSCG00000008749	SLIT2
8	15230000	15240000	15231810	13	3.24198	0.00343856	ENSSSCG00000023934	KCNIP4
8	16670000	16680000	16670014	70	4.74139	1.4e-08	ENSSSCG00000008753	ADGRA3
8	17870000	17880000	17875598	3	2.87464	0.0167069	ENSSSCG00000029275	PPARGC1A
8	18840000	18850000	18840855	55	4.22829	3.69e-06	ENSSSCG00000023001	CCDC149
8	19500000	19510000	19501726	42	3.73547	0.000193528	ENSSSCG00000008758	SLC34A2
8	27980000	27990000	27982569	11	3.77628	0.000145811	ENSSSCG00000008768	ARAP2
8	28980000	28990000	28983610	17	3.67524	0.00028997	ENSSSCG00000008770	NWD2
8	29090000	29100000	29090265	48	4.215	4.18e-06	ENSSSCG00000008771	C4orf19
8	29130000	29140000	29133217	40	4.37872	8.52e-07	ENSSSCG00000008772	RELL1
8	29350000	29360000	29352160	17	3.53354	0.000706168	ENSSSCG00000008773	PGM2
8	29460000	29470000	29462655	31	3.54828	0.000646221	ENSSSCG00000028983	TBC1D1
8	30060000	30070000	30060291	5	3.19938	0.0042231	ENSSSCG00000036488	KLF3
8	30140000	30150000	30140745	46	3.499	0.000866343	ENSSSCG00000008785/ENSSSCG00000026583	FAM114A1	TLR1
8	30280000	30290000	30280031	24	3.09969	0.00667143	ENSSSCG00000023785	TMEM156
8	30380000	30390000	30380040	32	4.12299	9.55e-06	ENSSSCG00000008787	KLHL5
8	30460000	30470000	30460602	73	4.17047	6.27e-06	ENSSSCG00000008789	WDR19
8	30600000	30610000	30605587	19	2.66644	0.000451383	ENSSSCG00000008788	RFC1
8	32090000	32100000	32091420	1	3.33445	0.00215358	ENSSSCG00000022168	APBB2
8	32640000	32650000	32640048	69	3.94018	4.33e-05	ENSSSCG00000008799	LIMCH1
8	33870000	33880000	33870661	43	3.68471	0.000272385	ENSSSCG00000008804	GRXCR1
8	35150000	35160000	35152653	1	2.91392	0.0143879	ENSSSCG00000008806	YIPF7
8	36200000	36210000	36200101	55	3.82594	0.00010227	ENSSSCG00000008809	GABRG1
8	36440000	36450000	36443922	31	4.02935	2.12e-05	ENSSSCG00000028922	GABRA2
8	37380000	37390000	37382669	6	2.6792	0.0330103	ENSSSCG00000033373/ENSSSCG00000008812	COMMD8	ATP10D
8	37390000	37400000	37390597	7	4.35773	1.05e-06	ENSSSCG00000008812	ATP10D
8	37610000	37620000	37611588	30	3.64036	0.000363819	ENSSSCG00000008813	CORIN
8	38020000	38030000	38022453	15	3.0846	0.00712946	ENSSSCG00000008819/ENSSSCG00000018219	TXK	RF00001
8	38060000	38070000	38060027	35	3.06493	0.00776555	ENSSSCG00000008820	TEC
8	39170000	39180000	39173842	20	2.83387	0.0194204	ENSSSCG00000008834	SPATA18
8	43030000	43040000	43031520	23	3.02595	0.00916594	ENSSSCG00000008853	TLL1
8	43620000	43630000	43622277	1	2.97477	0.0113147	ENSSSCG00000008854	CPE
8	44750000	44760000	44755092	4	2.77579	0.0238767	ENSSSCG00000008867	CTSO
8	52430000	52440000	52439133	1	3.43726	0.00123406	ENSSSCG00000038524/ENSSSCG00000039175	MARCH1
8	62540000	62550000	62540044	25	3.7208	0.000213881	ENSSSCG00000024681	TECRL
8	63360000	63370000	63360535	14	2.79638	0.0222136	ENSSSCG00000008919	EPHA5
8	65390000	65400000	65397185	5	3.29638	0.00262073	ENSSSCG00000008924	UBA6
8	65570000	65580000	65573661	34	3.85564	8.23e-05	ENSSSCG00000008926	TMPRSS11D
8	65670000	65680000	65672960	18	3.45541	0.00111384	ENSSSCG00000008927	TMPRSS11A
8	65780000	65790000	65780034	41	4.7505	1.25e-08	ENSSSCG00000008930	TMPRSS11F
8	66360000	66370000	66364378	7	3.1151	0.00622926	ENSSSCG00000039276/ENSSSCG00000037521	UGT2B31
8	66740000	66750000	66742707	7	2.75889	0.0253133	ENSSSCG00000032414/ENSSSCG00000032374	SULT1B1
8	66900000	66910000	66900099	42	3.17526	0.00473146	ENSSSCG00000009262	CSN1S1
8	66910000	66920000	66912528	15	3.60477	0.000456182	ENSSSCG00000009261	CSN2
8	67050000	67060000	67051360	1	3.65891	0.000322678	ENSSSCG00000009266	ODAM
8	67660000	67670000	67661246	23	3.45032	0.00114649	ENSSSCG00000008942	DCK
8	67780000	67790000	67786059	4	3.11885	0.00612543	ENSSSCG00000008943	SLC4A4
8	68840000	68850000	68845948	3	3.65674	0.000327254	ENSSSCG00000038180	ADAMTS3
8	71540000	71550000	71544044	13	2.94069	0.0129619	ENSSSCG00000008972	PPEF2
8	75410000	75420000	75410967	80	4.32603	1.45e-06	ENSSSCG00000009002	TLR2
8	75460000	75470000	75460239	27	4.35894	1.04e-06	ENSSSCG00000009007	TMEM131L
8	76140000	76150000	76149078	3	2.73688	0.0272839	ENSSSCG00000009011	FHDC1
8	77260000	77270000	77260475	42	4.46024	3.64e-07	ENSSSCG00000009015	GATB
8	77590000	77600000	77590403	35	4.67325	3.24e-08	ENSSSCG00000020717	FAM160A1
8	78310000	78320000	78310160	37	3.60652	0.000451202	ENSSSCG00000009021	LRBA
8	78830000	78840000	78837859	6	4.58108	9.56e-08	ENSSSCG00000009023	DCLK2
8	80380000	80390000	80381060	31	4.49145	2.6e-07	ENSSSCG00000037766	NR3C2
8	80680000	80690000	80680107	131	5.3832	9.63e-13	ENSSSCG00000009029	ARHGAP10
8	81080000	81090000	81080903	99	4.29561	1.95e-06	ENSSSCG00000009030	PRMT9
8	81140000	81150000	81141405	56	4.25514	2.87e-06	ENSSSCG00000030044	TMEM184C
8	81240000	81250000	81240049	64	3.6713	0.000297572	ENSSSCG00000009031	EDNRA
8	81830000	81840000	81830007	33	4.59763	7.91e-08	ENSSSCG00000040272	TTC29
8	82200000	82210000	82202702	44	4.01776	2.33e-05	ENSSSCG00000009035	SLC10A7
8	82420000	82430000	82422552	19	2.98119	0.0110246	ENSSSCG00000035973	LSM6
8	82680000	82690000	82680504	51	4.66107	3.75e-08	ENSSSCG00000009037	ZNF827
8	82940000	82950000	82945262	27	3.77179	0.000150486	ENSSSCG00000009040	SMAD1
8	83610000	83620000	83615674	1	2.76683	0.0246305	ENSSSCG00000009045	HHIP
8	84160000	84170000	84160940	5	3.74211	0.00018491	ENSSSCG00000040070/ENSSSCG00000009047	FREM3	SMARCA5
8	84290000	84300000	84291828	14	3.17769	0.00467809	ENSSSCG00000009048	GAB1
8	85280000	85290000	85283922	45	4.03298	2.05e-05	ENSSSCG00000009050	INPP4B
8	86140000	86150000	86145336	28	4.09481	1.22e-05	ENSSSCG00000009053	RNF150
8	86510000	86520000	86511126	17	3.59802	0.000475894	ENSSSCG00000032741	TBC1D9
8	87170000	87180000	87170108	41	3.97757	3.22e-05	ENSSSCG00000009060	MAML3
8	87380000	87390000	87380389	30	3.90052	5.87e-05	ENSSSCG00000031736	MGST2
8	87500000	87510000	87509242	9	3.53747	0.000689715	ENSSSCG00000030396	SETD7
8	87550000	87560000	87552201	6	2.91375	0.0143975	ENSSSCG00000020711	RAB33B
8	87670000	87680000	87679294	6	2.73565	0.0273969	ENSSSCG00000009061	NAA15
8	88660000	88670000	88660372	19	3.00256	0.0101018	ENSSSCG00000022649	SLC7A11
8	95890000	95900000	95897149	1	2.64807	0.0364597	ENSSSCG00000009069	C4orf33
8	95980000	95990000	95984684	5	3.70479	0.000238268	ENSSSCG00000029943	SCLT1
8	96710000	96720000	96713221	30	3.39559	0.00155386	ENSSSCG00000009072	PGRMC2
8	96970000	96980000	96974158	11	3.6389	0.000367249	ENSSSCG00000009075/ENSSSCG00000009077	MFSD8	HSPA4L
8	99240000	99250000	99245091	8	2.98925	0.0106688	ENSSSCG00000036155	FAT4
8	100860000	100870000	100860931	4	2.83953	0.0190244	ENSSSCG00000009083	SPRY1
8	101170000	101180000	101170142	10	3.61023	0.000440767	ENSSSCG00000009084	SPATA5
8	101340000	101350000	101346420	1	3.19162	0.00438134	ENSSSCG00000036213	FGF2
8	101370000	101380000	101370667	12	3.51276	0.000799031	ENSSSCG00000026290	BBS12
8	101900000	101910000	101900502	22	3.77776	0.000144306	ENSSSCG00000009090	KIAA1109
8	103350000	103360000	103352306	24	4.16971	6.31e-06	ENSSSCG00000009101	PRDM5
8	104520000	104530000	104523497	3	3.39306	0.0015754	ENSSSCG00000023174	USP53
8	104980000	104990000	104981649	7	3.5371	0.000691216	ENSSSCG00000009112	SEC24D
8	105230000	105240000	105232012	14	2.85746	0.0178108	ENSSSCG00000009115	NDST3
8	107960000	107970000	107960591	21	3.99079	2.9e-05	ENSSSCG00000033834	NDST4
8	108260000	108270000	108260481	13	3.35437	0.00193924	ENSSSCG00000031904	UGT8
8	109480000	109490000	109486773	3	4.04172	1.91e-05	ENSSSCG00000009125	ANK2
8	110370000	110380000	110370332	3	2.89761	0.015317	ENSSSCG00000038211/ENSSSCG00000009129	TIFA
8	112560000	112570000	112560925	12	3.39767	0.00153633	ENSSSCG00000009141	MCUB
8	113940000	113950000	113948701	2	3.05908	0.00796366	ENSSSCG00000009148/ENSSSCG00000009150	LEF1	HADH
8	114020000	114030000	114020554	19	3.8986	5.96e-05	ENSSSCG00000009151	CYP2U1
8	114070000	114080000	114071282	1	2.8172	0.0206266	ENSSSCG00000009152	SGMS2
8	114260000	114270000	114261545	7	2.78297	0.0232865	ENSSSCG00000031901	PAPSS1
8	114860000	114870000	114865024	2	4.25715	2.81e-06	ENSSSCG00000032094	DKK2
8	115440000	115450000	115443275	37	3.15554	0.00518465	ENSSSCG00000024168	AIMP1
8	115640000	115650000	115640719	8	2.97926	0.0111113	ENSSSCG00000021784	TBCK
8	115790000	115800000	115799077	1	3.39227	0.0015822	ENSSSCG00000038801	NPNT
8	116220000	116230000	116220058	80	3.60727	0.000449076	ENSSSCG00000022788	PPA2
8	116520000	116530000	116523543	16	3.74617	0.000179818	ENSSSCG00000009157	TET2
8	117690000	117700000	117695476	33	3.91501	5.26e-05	ENSSSCG00000009160	TACR3
8	119730000	119740000	119730316	39	2.74723	0.0263426	ENSSSCG00000009172/ENSSSCG00000035088	PPP3CA
8	120590000	120600000	120590828	1	3.24406	0.00340372	ENSSSCG00000009177	DNAJB14
8	121180000	121190000	121180897	38	3.81484	0.000110818	ENSSSCG00000039017	ADH6
8	121230000	121240000	121233756	46	3.87508	7.12e-05	ENSSSCG00000009184	ADH4
8	121310000	121320000	121310301	42	3.26108	0.00312948	ENSSSCG00000009186	METAP1
8	121900000	121910000	121900011	26	2.89102	0.0157061	ENSSSCG00000022353	RAP1GDS1
8	125190000	125200000	125190124	11	3.24094	0.00345615	ENSSSCG00000009192	PDLIM5
8	125390000	125400000	125390101	29	3.22837	0.0036744	ENSSSCG00000009194	HPGDS
8	125420000	125430000	125420355	33	2.94677	0.0126546	ENSSSCG00000009193	SMARCAD1
8	126220000	126230000	126220251	7	3.67208	0.000296044	ENSSSCG00000009197	GRID2
8	128030000	128040000	128030069	41	3.78939	0.000132929	ENSSSCG00000022986	CCSER1
8	129110000	129120000	129110301	31	3.35809	0.00190131	ENSSSCG00000009202	MMRN1
8	129380000	129390000	129380083	63	3.71534	0.000221921	ENSSSCG00000009203	SNCA
8	129860000	129870000	129860276	83	3.57458	0.000550386	ENSSSCG00000039821	GPRIN3
8	129980000	129990000	129980249	76	3.921	5.02e-05	ENSSSCG00000038227	RF02164
8	130320000	130330000	130320322	33	3.11113	0.00634075	ENSSSCG00000036664	RF02115
8	130340000	130350000	130340064	35	2.71008	0.0298408	ENSSSCG00000037350/ENSSSCG00000009208	RF02114
8	130360000	130370000	130361374	29	3.13443	0.00570969	ENSSSCG00000009208/ENSSSCG00000009209	NAP1L5
8	130520000	130530000	130520283	30	3.16508	0.00496095	ENSSSCG00000009211/ENSSSCG00000030548	PIGY	HERC5
8	130570000	130580000	130570312	77	3.75927	0.000164223	ENSSSCG00000030548	HERC5
[truncated: 1,651 more rows]

## Sheet: XP-EHH
chr	start	end	position	nssnp	xpehh	pvalue	gene_id	gene_name
1	6380000	6390000	6380314	128	3.38002	0.00169077	ENSSSCG00000004032	PRKN
1	8710000	8720000	8710180	148	3.23043	0.0036378	ENSSSCG00000031776	TULP4
1	8950000	8960000	8950061	165	3.63941	0.000366058	ENSSSCG00000012314	SERAC1
1	9060000	9070000	9060176	141	3.33192	0.00218222	ENSSSCG00000012315	SYNJ2
1	9700000	9710000	9700121	125	3.38369	0.00165757	ENSSSCG00000004063	TMEM242
1	22700000	22710000	22701426	43	3.3552	0.00193075	ENSSSCG00000004139	ADGRG6
1	25580000	25590000	25582113	56	3.54792	0.000647614	ENSSSCG00000004147	ECT2L
1	25650000	25660000	25650454	86	3.15101	0.00529378	ENSSSCG00000004148	CCDC28A
1	25890000	25900000	25890543	40	3.59217	0.000493604	ENSSSCG00000004149	NHSL1
1	138670000	138680000	138670348	26	3.18789	0.0044592	ENSSSCG00000038452	ADAMTS17
1	141540000	141550000	141540020	31	3.02149	0.00933873	ENSSSCG00000004830	ATP10A
1	141930000	141940000	141930632	35	3.01415	0.00962887	ENSSSCG00000004832	UBE3A
1	167160000	167170000	167160431	74	3.21092	0.00399684	ENSSSCG00000004968	PAQR5
1	187610000	187620000	187610113	57	3.20152	0.00418048	ENSSSCG00000005076	KIAA0586
1	188640000	188650000	188640170	39	4.04737	1.82e-05	ENSSSCG00000027678	CCDC175
1	201340000	201350000	201340371	50	2.7183	0.029038	ENSSSCG00000036510	IFN-DELTA-6
1	203730000	203740000	203730179	7	3.76814	0.000154375	ENSSSCG00000005173	HAUS6
1	239540000	239550000	239542679	22	3.14636	0.00540777	ENSSSCG00000005366/ENSSSCG00000005368	NCBP1	XPA
1	239880000	239890000	239880053	118	3.22383	0.00375615	ENSSSCG00000005373	NANS
1	239950000	239960000	239950299	51	3.21286	0.00395988	ENSSSCG00000005375	CORO2A
1	240040000	240050000	240040525	73	3.61098	0.000438687	ENSSSCG00000005376	TBC1D2
1	240170000	240180000	240170215	71	3.92279	4.95e-05	ENSSSCG00000027558	GABBR2
1	240550000	240560000	240551777	53	3.22465	0.00374131	ENSSSCG00000005378	ANKS6
1	242740000	242750000	242740168	76	3.56405	0.000587127	ENSSSCG00000005393/ENSSSCG00000019160	PLPPR1	RF00001
1	243070000	243080000	243070028	118	3.88307	6.7e-05	ENSSSCG00000035245	BAAT
1	246100000	246110000	246100599	46	3.01939	0.00942085	ENSSSCG00000005424	NIPSNAP3B
1	246650000	246660000	246650073	61	3.23749	0.00351492	ENSSSCG00000005425/ENSSSCG00000037776	SLC44A1
1	246970000	246980000	246970788	47	3.22085	0.00381049	ENSSSCG00000039896	TMEM38B
1	250270000	250280000	250270010	84	3.10364	0.00655576	ENSSSCG00000005446	EPB41L4B
1	252790000	252800000	252790555	15	3.21767	0.00386951	ENSSSCG00000005465	SUSD1
1	253410000	253420000	253415204	12	3.42872	0.00129441	ENSSSCG00000005471	SNX30
1	253640000	253650000	253640214	87	3.50215	0.000850523	ENSSSCG00000005474	SAL1
1	254830000	254840000	254830144	71	2.96245	0.0118894	ENSSSCG00000005487	COL27A1
1	255070000	255080000	255071487	59	3.32979	0.00220651	ENSSSCG00000005490	WHRN
1	257630000	257640000	257635870	2	3.28735	0.00274357	ENSSSCG00000005502	ASTN2
1	259450000	259460000	259453764	1	2.72803	0.0281091	ENSSSCG00000005504	BRINP1
1	273730000	273740000	273730037	128	3.03852	0.00869309	ENSSSCG00000038220	RXRA
1	274020000	274030000	274020025	189	3.40553	0.00147164	ENSSSCG00000005751	COL5A1
2	2090000	2100000	2090017	55	2.76725	0.0245946	ENSSSCG00000012856	NAP1L4
2	2130000	2140000	2130171	220	3.30415	0.00251881	ENSSSCG00000012857	CARS
2	2790000	2800000	2790012	167	4.73672	1.49e-08	ENSSSCG00000033043/ENSSSCG00000031191	SHANK2
2	3190000	3200000	3190006	134	2.60024	0.0422779	ENSSSCG00000031191/ENSSSCG00000030888	FADD
2	3310000	3320000	3310063	82	3.02315	0.00927408	ENSSSCG00000031191/ENSSSCG00000024158	ANO1
2	3490000	3500000	3490133	166	2.84138	0.0188963	ENSSSCG00000031191/ENSSSCG00000012872	FGF3
2	3520000	3530000	3520014	128	2.93425	0.0132943	ENSSSCG00000031191/ENSSSCG00000012870	FGF4
2	4070000	4080000	4070045	183	2.74836	0.0262418	ENSSSCG00000012875	TPCN2
2	4390000	4400000	4390029	93	3.32971	0.00220742	ENSSSCG00000012884	PPP6R3
2	7420000	7430000	7420018	71	2.77403	0.0240236	ENSSSCG00000013022/ENSSSCG00000013023	PYGM	RASGRP2
2	8060000	8070000	8060002	147	3.30714	0.00248053	ENSSSCG00000013043	MACROD1
2	8090000	8100000	8090109	136	3.12444	0.0059736	ENSSSCG00000013045	OTUB1
2	8470000	8480000	8470166	222	2.7884	0.0228474	ENSSSCG00000013056/ENSSSCG00000021482	LGALS12	HRASLS5
2	9410000	9420000	9410023	123	3.06601	0.00772936	ENSSSCG00000013066	INCENP
2	9540000	9550000	9540045	149	2.60404	0.041791	ENSSSCG00000023090	BEST1
2	9970000	9980000	9970134	133	2.67055	0.033943	ENSSSCG00000021906	SYT7
2	10830000	10840000	10830467	103	4.20972	4.38e-06	ENSSSCG00000013110	TMEM109
2	10860000	10870000	10860169	76	3.17596	0.00471595	ENSSSCG00000013107	PRPF19
2	11220000	11230000	11220016	54	2.89847	0.0152669	ENSSSCG00000021812	MS4A1
2	12840000	12850000	12840014	100	2.96996	0.0115364	ENSSSCG00000037952	OR10Q1
2	13410000	13420000	13410163	149	2.68025	0.0328987	ENSSSCG00000036359	SLC43A1
2	14510000	14520000	14510113	152	3.02969	0.00902306	ENSSSCG00000038883	OR4B1
2	14540000	14550000	14540084	117	4.15011	7.52e-06	ENSSSCG00000023709	PTPRJ
2	14840000	14850000	14840266	65	3.33071	0.00219595	ENSSSCG00000013223	NUP160
2	14950000	14960000	14950050	70	2.6638	0.034684	ENSSSCG00000040838	AGBL2
2	15020000	15030000	15020125	44	3.06456	0.0077778	ENSSSCG00000013231/ENSSSCG00000032081/ENSSSCG00000013230	C1QTNF4	NDUFS3	FAM180B
2	15170000	15180000	15170021	83	3.2518	0.00327656	ENSSSCG00000013239	PSMC3
2	15200000	15210000	15200022	50	2.6129	0.040675	ENSSSCG00000013238	SLC39A13
2	15230000	15240000	15230084	73	3.37602	0.00172754	ENSSSCG00000013237	SPI1
2	15250000	15260000	15250013	97	3.85611	8.2e-05	ENSSSCG00000013236	MYBPC3
2	15280000	15290000	15280084	49	2.87575	0.0166374	ENSSSCG00000013235/ENSSSCG00000013241	MADD	NR1H3
2	15350000	15360000	15350308	116	3.22966	0.00365143	ENSSSCG00000013243	DDB2
2	15540000	15550000	15540473	42	3.34856	0.00199978	ENSSSCG00000013246	C11orf49
2	15630000	15640000	15630021	76	3.60775	0.000447728	ENSSSCG00000013248	LRP4
2	15730000	15740000	15730218	37	3.21484	0.00392248	ENSSSCG00000013249	CKAP5
2	15810000	15820000	15810545	32	3.35844	0.00189779	ENSSSCG00000013252	F2
2	15830000	15840000	15831721	4	3.06944	0.00761568	ENSSSCG00000023097/ENSSSCG00000013256	ZNF408	ARHGAP1
2	15850000	15860000	15850322	13	2.83563	0.019297	ENSSSCG00000013256/ENSSSCG00000013257	ARHGAP1	ATG13
2	15870000	15880000	15870091	97	4.29692	1.92e-06	ENSSSCG00000013257	ATG13
2	16100000	16110000	16100171	27	3.5119	0.000803102	ENSSSCG00000013262	AMBRA1
2	16170000	16180000	16170249	14	2.76645	0.0246627	ENSSSCG00000013259	DGKZ
2	16180000	16190000	16181214	24	3.48902	0.000918271	ENSSSCG00000013263	CREB3L1
2	16410000	16420000	16410541	67	3.52816	0.000729211	ENSSSCG00000023974	PHF21A
2	16550000	16560000	16550054	38	2.78328	0.0232609	ENSSSCG00000013266/ENSSSCG00000013267	LARGE2	PEX16
2	16560000	16570000	16560497	67	2.68932	0.031945	ENSSSCG00000013267/ENSSSCG00000013269	PEX16	MAPK8IP1
2	16580000	16590000	16580045	97	2.70867	0.0299807	ENSSSCG00000013269/ENSSSCG00000013270	MAPK8IP1	CRY2
2	16620000	16630000	16620327	71	4.04381	1.88e-05	ENSSSCG00000013270	CRY2
2	16640000	16650000	16640033	66	2.71748	0.029117	ENSSSCG00000025647	SLC35C1
2	16780000	16790000	16780059	80	3.46961	0.00102714	ENSSSCG00000013273	CHST1
2	17140000	17150000	17140059	157	3.64114	0.000362001	ENSSSCG00000031590	SYT13
2	17250000	17260000	17250055	134	3.74069	0.000186729	ENSSSCG00000013276	PRDM11
2	17440000	17450000	17440036	56	3.24624	0.00336742	ENSSSCG00000031819	TP53I11
2	17520000	17530000	17520177	175	4.02878	2.13e-05	ENSSSCG00000013278	TSPAN18
2	17790000	17800000	17790021	119	2.96221	0.0119007	ENSSSCG00000029521	CD82
2	17830000	17840000	17830113	125	3.3952	0.00155714	ENSSSCG00000020526	RF00020
2	18040000	18050000	18040480	108	3.04878	0.00832229	ENSSSCG00000040329	ALX4
2	18110000	18120000	18110066	112	2.68612	0.0322788	ENSSSCG00000013281	EXT2
2	18940000	18950000	18940585	37	3.33618	0.00213419	ENSSSCG00000013284	TTC17
2	24550000	24560000	24550027	98	3.29063	0.00269835	ENSSSCG00000035489/ENSSSCG00000034285	C11orf74	RAG2
2	24610000	24620000	24610096	103	3.00257	0.0101014	ENSSSCG00000038082	TRAF6
2	24730000	24740000	24730026	73	3.31896	0.0023341	ENSSSCG00000013292	PRR5L
2	25020000	25030000	25020028	75	3.76323	0.000159761	ENSSSCG00000013294	LDLRAD3
2	25540000	25550000	25540036	114	2.6934	0.0315228	ENSSSCG00000028338	PAMR1
2	25620000	25630000	25620064	126	3.13828	0.0056109	ENSSSCG00000013296	SLC1A2
2	25850000	25860000	25850161	58	3.85095	8.52e-05	ENSSSCG00000013297	CD44
2	27350000	27360000	27350006	122	3.35379	0.00194521	ENSSSCG00000013311	KIAA1549L
2	28970000	28980000	28970008	11	3.0332	0.00889067	ENSSSCG00000013320	PAX6
2	29350000	29360000	29350077	80	3.18642	0.00449014	ENSSSCG00000026083	DNAJC24
2	29570000	29580000	29570180	78	3.09125	0.00692429	ENSSSCG00000013326	DCDC1
2	30220000	30230000	30220196	54	3.10287	0.00657795	ENSSSCG00000013327	MPPED2
2	30610000	30620000	30610555	37	3.10668	0.00646763	ENSSSCG00000013330	KCNA4
2	32120000	32130000	32120095	80	2.57464	0.045662	ENSSSCG00000013331	METTL15
2	32750000	32760000	32750087	101	2.98285	0.0109506	ENSSSCG00000022806	LIN7C
2	32880000	32890000	32880029	83	3.82453	0.000103319	ENSSSCG00000013335	LGR4
2	33280000	33290000	33280936	18	4.00595	2.56e-05	ENSSSCG00000013337	BBOX1
2	33560000	33570000	33560440	14	3.53471	0.000701216	ENSSSCG00000013338	SLC5A12
2	37980000	37990000	37980227	46	2.82497	0.020057	ENSSSCG00000039940	NELL1
2	72220000	72230000	72220126	53	2.97211	0.0114367	ENSSSCG00000013556	ADGRE1
2	73620000	73630000	73620010	17	2.96925	0.0115694	ENSSSCG00000028612	PTPRS
2	74330000	74340000	74330854	25	2.5538	0.0485604	ENSSSCG00000013512/ENSSSCG00000013511	PLIN4	HDGFL2
2	74340000	74350000	74340421	41	3.57708	0.000541967	ENSSSCG00000013511	HDGFL2
2	74360000	74370000	74360093	45	3.15741	0.00514005	ENSSSCG00000013510	UBXN6
2	74590000	74600000	74590152	27	2.80285	0.0217109	ENSSSCG00000013501	CREB3L3
2	74810000	74820000	74810693	21	2.55864	0.0478763	ENSSSCG00000026754	ATCAY
2	75140000	75150000	75143253	11	3.29447	0.00264632	ENSSSCG00000013481	FZR1
2	75390000	75400000	75392455	32	3.09999	0.00666243	ENSSSCG00000013475/ENSSSCG00000013474	NCLN	S1PR4
2	75400000	75410000	75400074	45	3.20772	0.00405866	ENSSSCG00000013473	GNA15
2	75920000	75930000	75920946	8	2.6903	0.031843	ENSSSCG00000038013	DIRAS1
2	76040000	76050000	76040037	41	4.53413	1.63e-07	ENSSSCG00000033949	GNG7
2	76480000	76490000	76480264	20	3.04552	0.00843867	ENSSSCG00000032366	MOB3A
2	76520000	76530000	76520010	35	2.90172	0.0150787	ENSSSCG00000013448	MKNK2
2	76570000	76580000	76570654	23	3.37856	0.00170415	ENSSSCG00000013445	CSNK1G2
2	76720000	76730000	76720025	43	2.79689	0.0221738	ENSSSCG00000040624/ENSSSCG00000013440	REXO1	ATP8B3
2	78690000	78700000	78690047	80	2.95656	0.0121723	ENSSSCG00000014014	TBC1D9B
2	78770000	78780000	78770079	82	2.64528	0.036781	ENSSSCG00000014016	SQSTM1
2	79270000	79280000	79270047	81	2.97794	0.0111706	ENSSSCG00000024043	ADAMTS2
2	80170000	80180000	80170283	36	2.54478	0.0498558	ENSSSCG00000014030	PHYKPL
2	81000000	81010000	81000407	48	2.82479	0.0200701	ENSSSCG00000022508/ENSSSCG00000014048	UIMC1	HK3
2	101560000	101570000	101560699	24	3.14727	0.00538518	ENSSSCG00000025286	MCTP1
2	102410000	102420000	102410727	113	2.72204	0.0286774	ENSSSCG00000029805	RHOBTB3
2	103770000	103780000	103770747	38	2.61948	0.03986	ENSSSCG00000023396	LIX1
2	120260000	120270000	120260624	53	2.59484	0.0429753	ENSSSCG00000014223	COMMD10
2	123000000	123010000	123000184	67	2.75593	0.0255716	ENSSSCG00000027857	DMXL1
2	123390000	123400000	123390150	64	3.1999	0.00421284	ENSSSCG00000028431	HSD17B4
2	124300000	124310000	124300049	104	3.09307	0.00686911	ENSSSCG00000039760	PRR16
2	125500000	125510000	125500028	160	4.09725	1.19e-05	ENSSSCG00000022656	SRFBP1
2	126520000	126530000	126520041	68	2.95456	0.0122695	ENSSSCG00000031128	PPIC
2	131090000	131100000	131090185	99	2.57972	0.0449755	ENSSSCG00000014255	SLC12A2
2	132780000	132790000	132780057	88	2.95306	0.012343	ENSSSCG00000035069	CHSY3
2	135330000	135340000	135330180	120	2.69387	0.0314743	ENSSSCG00000014292	HSPA4
2	135870000	135880000	135870002	101	3.56527	0.000582736	ENSSSCG00000014293	FSTL4
2	136950000	136960000	136950258	138	2.55934	0.0477767	ENSSSCG00000014304/ENSSSCG00000038955	SEC24A	CAMLG
2	137170000	137180000	137170170	176	2.86818	0.0171154	ENSSSCG00000028294	CATSPER3
2	139850000	139860000	139850102	52	2.68998	0.031876	ENSSSCG00000014321/ENSSSCG00000032638	KLHL3
2	140210000	140220000	140210370	44	2.97428	0.0113372	ENSSSCG00000014326/ENSSSCG00000014325	KIF20A	CDC23
2	142980000	142990000	142980137	140	2.87466	0.0167055	ENSSSCG00000027371/ENSSSCG00000031384/ENSSSCG00000033765/ENSSSCG00000025141/ENSSSCG00000038245	PCDHGC4	PCDHGA3	PCDHGB1
2	145650000	145660000	145650044	123	4.15484	7.21e-06	ENSSSCG00000039309	YIPF5
2	145740000	145750000	145740045	131	4.04227	1.9e-05	ENSSSCG00000032826	KCTD16
2	147190000	147200000	147190015	125	2.6757	0.0333856	ENSSSCG00000014406	PRELID2
2	149040000	149050000	149040108	166	2.82556	0.0200146	ENSSSCG00000014420	JAKMIP2
2	149770000	149780000	149770016	155	2.78834	0.0228519	ENSSSCG00000014428	HTR4
3	4080000	4090000	4080009	137	2.60198	0.0420539	ENSSSCG00000007585	ACTB
3	4910000	4920000	4910010	219	2.99798	0.0102943	ENSSSCG00000034768	CYTH3
3	5140000	5150000	5140072	214	2.76402	0.0248702	ENSSSCG00000007590/ENSSSCG00000007589	PMS2
3	5520000	5530000	5520016	239	3.266	0.00305382	ENSSSCG00000007602	BAIAP2L1
3	6040000	6050000	6040004	246	2.97196	0.0114438	ENSSSCG00000030153	SMURF1
3	6710000	6720000	6710042	271	2.69476	0.0313827	ENSSSCG00000023320	CYP3A39
3	8370000	8380000	8370245	97	2.8165	0.0206782	ENSSSCG00000007652	PPP1R35
3	8540000	8550000	8540094	111	2.60729	0.0413796	ENSSSCG00000007671	TFR2
3	9060000	9070000	9060022	179	3.40729	0.00145743	ENSSSCG00000007678	COL26A1
3	9190000	9200000	9190096	120	2.808	0.0213162	ENSSSCG00000007680	MYL10
3	9350000	9360000	9350008	88	3.42552	0.00131773	ENSSSCG00000007681	CUX1
3	9790000	9800000	9790066	62	2.96383	0.0118238	ENSSSCG00000023912/ENSSSCG00000029300	ORAI2	ALKBH4
3	9910000	9920000	9911328	28	3.02862	0.00906363	ENSSSCG00000025430	DTX2
3	9970000	9980000	9970013	54	3.46843	0.00103411	ENSSSCG00000036391	SSC4D
3	10020000	10030000	10020312	62	3.75734	0.000166449	ENSSSCG00000007692	YWHAG
3	10030000	10040000	10031132	71	2.58942	0.0436846	ENSSSCG00000039962/ENSSSCG00000037567	HSPB1
3	10040000	10050000	10040106	37	3.41896	0.00136661	ENSSSCG00000032250	SRRM3
3	10110000	10120000	10110560	34	3.51891	0.000770478	ENSSSCG00000025486	MDH2
3	10160000	10170000	10160062	92	3.86238	7.83e-05	ENSSSCG00000020910	STYXL1
3	10640000	10650000	10640956	27	2.5521	0.0488026	ENSSSCG00000007704/ENSSSCG00000007703	NSUN5	TRIM50
3	10930000	10940000	10930059	79	2.59955	0.0423657	ENSSSCG00000007710	MLXIPL
3	14760000	14770000	14769587	1	3.33547	0.0021421	ENSSSCG00000007727	AUTS2
3	15520000	15530000	15520051	91	3.59316	0.000490554	ENSSSCG00000007730	CALN1
3	17110000	17120000	17110338	163	2.60838	0.0412418	ENSSSCG00000036789	COX6A2
3	18920000	18930000	18920052	105	2.60747	0.0413563	ENSSSCG00000022785	GSG1L
3	24210000	24220000	24210085	134	3.20059	0.00419895	ENSSSCG00000007845	UQCRC2
3	26360000	26370000	26360261	4	2.68831	0.0320497	ENSSSCG00000007866/ENSSSCG00000034655	TMC7	COQ7
3	26460000	26470000	26460108	89	3.91553	5.24e-05	ENSSSCG00000022200	SYT17
3	27380000	27390000	27380192	60	2.81635	0.0206894	ENSSSCG00000007872	XYLT1
3	63420000	63430000	63420064	109	2.86468	0.0173402	ENSSSCG00000008250	CTNNA2
3	68520000	68530000	68521408	32	2.63942	0.0374639	ENSSSCG00000039882/ENSSSCG00000008268/ENSSSCG00000022614	HTRA2	AUP1	DQX1
3	68560000	68570000	68561020	54	2.81855	0.0205266	ENSSSCG00000008275/ENSSSCG00000008270	TTC31	CCDC142
3	68590000	68600000	68590447	65	2.75541	0.0256174	ENSSSCG00000008281	RTKN
3	68780000	68790000	68780041	177	2.55023	0.0490701	ENSSSCG00000027320	SLC4A5
3	69250000	69260000	69250115	53	2.71033	0.0298156	ENSSSCG00000021579/ENSSSCG00000037977	NAT8	ALMS1
3	69310000	69320000	69310230	40	2.85711	0.0178342	ENSSSCG00000037977	ALMS1
3	69810000	69820000	69810042	135	2.83989	0.0189992	ENSSSCG00000008307	SFXN5
3	94410000	94420000	94410008	82	3.13892	0.00559458	ENSSSCG00000008444	PRKCE
3	108430000	108440000	108430001	206	3.31559	0.00237508	ENSSSCG00000008524	GALNT14
3	108590000	108600000	108590034	90	2.98537	0.0108386	ENSSSCG00000020986	CAPN13
3	110250000	110260000	110250023	125	3.31601	0.00236998	ENSSSCG00000008534	TOGARAM2
3	110350000	110360000	110350066	101	2.58628	0.0440991	ENSSSCG00000008536	WDR43
3	110640000	110650000	110640084	93	3.22829	0.00367594	ENSSSCG00000034756	PLB1
3	110840000	110850000	110841240	44	2.94949	0.012519	ENSSSCG00000032527	FOSL2
3	110910000	110920000	110910393	90	3.17459	0.00474621	ENSSSCG00000026465	BABAM2
3	111370000	111380000	111370573	53	3.69174	0.000259968	ENSSSCG00000038001	RBKS
3	111640000	111650000	111640970	105	3.09013	0.00695858	ENSSSCG00000028672	GCKR
3	111740000	111750000	111740038	131	2.83611	0.0192628	ENSSSCG00000027135	PPM1G
3	112160000	112170000	112160064	153	2.61744	0.0401113	ENSSSCG00000008560	DPYSL5
3	113120000	113130000	113120088	181	2.91304	0.014437	ENSSSCG00000008575	ASXL2
3	120100000	120110000	120100031	129	2.96627	0.0117085	ENSSSCG00000008614	SMC6
3	120180000	120190000	120180022	105	2.82342	0.0201697	ENSSSCG00000036590/ENSSSCG00000008615	VSNL1
3	122110000	122120000	122110036	101	3.58383	0.00051984	ENSSSCG00000008621	NBAS
3	127040000	127050000	127040749	93	3.51335	0.000796236	ENSSSCG00000008642	ASAP2
3	127320000	127330000	127325054	6	4.27937	2.28e-06	ENSSSCG00000023539	MBOAT2
3	127400000	127410000	127400058	169	3.91777	5.15e-05	ENSSSCG00000008644	KIDINS220
3	131200000	131210000	131200028	157	2.92268	0.0139081	ENSSSCG00000008650	ALLC
3	131220000	131230000	131220023	114	2.9201	0.0140482	ENSSSCG00000025629	COLEC11
3	131300000	131310000	131300097	177	3.33731	0.00212156	ENSSSCG00000029161/ENSSSCG00000024665	ADI1	TRAPPC12
3	131310000	131320000	131310020	184	3.59353	0.000489438	ENSSSCG00000024665	TRAPPC12
3	131400000	131410000	131400196	88	2.91112	0.014544	ENSSSCG00000028755	EIPR1
3	132240000	132250000	132240005	214	2.96318	0.0118544	ENSSSCG00000029334	MYT1L
3	132340000	132350000	132340039	85	3.11038	0.00636191	ENSSSCG00000029570	PXDN
3	132380000	132390000	132380357	83	2.68596	0.0322954	ENSSSCG00000033193	TPO
4	6330000	6340000	6330009	149	3.18436	0.00453391	ENSSSCG00000005941	KHDRBS3
4	7860000	7870000	7860201	126	3.14199	0.00551684	ENSSSCG00000005943	ST3GAL1
4	8740000	8750000	8740423	66	3.64803	0.000346267	ENSSSCG00000005953	KCNQ3
4	16180000	16190000	16180175	128	2.99341	0.0104888	ENSSSCG00000005986	FAM83A
4	16220000	16230000	16220031	183	3.41973	0.00136074	ENSSSCG00000005987	TBC1D31
4	34740000	34750000	34740798	50	3.24158	0.00344527	ENSSSCG00000022479	UBR5
4	34830000	34840000	34830098	127	4.11171	1.05e-05	ENSSSCG00000036139	RRM2B
4	35120000	35130000	35120138	82	4.45583	3.82e-07	ENSSSCG00000006059	NCALD
4	35500000	35510000	35500101	146	3.16966	0.00485651	ENSSSCG00000006060	GRHL2
4	36340000	36350000	36340025	121	3.21819	0.00385977	ENSSSCG00000006064	SNX31
4	37760000	37770000	37760130	28	2.90186	0.0150705	ENSSSCG00000006071	VPS13B
4	38510000	38520000	38510188	83	3.01512	0.00958978	ENSSSCG00000031267	NIPAL2
4	38880000	38890000	38880050	160	2.7844	0.0231698	ENSSSCG00000006082	MATN2
4	38980000	38990000	38980061	137	3.52982	0.000722056	ENSSSCG00000006083	LAPTM4B
4	40090000	40100000	40090004	112	3.36651	0.00181793	ENSSSCG00000006088	SDC2
4	44650000	44660000	44650460	26	2.91158	0.0145184	ENSSSCG00000006115	RUNX1T1
4	45490000	45500000	45490295	66	3.09865	0.00670199	ENSSSCG00000006116/ENSSSCG00000031281	SLC26A7
4	45690000	45700000	45690055	96	2.99828	0.0102816	ENSSSCG00000039660	LRRC69
4	56570000	56580000	56570126	88	2.95543	0.012227	ENSSSCG00000006156	TPD52
4	63710000	63720000	63710179	114	2.84621	0.018565	ENSSSCG00000006187	MSC
4	67840000	67850000	67840006	42	3.10027	0.00665433	ENSSSCG00000039639/ENSSSCG00000018868	RF00439
4	119180000	119190000	119183953	11	3.0275	0.00910649	ENSSSCG00000006877	SNX7
4	120100000	120110000	120104048	39	3.11299	0.00628823	ENSSSCG00000006878	DPYD
4	122450000	122460000	122450097	77	2.99477	0.0104307	ENSSSCG00000006885	ALG14
4	122550000	122560000	122550109	151	3.48218	0.000955392	ENSSSCG00000006888	SLC44A3
4	129390000	129400000	129394765	3	2.60333	0.0418818	ENSSSCG00000006930	SH3GLB1
4	129530000	129540000	129536505	8	3.01525	0.00958497	ENSSSCG00000006933/ENSSSCG00000006936/ENSSSCG00000006932/ENSSSCG00000006931	CLCA1	ODF2L
4	129710000	129720000	129718098	7	3.14487	0.00544475	ENSSSCG00000006936	ODF2L
4	130530000	130540000	130536333	1	2.54683	0.0495593	ENSSSCG00000040735	DDAH1
5	7730000	7740000	7730329	73	3.27169	0.00296835	ENSSSCG00000000074	MCHR1
5	8020000	8030000	8020193	146	3.19235	0.00436636	ENSSSCG00000000077	ADSL
5	10700000	10710000	10700055	106	2.79621	0.0222271	ENSSSCG00000026067/ENSSSCG00000000135	TMPRSS6	KCTD17
5	10730000	10740000	10730101	141	2.66554	0.0344925	ENSSSCG00000038190	MPST
5	10770000	10780000	10770008	235	2.6235	0.0393682	ENSSSCG00000000132	TEX33
5	11700000	11710000	11700006	27	3.42416	0.00132772	ENSSSCG00000000152	RBFOX2
5	12510000	12520000	12510020	117	2.73262	0.027678	ENSSSCG00000000156	FBXO7
5	12880000	12890000	12880458	97	3.38376	0.00165699	ENSSSCG00000000162	BTBD11
5	15120000	15130000	15120937	52	2.9584	0.0120832	ENSSSCG00000000189	LMBR1L
5	24870000	24880000	24870698	11	2.71043	0.0298061	ENSSSCG00000000456	SLC16A7
5	26490000	26500000	26490060	107	2.80236	0.0217487	ENSSSCG00000034686	FAM19A2
5	27410000	27420000	27410100	133	3.26293	0.0031009	ENSSSCG00000036751	PPM1H
5	28470000	28480000	28471508	78	3.50261	0.000848232	ENSSSCG00000029815	SRGAP1
5	28620000	28630000	28620015	199	3.40788	0.00145275	ENSSSCG00000039258	C12orf66
5	28710000	28720000	28710078	98	2.9093	0.0146467	ENSSSCG00000000464/ENSSSCG00000000466	C12orf56	XPOT
5	28880000	28890000	28885539	2	2.64153	0.0372172	ENSSSCG00000031103	TBK1
5	29480000	29490000	29480561	51	2.73574	0.0273894	ENSSSCG00000030998	WIF1
5	34170000	34180000	34170697	59	2.66075	0.0350227	ENSSSCG00000023936	MYRFL
5	38630000	38640000	38630509	28	2.689	0.0319776	ENSSSCG00000022055	GLIPR1L1
5	44000000	44010000	44000027	122	3.01121	0.00974685	ENSSSCG00000027447	TMTC1
5	47160000	47170000	47160118	76	3.10709	0.00645589	ENSSSCG00000000555	ITPR2
5	56860000	56870000	56860078	71	2.77606	0.0238545	ENSSSCG00000000600	EPS8
5	79990000	80000000	79990156	115	3.30076	0.00256288	ENSSSCG00000000837	CHST11
5	80230000	80240000	80230044	105	2.86905	0.0170603	ENSSSCG00000000843	TXNRD1
5	83180000	83190000	83180140	149	2.86115	0.0175693	ENSSSCG00000000873	ANO4
5	100290000	100300000	100290066	73	3.28674	0.00275205	ENSSSCG00000000939	ACSS3
5	100630000	100640000	100630046	89	2.72387	0.0285033	ENSSSCG00000040348	LIN7A
5	101110000	101120000	101110260	136	2.6711	0.0338832	ENSSSCG00000000943	OTOGL
5	101960000	101970000	101960128	99	3.33742	0.00212037	ENSSSCG00000000948	SYT1
6	350000	360000	353006	19	3.62145	0.000410578	ENSSSCG00000023677/ENSSSCG00000021971	CHMP1A	DPEP1
6	610000	620000	616631	1	2.80778	0.0213335	ENSSSCG00000039541	ANKRD11
6	630000	640000	630727	3	3.07396	0.00746786	ENSSSCG00000002642	CDH15
6	4630000	4640000	4630037	178	2.95055	0.0124664	ENSSSCG00000038048	NECAB2
6	6390000	6400000	6390025	124	3.13895	0.00559377	ENSSSCG00000035182	SDR42E1
6	40350000	40360000	40350533	86	2.56182	0.0474289	ENSSSCG00000029234	ZNF536
6	72140000	72150000	72141478	86	3.16989	0.00485143	ENSSSCG00000003437	TNFRSF8
6	72200000	72210000	72200140	51	2.71081	0.029769	ENSSSCG00000022208	TNFRSF1B
6	72370000	72380000	72370161	67	3.26598	0.00305413	ENSSSCG00000003438	VPS13D
6	75340000	75350000	75340259	69	3.44061	0.00121102	ENSSSCG00000003473	CPLANE2
6	89590000	89600000	89590067	21	2.91286	0.0144472	ENSSSCG00000025344	PHC2
6	89860000	89870000	89860497	81	2.76353	0.0249123	ENSSSCG00000003622	CSMD2
6	91000000	91010000	91000098	26	2.58962	0.0436583	ENSSSCG00000003585/ENSSSCG00000035068	GJB5	GJB4
6	95560000	95570000	95560130	73	3.41493	0.0013974	ENSSSCG00000003664	PPIE
6	95700000	95710000	95700042	27	2.83325	0.0194642	ENSSSCG00000039761	MYCL
6	95840000	95850000	95840036	83	3.48523	0.000938676	ENSSSCG00000003672/ENSSSCG00000036673	CAP1	PPT1
6	95860000	95870000	95860122	43	3.14009	0.00556471	ENSSSCG00000036673	PPT1
6	96470000	96480000	96470003	95	3.51917	0.000769291	ENSSSCG00000027417	LDLRAD4
6	96690000	96700000	96690015	92	3.25342	0.00325054	ENSSSCG00000003673	CEP192
6	97200000	97210000	97201009	4	2.82076	0.0203637	ENSSSCG00000022947	AFG3L2
6	97410000	97420000	97410174	65	2.81386	0.0208749	ENSSSCG00000022163	GNAL
6	97950000	97960000	97950030	35	2.57409	0.0457368	ENSSSCG00000038533	NAPG
6	98020000	98030000	98021844	19	2.62897	0.038706	ENSSSCG00000039797	APCDD1
6	99110000	99120000	99110523	11	2.8938	0.0155409	ENSSSCG00000003684	MTCL1
6	99590000	99600000	99590198	95	3.3128	0.00240948	ENSSSCG00000028805	PTPRM
6	100450000	100460000	100450061	155	3.58509	0.000515786	ENSSSCG00000034767	LAMA1
6	100600000	100610000	100600010	59	2.66794	0.034228	ENSSSCG00000021612	ARHGAP28
6	101140000	101150000	101140028	109	2.96787	0.0116339	ENSSSCG00000035553	L3MBTL4
6	101540000	101550000	101540150	142	2.56512	0.0469695	ENSSSCG00000003687	EPB41L3
6	101750000	101760000	101750208	53	2.69211	0.0316556	ENSSSCG00000033032	ZBTB14
6	103100000	103110000	103100008	50	3.25742	0.00318678	ENSSSCG00000003690	DLGAP1
6	103220000	103230000	103220275	55	2.9055	0.0148617	ENSSSCG00000024174	TGIF1
6	103380000	103390000	103380055	148	2.60844	0.0412334	ENSSSCG00000003691	MYL12A
6	105590000	105600000	105590351	17	2.94748	0.0126194	ENSSSCG00000031942	YES1
6	105660000	105670000	105660099	79	2.54401	0.0499679	ENSSSCG00000040678	TYMS
6	105970000	105980000	105970347	36	2.89498	0.0154714	ENSSSCG00000040397	COLEC12
6	108870000	108880000	108870114	124	3.30497	0.00250825	ENSSSCG00000003710	TTC39C
6	109160000	109170000	109160090	107	3.13601	0.005669	ENSSSCG00000003712	OSBPL1A
6	109310000	109320000	109311101	19	2.62707	0.0389349	ENSSSCG00000003714	HRH4
6	110070000	110080000	110070270	47	2.90979	0.0146187	ENSSSCG00000003715	ZNF521
6	110740000	110750000	110740424	17	2.70353	0.0304932	ENSSSCG00000003716	SS18
6	111420000	111430000	111420391	76	3.00061	0.0101835	ENSSSCG00000035965	AQP4
6	111680000	111690000	111680003	57	3.61847	0.000418391	ENSSSCG00000003721	CHST9
6	112400000	112410000	112401623	23	3.12566	0.00594088	ENSSSCG00000003722	CDH2
6	115030000	115040000	115031002	18	3.55096	0.00063579	ENSSSCG00000003726	DSC1
6	115260000	115270000	115260199	56	3.17768	0.00467828	ENSSSCG00000020694	DSG1
6	115350000	115360000	115350382	66	2.68628	0.0322622	ENSSSCG00000027160	DSG3
6	115440000	115450000	115440817	34	3.67886	0.000283136	ENSSSCG00000022739/ENSSSCG00000030401	DSG2	RF00100
6	115490000	115500000	115490065	3	3.39355	0.0015712	ENSSSCG00000023686	TTR
6	115580000	115590000	115582091	2	3.27151	0.00297111	ENSSSCG00000025005	B4GALT6
6	115720000	115730000	115720063	42	2.58767	0.0439152	ENSSSCG00000003728	TRAPPC8
6	116140000	116150000	116140073	47	2.75103	0.026004	ENSSSCG00000003731	GAREM1
6	117180000	117190000	117183383	36	2.92151	0.0139715	ENSSSCG00000038703	CCDC178
6	117440000	117450000	117440055	17	2.7209	0.0287873	ENSSSCG00000003736	ASXL3
6	118570000	118580000	118570839	17	3.34586	0.00202837	ENSSSCG00000028047	DTNA
6	118860000	118870000	118860925	30	2.78178	0.0233833	ENSSSCG00000003738	MAPRE2
6	119290000	119300000	119290703	17	2.62339	0.0393814	ENSSSCG00000038859	INO80C
6	120000000	120010000	120000003	92	2.6766	0.033289	ENSSSCG00000003744	MOCOS
6	120320000	120330000	120320157	44	3.13682	0.00564821	ENSSSCG00000027935	FHOD3
6	120960000	120970000	120968204	11	3.05316	0.00816809	ENSSSCG00000003747	KIAA1328
6	121210000	121220000	121212256	4	2.97182	0.0114504	ENSSSCG00000003748	CELF4
6	148420000	148430000	148420026	95	2.73914	0.0270763	ENSSSCG00000003811/ENSSSCG00000039958	ROR1	RF00026
6	152410000	152420000	152410133	83	3.12898	0.0058525	ENSSSCG00000003825	CYP2J34
6	153040000	153050000	153040001	131	2.5942	0.0430585	ENSSSCG00000003828	FGGY
6	159410000	159420000	159410090	40	3.01029	0.00978437	ENSSSCG00000003857	ZYG11B
6	159690000	159700000	159690107	17	2.97905	0.0111207	ENSSSCG00000003859	TUT4
6	160870000	160880000	160870067	67	2.63774	0.0376618	ENSSSCG00000031172	RNF11
6	163800000	163810000	163800055	130	2.94706	0.0126403	ENSSSCG00000037318	TRABD2B
6	164130000	164140000	164130127	53	3.43033	0.00128287	ENSSSCG00000003884	FOXE3
6	164220000	164230000	164220272	90	2.98474	0.0108665	ENSSSCG00000003888	STIL
6	164540000	164550000	164540030	45	3.12764	0.00588797	ENSSSCG00000003891	CYP4A24
6	164840000	164850000	164840013	62	2.8723	0.0168543	ENSSSCG00000038657	ATPAF1
6	164870000	164880000	164870157	67	2.80134	0.0218276	ENSSSCG00000003897	MOB3C
6	164930000	164940000	164930254	51	3.66895	0.000302193	ENSSSCG00000003898/ENSSSCG00000034300	MKNK1	KNCN
6	164970000	164980000	164970915	59	2.91752	0.0141894	ENSSSCG00000003900	DMBX1
6	166270000	166280000	166270094	153	2.69955	0.0308945	ENSSSCG00000003921	ZSWIM5
6	166340000	166350000	166340361	138	2.73416	0.027535	ENSSSCG00000003923	HECTD3
6	166460000	166470000	166460003	120	2.75141	0.0259701	ENSSSCG00000029808	EIF2B3
6	166520000	166530000	166521129	15	2.68206	0.0327064	ENSSSCG00000003926/ENSSSCG00000037270/ENSSSCG00000003928	BTBD19	TCTEX1D4	PLK3
6	166570000	166580000	166572315	24	2.67843	0.0330926	ENSSSCG00000003931	KIF2C
6	166590000	166600000	166590002	70	2.89486	0.0154785	ENSSSCG00000033259	ARMH1
6	167720000	167730000	167720023	71	3.26791	0.00302489	ENSSSCG00000035849	PTPRF
6	167810000	167820000	167810038	71	3.97278	3.35e-05	ENSSSCG00000003940/ENSSSCG00000003941	HYI	SZT2
6	167820000	167830000	167820019	77	3.30141	0.00255443	ENSSSCG00000003941	SZT2
6	168030000	168040000	168030114	78	2.79384	0.0224143	ENSSSCG00000023904	CFAP57
6	168580000	168590000	168580012	101	3.97445	3.3e-05	ENSSSCG00000023920/ENSSSCG00000040559	P3H1	ZNF691
6	168760000	168770000	168763479	6	2.71614	0.0292474	ENSSSCG00000003964/ENSSSCG00000003965	PPIH
6	168860000	168870000	168860061	139	3.74663	0.000179243	ENSSSCG00000003965/ENSSSCG00000003966	PPCS
6	168890000	168900000	168890026	96	3.77308	0.000149127	ENSSSCG00000003967	ZMYND12
6	169700000	169710000	169702001	25	4.12673	9.24e-06	ENSSSCG00000033465	HIVEP3
6	169750000	169760000	169750838	57	3.12817	0.00587389	ENSSSCG00000037856	EDN2
6	170020000	170030000	170020076	96	4.09493	1.22e-05	ENSSSCG00000003971	SCMH1
6	170190000	170200000	170199250	1	3.16435	0.00497791	ENSSSCG00000003972	SLFNL1
6	170220000	170230000	170220336	56	3.64281	0.000358134	ENSSSCG00000003973	CTPS1
7	44650000	44660000	44650304	122	4.46901	3.31e-07	ENSSSCG00000001744	TFAP2D
7	47770000	47780000	47770095	119	3.11481	0.00623741	ENSSSCG00000032498	IDH3A
7	99620000	99630000	99620020	86	4.05316	1.74e-05	ENSSSCG00000002388	ESRRB
7	100310000	100320000	100310243	73	4.09716	1.19e-05	ENSSSCG00000002398	TMEM63C
7	100360000	100370000	100360204	78	3.82051	0.000106373	ENSSSCG00000002397	POMT2
7	109900000	109910000	109900005	182	3.94176	4.27e-05	ENSSSCG00000027865	GALC
7	110400000	110410000	110400155	171	3.69662	0.000251659	ENSSSCG00000002425	PTPN21
8	8970000	8980000	8970098	35	3.34162	0.00207411	ENSSSCG00000022358	RAB28
8	11230000	11240000	11235588	1	2.85584	0.017918	ENSSSCG00000008745	PROM1
8	12470000	12480000	12470777	2	2.5466	0.0495928	ENSSSCG00000034811	QDPR
8	15340000	15350000	15340247	106	3.30487	0.00250962	ENSSSCG00000023934	KCNIP4
8	28100000	28110000	28100014	71	2.78261	0.0233156	ENSSSCG00000008768	ARAP2
8	29090000	29100000	29094373	14	2.60586	0.0415601	ENSSSCG00000008771	C4orf19
8	29420000	29430000	29420257	42	3.06046	0.00791655	ENSSSCG00000028983	TBC1D1
8	30160000	30170000	30160265	63	2.58576	0.0441683	ENSSSCG00000008785/ENSSSCG00000026583/ENSSSCG00000026592	FAM114A1	TLR1	TLR6
8	30290000	30300000	30290102	69	3.19502	0.00431155	ENSSSCG00000023785	TMEM156
8	30600000	30610000	30605568	65	3.03319	0.00889093	ENSSSCG00000008788	RFC1
8	32440000	32450000	32440073	78	3.34154	0.00207499	ENSSSCG00000008799	LIMCH1
8	33950000	33960000	33950080	38	2.79504	0.0223195	ENSSSCG00000008804	GRXCR1
8	36230000	36240000	36230012	36	3.13235	0.005764	ENSSSCG00000008809	GABRG1
8	36490000	36500000	36490102	86	3.21394	0.00393953	ENSSSCG00000028922	GABRA2
8	37460000	37470000	37460011	127	2.92265	0.0139095	ENSSSCG00000008812	ATP10D
8	37680000	37690000	37680348	119	3.07119	0.00755798	ENSSSCG00000008813	CORIN
8	37990000	38000000	37990195	123	3.15019	0.00531379	ENSSSCG00000008819	TXK
8	38060000	38070000	38060026	94	2.77191	0.024201	ENSSSCG00000008820	TEC
8	43010000	43020000	43010295	41	2.64866	0.0363913	ENSSSCG00000008853	TLL1
8	62530000	62540000	62530328	20	2.8571	0.0178349	ENSSSCG00000024681	TECRL
8	63370000	63380000	63370799	26	3.08887	0.00699721	ENSSSCG00000008919	EPHA5
8	65460000	65470000	65460557	45	2.70619	0.0302266	ENSSSCG00000008924	UBA6
8	65570000	65580000	65571452	11	2.70013	0.0308359	ENSSSCG00000008926	TMPRSS11D
8	65670000	65680000	65670285	20	3.33237	0.00217712	ENSSSCG00000008927	TMPRSS11A
8	66720000	66730000	66720108	38	2.63996	0.0374009	ENSSSCG00000032414/ENSSSCG00000032374	SULT1B1
8	66890000	66900000	66890752	57	3.4704	0.00102249	ENSSSCG00000009262	CSN1S1
8	66920000	66930000	66921420	16	3.10888	0.00640481	ENSSSCG00000009261/ENSSSCG00000038155	CSN2
8	67650000	67660000	67650236	36	2.92469	0.0137996	ENSSSCG00000008942	DCK
8	67830000	67840000	67830047	20	3.02099	0.00935801	ENSSSCG00000008943	SLC4A4
8	68840000	68850000	68841030	5	3.0762	0.00739541	ENSSSCG00000038180	ADAMTS3
8	118610000	118620000	118610355	63	2.98176	0.010999	ENSSSCG00000009169	SLC39A8
8	119700000	119710000	119700085	98	2.88396	0.0161312	ENSSSCG00000009172/ENSSSCG00000035088	PPP3CA
8	120140000	120150000	120140116	118	3.41082	0.00142945	ENSSSCG00000038080	EMCN
8	120370000	120380000	120370207	79	3.059	0.00796613	ENSSSCG00000025240	DDIT4L
8	120850000	120860000	120850007	137	3.00768	0.00989072	ENSSSCG00000009179	MTTP
8	121700000	121710000	121700006	166	3.63076	0.00038692	ENSSSCG00000029813	TSPAN5
8	122210000	122220000	122210018	75	2.9697	0.0115483	ENSSSCG00000009188	STPG2
8	128080000	128090000	128080116	100	4.78753	7.81e-09	ENSSSCG00000022986	CCSER1
8	129320000	129330000	129320006	102	3.77157	0.000150714	ENSSSCG00000009203	SNCA
8	131200000	131210000	131200193	62	3.0655	0.00774645	ENSSSCG00000009219	IBSP
8	132170000	132180000	132170141	182	2.71423	0.0294335	ENSSSCG00000026655	PTPN13
8	133170000	133180000	133170426	38	3.221	0.00380781	ENSSSCG00000009229	ARHGAP24
8	133830000	133840000	133830070	70	3.88933	6.39e-05	ENSSSCG00000009230	WDFY3
8	134010000	134020000	134010004	70	3.4082	0.0014502	ENSSSCG00000009231	CDS1
8	134130000	134140000	134130290	33	2.66237	0.0348434	ENSSSCG00000009232	NKX6-1
8	135560000	135570000	135560143	141	2.95524	0.0122362	ENSSSCG00000009245	SCD5
8	136000000	136010000	136000442	114	3.25989	0.00314804	ENSSSCG00000031301	RF00565
8	136390000	136400000	136390040	120	3.82746	0.000101149	ENSSSCG00000029507	RASGEF1B
8	136780000	136790000	136780003	126	3.96496	3.56e-05	ENSSSCG00000009250	PRKG2
8	137690000	137700000	137690810	33	2.91716	0.0142088	ENSSSCG00000009256	ANTXR2
9	710000	720000	710106	102	2.72625	0.0282771	ENSSSCG00000014569/ENSSSCG00000039963	RPL27A	RF00334
9	750000	760000	750001	85	3.26476	0.00307282	ENSSSCG00000014567	TRIM66
9	900000	910000	900066	141	3.75286	0.000171695	ENSSSCG00000030206	STK33
9	1940000	1950000	1940033	168	3.42681	0.00130825	ENSSSCG00000021619	OVCH2
9	4800000	4810000	4800085	75	3.11182	0.00632122	ENSSSCG00000038268/ENSSSCG00000014725/ENSSSCG00000014727	HBB
9	6030000	6040000	6030286	65	3.33739	0.00212074	ENSSSCG00000014791	RRM1
9	6230000	6240000	6230164	87	3.82728	0.00010128	ENSSSCG00000014792	STIM1
9	6280000	6290000	6280008	37	3.03212	0.00893129	ENSSSCG00000039656	RHOG
9	6310000	6320000	6310109	74	3.56085	0.000598685	ENSSSCG00000035653/ENSSSCG00000014794	PGAP2	NUP98
9	6410000	6420000	6410006	88	4.04189	1.91e-05	ENSSSCG00000014794	NUP98
9	6430000	6440000	6430004	77	3.38044	0.00168693	ENSSSCG00000014796/ENSSSCG00000038255	CHRNA10	ART1
9	6440000	6450000	6440096	140	3.53411	0.000703746	ENSSSCG00000014798/ENSSSCG00000014799	ART5
9	6480000	6490000	6480302	72	3.69205	0.000259428	ENSSSCG00000014799/ENSSSCG00000014800/ENSSSCG00000023796	RNF121
9	6740000	6750000	6740022	128	4.36313	9.98e-07	ENSSSCG00000022236	FOLR1
9	6960000	6970000	6960227	102	3.74176	0.000185366	ENSSSCG00000036887	CLPB
9	7200000	7210000	7200249	106	3.99445	2.81e-05	ENSSSCG00000029388	PDE2A
9	7240000	7250000	7240110	56	3.84927	8.62e-05	ENSSSCG00000014817	ARAP1
9	7390000	7400000	7390329	25	3.71114	0.000228308	ENSSSCG00000014820	FCHSD2
9	7680000	7690000	7680019	87	4.08927	1.28e-05	ENSSSCG00000040207	P2RY2
9	7750000	7760000	7750627	43	3.93968	4.34e-05	ENSSSCG00000014823	P2RY6
9	7780000	7790000	7780072	93	3.47377	0.00100291	ENSSSCG00000014822	ARHGEF17
9	7830000	7840000	7830161	60	3.42568	0.00131653	ENSSSCG00000014825	RELT
9	7950000	7960000	7950011	98	3.28743	0.00274246	ENSSSCG00000039996	FAM168A
9	8330000	8340000	8330218	69	3.61513	0.000427348	ENSSSCG00000014831	PAAF1
9	8340000	8350000	8340163	166	3.61798	0.000419702	ENSSSCG00000014832	DNAJB13
9	8360000	8370000	8360002	108	3.19179	0.00437777	ENSSSCG00000014833	UCP2
9	8430000	8440000	8430135	140	3.80493	0.000118996	ENSSSCG00000014835	C2CD3
9	8910000	8920000	8910051	126	3.18643	0.00448993	ENSSSCG00000027506	POLD3
9	9020000	9030000	9020019	87	3.1071	0.00645571	ENSSSCG00000014843	CHRDL2
9	9130000	9140000	9130074	34	3.76403	0.000158874	ENSSSCG00000021822	RNF169
9	9520000	9530000	9520017	145	3.02901	0.00904895	ENSSSCG00000014852	ARRB1
9	9790000	9800000	9790011	97	3.34069	0.00208434	ENSSSCG00000039468	SERPINH1
9	12750000	12760000	12750032	55	3.43414	0.00125577	ENSSSCG00000014891	GAB2
9	13250000	13260000	13250054	138	4.42212	5.44e-07	ENSSSCG00000014894	TENM4
9	13780000	13790000	13780414	88	3.52096	0.000761156	ENSSSCG00000019199	ssc-mir-708
9	18290000	18300000	18290207	102	5.66901	4.41e-15	ENSSSCG00000014904	DLG2
9	25400000	25410000	25400022	200	3.3545	0.00193796	ENSSSCG00000014935	FAT3
9	35500000	35510000	35500356	62	3.81634	0.000109625	ENSSSCG00000030565/ENSSSCG00000019978	GRIA4	RF00001
9	41120000	41130000	41120014	78	2.98092	0.0110367	ENSSSCG00000015048	DRD2
9	41360000	41370000	41360034	72	3.50478	0.000837489	ENSSSCG00000015050	ZW10
9	41940000	41950000	41940056	53	2.70917	0.0299305	ENSSSCG00000036867/ENSSSCG00000027905	C11orf71
9	44200000	44210000	44200020	119	3.03331	0.00888669	ENSSSCG00000040689/ENSSSCG00000015068	APOA4
9	49670000	49680000	49670403	69	2.97398	0.0113509	ENSSSCG00000015136	UBASH3B
9	50060000	50070000	50060064	120	2.91672	0.0142332	ENSSSCG00000022961	CLMP
9	56990000	57000000	56990233	32	2.97343	0.011376	ENSSSCG00000015247	ZBTB44
9	66770000	66780000	66770103	166	2.71543	0.0293164	ENSSSCG00000015639	AVPR1B
9	81160000	81170000	81160060	92	4.00748	2.53e-05	ENSSSCG00000015350	THSD7A
9	85940000	85950000	85940236	68	2.87647	0.0165925	ENSSSCG00000023118	BZW2
9	95480000	95490000	95480340	25	3.13442	0.00571014	ENSSSCG00000015396	SEMA3D
9	110860000	110870000	110860258	106	2.95256	0.0123677	ENSSSCG00000037981	CNTNAP2
9	114160000	114170000	114160023	158	3.39352	0.00157151	ENSSSCG00000015482	VAMP4
9	121880000	121890000	121880001	111	3.35456	0.00193732	ENSSSCG00000015536	LHX4
9	121970000	121980000	121970802	96	3.10297	0.00657523	ENSSSCG00000015534	ACBD6
9	122230000	122240000	122230227	84	3.16218	0.00502813	ENSSSCG00000015537	XPR1
9	125130000	125140000	125130009	232	3.94612	4.13e-05	ENSSSCG00000015563	RGL1
9	125150000	125160000	125150266	138	3.22702	0.00369861	ENSSSCG00000030217	COLGALT2
9	126910000	126920000	126910012	83	2.97983	0.0110855	ENSSSCG00000035595	HMCN1
9	128500000	128510000	128500025	96	4.16252	6.73e-06	ENSSSCG00000023451	KCNK2
9	128980000	128990000	128980011	70	3.55804	0.000609033	ENSSSCG00000015581	CENPF
9	129190000	129200000	129190016	99	3.05682	0.00804111	ENSSSCG00000015582	PTPN14
9	129550000	129560000	129552743	38	2.92113	0.0139922	ENSSSCG00000015584	PROX1
9	132570000	132580000	132570141	185	3.74372	0.000182881	ENSSSCG00000015607	HHAT
9	133280000	133290000	133280043	118	3.31817	0.00234371	ENSSSCG00000015617	G0S2
9	133340000	133350000	133340095	115	3.3493	0.00199198	ENSSSCG00000015618	LAMB3
9	133360000	133370000	133360057	141	2.84184	0.0188648	ENSSSCG00000015619	CAMK1G
9	133510000	133520000	133510003	122	2.72709	0.028197	ENSSSCG00000018753	ssc-mir-205
9	134690000	134700000	134697950	19	3.10676	0.00646532	ENSSSCG00000026412	PLXNA2
9	134920000	134930000	134920022	63	3.41289	0.00141323	ENSSSCG00000039946	CD34
9	135210000	135220000	135210007	122	3.45954	0.00108802	ENSSSCG00000031141	ABCA13
9	136080000	136090000	136080003	92	2.99114	0.0105868	ENSSSCG00000015626	VWC2
9	136160000	136170000	136160472	69	3.67875	0.000283338	ENSSSCG00000015627	ZPBP
10	8250000	8260000	8250047	154	2.93812	0.0130936	ENSSSCG00000027846	RRP15
10	9060000	9070000	9060004	168	2.94393	0.0127976	ENSSSCG00000010817	LYPLAL1
10	10050000	10060000	10050356	136	3.15431	0.00521395	ENSSSCG00000010825	MARK1
10	23140000	23150000	23140053	70	3.31832	0.00234186	ENSSSCG00000010912	KIF14
10	23220000	23230000	23220092	30	3.0612	0.00789139	ENSSSCG00000024444	DDX59
10	23280000	23290000	23282505	1	2.93191	0.0134164	ENSSSCG00000027314	CAMSAP2
10	23390000	23400000	23390625	50	2.93648	0.0131784	ENSSSCG00000032735	INAVA
10	23550000	23560000	23550013	119	2.89597	0.015413	ENSSSCG00000024784	CACNA1S
10	43130000	43140000	43130042	114	2.81809	0.0205607	ENSSSCG00000011030	CUBN
10	44890000	44900000	44890028	94	2.84554	0.0186107	ENSSSCG00000011041	NSUN6
10	45370000	45380000	45370012	107	3.36172	0.00186498	ENSSSCG00000022953	PTER
10	46040000	46050000	46040252	52	3.0233	0.009268	ENSSSCG00000011045	MINDY3
10	46140000	46150000	46140146	97	3.5482	0.000646525	ENSSSCG00000011046	ITGA8
10	46440000	46450000	46440417	124	3.14617	0.00541244	ENSSSCG00000011047	FAM171A1
10	46650000	46660000	46650612	101	3.02327	0.00926929	ENSSSCG00000026499	NMT2
10	46750000	46760000	46750125	121	2.94291	0.0128489	ENSSSCG00000038184/ENSSSCG00000025759	ACBD7
10	46800000	46810000	46800112	209	3.61129	0.000437839	ENSSSCG00000034119	MEIG1
10	46840000	46850000	46840195	154	3.80788	0.000116505	ENSSSCG00000011049	DCLRE1C
10	46880000	46890000	46880114	7	3.1508	0.0052988	ENSSSCG00000011048	SUV39H2
10	46940000	46950000	46940164	99	3.48461	0.000942068	ENSSSCG00000011053	CDNF
10	48030000	48040000	48030145	192	3.0562	0.00806257	ENSSSCG00000011056	FRMD4A
10	48480000	48490000	48480001	74	3.22147	0.0037992	ENSSSCG00000035059	MCM10
10	50680000	50690000	50680166	146	2.94427	0.0127804	ENSSSCG00000011074	ARHGAP21
10	51000000	51010000	51000156	153	2.85347	0.0180753	ENSSSCG00000011075	KIAA1217
10	63560000	63570000	63560130	135	3.41591	0.00138986	ENSSSCG00000011127	TAF3
10	63580000	63590000	63580206	118	3.08806	0.00702222	ENSSSCG00000034086	ATP5F1C
10	63690000	63700000	63690145	131	3.21471	0.00392482	ENSSSCG00000011129	ITIH5
11	1240000	1250000	1240012	187	2.65378	0.0358067	ENSSSCG00000036326	LATS2
11	2310000	2320000	2310096	74	2.60415	0.041778	ENSSSCG00000009281	SGCG
11	6220000	6230000	6220044	156	2.98096	0.0110347	ENSSSCG00000025996	MTUS2
11	11630000	11640000	11630084	114	3.77062	0.000151719	ENSSSCG00000034348	NBEA
11	11950000	11960000	11950041	158	2.74667	0.0263928	ENSSSCG00000033919	DCLK1
11	17830000	17840000	17830459	97	2.81712	0.0206322	ENSSSCG00000009389	TRIM13
11	19100000	19110000	19100577	114	2.81673	0.020661	ENSSSCG00000009400	RCBTB2
11	19350000	19360000	19350133	77	2.74543	0.0265046	ENSSSCG00000035316/ENSSSCG00000009403	ITM2B
11	19560000	19570000	19560309	107	2.55269	0.0487187	ENSSSCG00000035098/ENSSSCG00000027551	MED4	NUDT15
11	19660000	19670000	19660154	92	3.11873	0.00612894	ENSSSCG00000009405	SUCLA2
11	20860000	20870000	20860196	130	2.65894	0.0352255	ENSSSCG00000009408	LRCH1
11	26360000	26370000	26360129	132	2.74199	0.0268157	ENSSSCG00000009444	OLFM4
11	45110000	45120000	45110700	89	3.55804	0.000609027	ENSSSCG00000024722	PIBF1
11	61130000	61140000	61130010	164	3.61527	0.000426974	ENSSSCG00000031946	GPC5
11	66490000	66500000	66490052	157	1.68658	0.0434175	ENSSSCG00000009505	MBNL2
11	67690000	67700000	67690030	160	3.06177	0.00787196	ENSSSCG00000009513	SLC15A1
11	71080000	71090000	71080032	96	2.59069	0.043518	ENSSSCG00000009531	TEX30
11	75290000	75300000	75290032	127	2.55318	0.0486493	ENSSSCG00000040130	FAM155A
11	75610000	75620000	75610341	68	3.41675	0.00138343	ENSSSCG00000035966/ENSSSCG00000009542	TNFSF13B
11	76000000	76010000	76000007	104	3.99143	2.88e-05	ENSSSCG00000009543	MYO16
11	77140000	77150000	77140439	5	4.02219	2.24e-05	ENSSSCG00000009545	COL4A2
11	77180000	77190000	77180232	90	3.4301	0.00128451	ENSSSCG00000022719	RAB20
11	77210000	77220000	77210426	9	2.90112	0.0151133	ENSSSCG00000029502	NAXD
11	77350000	77360000	77351296	42	3.37209	0.00176448	ENSSSCG00000033732	ANKRD10
11	77530000	77540000	77530508	77	2.9259	0.0137352	ENSSSCG00000009551/ENSSSCG00000024763	ARHGEF7	TEX29
11	77540000	77550000	77540034	73	2.58852	0.0438033	ENSSSCG00000024763	TEX29
11	77980000	77990000	77980766	20	2.60657	0.0414707	ENSSSCG00000038835	SOX1
11	78220000	78230000	78229957	2	3.70312	0.000240941	ENSSSCG00000009553	TUBGCP3
11	78540000	78550000	78547035	2	3.76289	0.000160144	ENSSSCG00000009558/ENSSSCG00000009557	F10	PCID2
11	78610000	78620000	78611022	5	2.66618	0.0344217	ENSSSCG00000009555/ENSSSCG00000009554	LAMP1	GRTP1
11	78620000	78630000	78627255	1	3.34266	0.00206292	ENSSSCG00000009554	GRTP1
11	78660000	78670000	78660759	1	2.7942	0.022386	ENSSSCG00000024103	ADPRHL1
11	78780000	78790000	78783814	1	3.27913	0.00285969	ENSSSCG00000009560/ENSSSCG00000009561	TFDP1	ATP4B
11	78840000	78850000	78844813	2	3.55977	0.00060265	ENSSSCG00000009565	GAS6
12	14260000	14270000	14260592	58	2.6107	0.04095	ENSSSCG00000032181	C17orf58
12	15010000	15020000	15010448	58	3.07598	0.00740243	ENSSSCG00000017282	SCN4A
12	15050000	15060000	15056588	18	3.17932	0.00464233	ENSSSCG00000040096/ENSSSCG00000017283	CD79B
12	15060000	15070000	15060193	70	2.96128	0.0119451	ENSSSCG00000040096/ENSSSCG00000034212	GH1
12	15300000	15310000	15300104	48	2.84815	0.018433	ENSSSCG00000036944	TACO1
12	15500000	15510000	15500419	37	3.57762	0.000540186	ENSSSCG00000017298	TANC2
12	20060000	20070000	20060016	70	3.57632	0.000544507	ENSSSCG00000040866/ENSSSCG00000017388/ENSSSCG00000017387	CNTD1	COA3	WNK4
12	32530000	32540000	32530482	44	3.66003	0.000320322	ENSSSCG00000017609	ANKFN1
12	33230000	33240000	33230003	40	3.02733	0.00911283	ENSSSCG00000017613	COIL
12	33720000	33730000	33720672	68	3.73956	0.000188181	ENSSSCG00000038505	MSI2
12	34130000	34140000	34130316	65	2.83587	0.01928	ENSSSCG00000035193	MRPS23
12	36930000	36940000	36930005	134	3.51441	0.000791306	ENSSSCG00000017676	BCAS3
12	38560000	38570000	38560246	90	3.49497	0.000886999	ENSSSCG00000017693	AATF
12	39700000	39710000	39700008	137	3.49534	0.000885087	ENSSSCG00000017707	TAF15
12	44800000	44810000	44800145	68	2.74274	0.0267477	ENSSSCG00000017761/ENSSSCG00000026706	UNC119	PIGS
12	54430000	54440000	54430328	155	3.582	0.000525745	ENSSSCG00000034964	STX8
12	54630000	54640000	54630378	118	3.62898	0.000391358	ENSSSCG00000017995/ENSSSCG00000017996	USP43	DHRS7C
12	56090000	56100000	56090554	133	4.62931	5.47e-08	ENSSSCG00000018015	DNAH9
13	15770000	15780000	15770384	76	4.23655	3.42e-06	ENSSSCG00000036381	RBMS3
13	25560000	25570000	25560137	116	3.48409	0.000944916	ENSSSCG00000025408	ULK4
13	34890000	34900000	34890271	84	5.34482	1.88e-12	ENSSSCG00000011446/ENSSSCG00000011450/ENSSSCG00000011451	NEK4	ITIH1	ITIH3
13	34900000	34910000	34900018	104	4.40275	6.66e-07	ENSSSCG00000011450/ENSSSCG00000011451	ITIH1	ITIH3
13	54690000	54700000	54690174	76	3.41298	0.00141249	ENSSSCG00000011521	PDZRN3
13	57930000	57940000	57930047	56	4.0216	2.25e-05	ENSSSCG00000038152	CNTN6
13	61200000	61210000	61200548	40	3.63938	0.000366117	ENSSSCG00000023437	ITPR1
13	110850000	110860000	110850463	55	3.39825	0.00153144	ENSSSCG00000011752	FNDC3B
13	139090000	139100000	139094261	30	4.70186	2.29e-08	ENSSSCG00000036613	POLQ
13	153560000	153570000	153562401	6	3.66334	0.000313488	ENSSSCG00000022486	CBLB
13	177450000	177460000	177450023	46	3.78183	0.000140228	ENSSSCG00000012002	ROBO2
13	197440000	197450000	197440046	141	3.24099	0.00345535	ENSSSCG00000024614	ITSN1
14	2130000	2140000	2130014	106	2.88456	0.0160951	ENSSSCG00000009589	SYK
14	3030000	3040000	3030001	129	3.34832	0.00200232	ENSSSCG00000009593	ROR2
14	3080000	3090000	3080283	112	3.68633	0.000269481	ENSSSCG00000009594	SPTLC1
14	4250000	4260000	4250043	247	2.96368	0.0118306	ENSSSCG00000009601	SLC18A1
14	9360000	9370000	9360011	217	1.92776	0.0104221	ENSSSCG00000009650	DOCK5
14	11290000	11300000	11290012	158	2.88359	0.0161542	ENSSSCG00000009666	EPHX2
14	11400000	11410000	11400023	147	2.56564	0.0468976	ENSSSCG00000020846	SCARA3
14	14150000	14160000	14150124	57	3.84245	9.07e-05	ENSSSCG00000009693	XKR6
14	14630000	14640000	14630126	153	2.98317	0.0109363	ENSSSCG00000032852	FAM167A
14	15050000	15060000	15050016	169	4.2157	4.15e-06	ENSSSCG00000026044	FDFT1
14	15500000	15510000	15500037	52	4.07712	1.42e-05	ENSSSCG00000009698	GLRA3
14	19790000	19800000	19792812	7	2.75292	0.0258362	ENSSSCG00000009708	AADAT
14	23210000	23220000	23210008	114	2.56626	0.0468116	ENSSSCG00000009738	GALNT9
14	25540000	25550000	25540016	150	3.42169	0.00134603	ENSSSCG00000038915	TMEM132D
14	26080000	26090000	26080003	155	2.65649	0.035501	ENSSSCG00000033067	GLT1D1
14	29380000	29390000	29380104	21	2.98181	0.010997	ENSSSCG00000009771	DDX55
14	30150000	30160000	30150031	25	2.6387	0.0375488	ENSSSCG00000039546	KNTC1
14	32810000	32820000	32810398	37	3.04016	0.00863312	ENSSSCG00000040595	BRAP
14	33500000	33510000	33500157	119	2.82177	0.0202897	ENSSSCG00000009842	CCDC60
14	33730000	33740000	33730020	51	2.68819	0.0320623	ENSSSCG00000009845	SRRM4
14	34920000	34930000	34920109	121	2.80483	0.0215583	ENSSSCG00000009855	KSR2
14	35560000	35570000	35560638	68	3.17249	0.00479304	ENSSSCG00000009860	FBXW8
14	38650000	38660000	38650090	45	2.83495	0.0193448	ENSSSCG00000009875/ENSSSCG00000009876	CFAP73	DDX54
14	40080000	40090000	40081273	30	2.54441	0.0499106	ENSSSCG00000009896	BICDL1
14	40170000	40180000	40170876	19	4.00382	2.61e-05	ENSSSCG00000009898	GCN1
14	40220000	40230000	40221499	8	2.83754	0.019163	ENSSSCG00000036014/ENSSSCG00000040546	RPLP0	PXN
14	40230000	40240000	40230394	32	2.82194	0.0202774	ENSSSCG00000040546/ENSSSCG00000039355	PXN
14	47700000	47710000	47700025	53	2.58655	0.0440639	ENSSSCG00000010015	OSBP2
14	57260000	57270000	57260007	106	3.36784	0.0018051	ENSSSCG00000010163	KCNK1
14	58150000	58160000	58150008	36	2.5774	0.045287	ENSSSCG00000010169	SIPA1L2
14	58680000	58690000	58680077	94	3.94082	4.31e-05	ENSSSCG00000010170	DISC1
14	59180000	59190000	59180411	81	3.01855	0.00945378	ENSSSCG00000040087	SPRTN
14	59220000	59230000	59220097	118	2.63463	0.0380299	ENSSSCG00000010175	GNPAT
14	59280000	59290000	59280092	102	3.05497	0.00810502	ENSSSCG00000010177	TRIM67
14	59550000	59560000	59550297	41	2.81712	0.0206324	ENSSSCG00000010181	C1orf198
14	59590000	59600000	59590429	108	2.91889	0.0141143	ENSSSCG00000010182	CAPN9
14	59640000	59650000	59640057	119	3.61887	0.000417349	ENSSSCG00000010184	AGT
14	59670000	59680000	59670071	59	3.96151	3.66e-05	ENSSSCG00000010183	COG2
14	59880000	59890000	59880019	138	2.8477	0.0184637	ENSSSCG00000021027	PGBD5
14	59970000	59980000	59970132	76	3.62317	0.000406091	ENSSSCG00000010185	GALNT2
14	60460000	60470000	60460218	70	3.8856	6.58e-05	ENSSSCG00000023776	CCSAP
14	60490000	60500000	60490524	48	2.79526	0.022302	ENSSSCG00000036039	RAB4A
14	61460000	61470000	61460447	74	2.60038	0.0422591	ENSSSCG00000010201	RASGEF1A
14	61970000	61980000	61970193	43	2.81309	0.0209321	ENSSSCG00000010204	BICC1
14	62540000	62550000	62540008	88	3.43472	0.00125175	ENSSSCG00000039215	PHYHIPL
14	62690000	62700000	62690378	60	2.69371	0.0314911	ENSSSCG00000010209	FAM13C
14	64290000	64300000	64290036	71	3.36379	0.00184454	ENSSSCG00000010214	CDK1
14	66980000	66990000	66980543	47	3.12201	0.00603927	ENSSSCG00000036476	REEP3
14	69290000	69300000	69290179	91	5.02114	3.19e-10	ENSSSCG00000036480	CTNNA3
14	78910000	78920000	78910052	71	3.26081	0.00313371	ENSSSCG00000034308	LRMDA
14	79860000	79870000	79860451	79	2.63248	0.0382851	ENSSSCG00000010325	KCNMA1
14	85400000	85410000	85400208	80	3.75389	0.000170477	ENSSSCG00000010345/ENSSSCG00000036903/ENSSSCG00000024634	GHITM	GPRL15
14	85410000	85420000	85410360	30	2.57959	0.0449926	ENSSSCG00000036903/ENSSSCG00000024634	GPRL15
14	86880000	86890000	86880052	85	4.69216	2.58e-08	ENSSSCG00000010352	GRID1
14	88150000	88160000	88150060	76	3.76002	0.000163379	ENSSSCG00000036770	GPRIN2
14	88510000	88520000	88510061	63	2.71555	0.0293043	ENSSSCG00000010375/ENSSSCG00000010376	GDF2	GDF10
14	88520000	88530000	88520006	65	2.75655	0.0255177	ENSSSCG00000010376	GDF10
14	88940000	88950000	88940251	58	3.37975	0.00169319	ENSSSCG00000010379	FRMPD2
14	89070000	89080000	89070114	36	3.13072	0.00580652	ENSSSCG00000010380	MAPK8
14	89320000	89330000	89320114	76	2.9976	0.0103102	ENSSSCG00000010381	ARHGAP22
14	89670000	89680000	89670035	114	4.31384	1.63e-06	ENSSSCG00000010385	VSTM4
14	95940000	95950000	95940075	27	3.28275	0.00280795	ENSSSCG00000010426	PCDH15
14	102500000	102510000	102500144	26	2.69235	0.0316303	ENSSSCG00000010459	HTR7
14	104760000	104770000	104760106	40	3.65082	0.000340085	ENSSSCG00000010476	MYOF
14	105540000	105550000	105540293	47	2.74994	0.0261006	ENSSSCG00000010483	PLCE1
14	106570000	106580000	106570148	27	3.3637	0.00184544	ENSSSCG00000010488	CYP2C49
14	110100000	110110000	110100280	33	3.77689	0.000145189	ENSSSCG00000010535	HPSE2
14	112900000	112910000	112900184	12	3.60532	0.000454599	ENSSSCG00000010571	ARMH3
14	113680000	113690000	113680163	58	4.77389	9.3e-09	ENSSSCG00000031782	ARL3
14	113790000	113800000	113791459	11	2.64825	0.0364381	ENSSSCG00000029594	WBP1L
14	114020000	114030000	114020022	70	3.26159	0.00312156	ENSSSCG00000010593	CNNM2
14	114100000	114110000	114100308	39	4.92067	1.33e-09	ENSSSCG00000010594	NT5C2
14	114380000	114390000	114380035	54	3.27373	0.00293824	ENSSSCG00000010599/ENSSSCG00000010600/ENSSSCG00000010601	PDCD11	CALHM2	CALHM1
14	114400000	114410000	114400287	47	3.0732	0.00749257	ENSSSCG00000034671	CALHM3
14	114460000	114470000	114460172	93	4.20528	4.57e-06	ENSSSCG00000010603	NEURL1
14	114680000	114690000	114680754	72	3.74357	0.000183069	ENSSSCG00000010604	SH3PXD2A
14	114820000	114830000	114822534	4	2.62338	0.0393822	ENSSSCG00000010605	STN1
14	114890000	114900000	114890111	47	3.8119	0.000113189	ENSSSCG00000010606	SLK
14	115210000	115220000	115210186	43	2.86301	0.0174481	ENSSSCG00000022351/ENSSSCG00000030271	GSTO1	GSTO2
14	115230000	115240000	115230257	77	2.95026	0.0124807	ENSSSCG00000030271	GSTO2
14	115260000	115270000	115260329	54	2.85869	0.0177303	ENSSSCG00000010613	ITPRIP
14	115290000	115300000	115290133	43	2.7465	0.0264087	ENSSSCG00000010614	CFAP58
14	116150000	116160000	116150349	26	4.69616	2.45e-08	ENSSSCG00000010617	SORCS3
14	123210000	123220000	123210068	63	2.5514	0.0489034	ENSSSCG00000032968	VTI1A
14	125590000	125600000	125590150	131	3.77491	0.000147228	ENSSSCG00000010654	ATRNL1
14	126920000	126930000	126920041	112	2.8403	0.0189708	ENSSSCG00000036758	HSPA12A
14	128700000	128710000	128700017	148	3.60458	0.000456738	ENSSSCG00000038222	CACUL1
14	129320000	129330000	129320065	165	3.05572	0.00807919	ENSSSCG00000010683	GRK5
14	129380000	129390000	129380292	162	3.14338	0.00548184	ENSSSCG00000039838	RGS10
14	129500000	129510000	129500140	124	2.8324	0.0195244	ENSSSCG00000010686	BAG3
14	130280000	130290000	130280036	145	3.46896	0.00103099	ENSSSCG00000010691	PLPP4
14	130630000	130640000	130630402	107	3.10829	0.0064216	ENSSSCG00000010692	WDR11
14	131190000	131200000	131190078	117	3.97153	3.38e-05	ENSSSCG00000010698	FGFR2
14	131530000	131540000	131530078	109	2.80829	0.0212945	ENSSSCG00000010699	ATE1
14	132280000	132290000	132280016	238	3.43501	0.00124973	ENSSSCG00000002978	PSP-II
14	133390000	133400000	133390038	186	3.42306	0.00133584	ENSSSCG00000010728	CPXM2
14	135730000	135740000	135730133	118	1.79804	0.0209951	ENSSSCG00000010747	C10orf90
14	138740000	138750000	138740019	135	2.67719	0.0332252	ENSSSCG00000010756	MGMT
14	140450000	140460000	140450011	136	3.20434	0.00412466	ENSSSCG00000024633	JAKMIP3
14	140580000	140590000	140580032	209	2.78198	0.0233669	ENSSSCG00000010761	STK32C
14	140810000	140820000	140810186	155	3.03258	0.00891385	ENSSSCG00000010765	INPP5A
14	140940000	140950000	140940014	120	2.90933	0.0146446	ENSSSCG00000010768	CFAP46
15	21510000	21520000	21510068	52	2.68058	0.032864	ENSSSCG00000015711/ENSSSCG00000018646	DPP10	RF00001
15	25240000	25250000	25240015	145	2.80959	0.021196	ENSSSCG00000031497	CYP27C1
15	25380000	25390000	25380021	122	2.87117	0.0169253	ENSSSCG00000015720	BIN1
15	29720000	29730000	29720200	57	3.54162	0.000672689	ENSSSCG00000037662/ENSSSCG00000015730	NIFK
15	29870000	29880000	29870044	145	2.55166	0.0488662	ENSSSCG00000039157	CLASP1
15	30070000	30080000	30070190	68	4.28705	2.11e-06	ENSSSCG00000015732	TFCP2L1
15	30390000	30400000	30390070	79	3.76287	0.000160164	ENSSSCG00000015733	GLI2
15	31070000	31080000	31070092	144	3.17153	0.00481442	ENSSSCG00000025455	RALB
15	31540000	31550000	31540088	109	2.79676	0.0221844	ENSSSCG00000015742	TMEM177
15	31590000	31600000	31590169	166	2.84581	0.0185923	ENSSSCG00000015741	CFAP221
15	34630000	34640000	34630029	95	2.79943	0.0219752	ENSSSCG00000015748	CSMD1
15	37510000	37520000	37510512	32	2.82356	0.0201596	ENSSSCG00000015754	MCPH1
15	37870000	37880000	37870094	74	2.69913	0.0309371	ENSSSCG00000015756	XKR5
15	45750000	45760000	45750117	48	2.64183	0.0371823	ENSSSCG00000031971/ENSSSCG00000034012	CASP3
15	45940000	45950000	45943142	34	2.82893	0.0197722	ENSSSCG00000015784	ACSL1
15	46400000	46410000	46400015	47	3.79707	0.00012587	ENSSSCG00000015792	LRP2BP
15	49130000	49140000	49130180	108	2.86534	0.0172978	ENSSSCG00000035978	ssc-mir-9797
15	55640000	55650000	55640288	42	2.71942	0.0289296	ENSSSCG00000015851	TNKS
15	56490000	56500000	56490005	56	3.13853	0.00560447	ENSSSCG00000015853	HERC2
15	57250000	57260000	57250193	81	3.88711	6.5e-05	ENSSSCG00000035828	ARHGEF4
15	59100000	59110000	59100081	61	2.63882	0.0375349	ENSSSCG00000022197	HS6ST1
15	59190000	59200000	59190056	26	2.93816	0.0130915	ENSSSCG00000015857	UGGT1
15	59790000	59800000	59790359	88	2.59093	0.0434861	ENSSSCG00000015864	MYO7B
15	60340000	60350000	60340853	20	2.60318	0.0419018	ENSSSCG00000015866	FMNL2
15	61860000	61870000	61860221	117	2.63462	0.03803	ENSSSCG00000022671	GALNT13
15	66990000	67000000	66990356	40	2.58372	0.04444	ENSSSCG00000015885	PLA2R1
15	77600000	77610000	77600104	208	2.8171	0.0206334	ENSSSCG00000015947	DCAF17
15	79040000	79050000	79040012	130	2.63169	0.0383796	ENSSSCG00000015959	RAPGEF4
15	94970000	94980000	94970140	69	2.69778	0.0310741	ENSSSCG00000016050	INPP1
15	108470000	108480000	108470007	84	3.05066	0.00825597	ENSSSCG00000016123	PARD3B
15	111420000	111430000	111420198	161	2.89751	0.0153228	ENSSSCG00000016147	PIKFYVE
15	112400000	112410000	112400625	124	2.66931	0.0340778	ENSSSCG00000016151	MAP2
15	112650000	112660000	112651794	19	3.49564	0.000883512	ENSSSCG00000016153	UNC80
15	118430000	118440000	118430120	111	3.18559	0.00450769	ENSSSCG00000016177	XRCC5
15	118550000	118560000	118550441	72	2.83573	0.0192897	ENSSSCG00000016176	MARCH4
15	120390000	120400000	120390905	111	2.8933	0.0155706	ENSSSCG00000029002	PNKD
15	121030000	121040000	121030124	119	2.97416	0.0113429	ENSSSCG00000016203	CFAP65
15	121110000	121120000	121110221	31	3.13907	0.00559072	ENSSSCG00000016205	NHEJ1
15	121390000	121400000	121390077	124	2.79254	0.0225173	ENSSSCG00000016220/ENSSSCG00000030434	DNPEP	ssc-mir-4334
15	121530000	121540000	121531310	28	2.73456	0.0274978	ENSSSCG00000029968	ASIC4
15	121560000	121570000	121560038	93	3.36254	0.00185684	ENSSSCG00000027541/ENSSSCG00000028052	TMEM198	OBSL1
15	123470000	123480000	123470433	115	2.69949	0.0309001	ENSSSCG00000016230	EPHA4
15	127240000	127250000	127240127	96	3.63598	0.000374217	ENSSSCG00000016239	NYAP2
15	128240000	128250000	128240050	62	3.07577	0.00740923	ENSSSCG00000025729	IRS1
15	128450000	128460000	128450121	69	3.05033	0.0082675	ENSSSCG00000016243	RHBDD1
15	128560000	128570000	128560128	187	3.47439	0.00099932	ENSSSCG00000016244/ENSSSCG00000031181	COL4A4
15	128810000	128820000	128810212	98	2.70351	0.0304948	ENSSSCG00000016247	TM4SF20
15	129090000	129100000	129090102	121	2.63195	0.0383484	ENSSSCG00000021968	SLC19A3
15	129230000	129240000	129230219	94	2.63496	0.0379896	ENSSSCG00000016255	DAW1
15	129410000	129420000	129410150	101	3.19518	0.00430812	ENSSSCG00000016256	SPHKAP
15	130110000	130120000	130110226	85	3.99178	2.87e-05	ENSSSCG00000035058	PID1
15	130710000	130720000	130710014	73	3.8992	5.93e-05	ENSSSCG00000016258	DNER
15	130890000	130900000	130890071	87	4.31795	1.56e-06	ENSSSCG00000024373	TRIP12
15	131010000	131020000	131010040	134	3.26888	0.00301038	ENSSSCG00000016259	FBXO36
15	131060000	131070000	131060065	161	3.78639	0.000135778	ENSSSCG00000016260	SLC16A14
15	131220000	131230000	131220189	39	3.61226	0.000435158	ENSSSCG00000016261/ENSSSCG00000016262	SP110
15	131580000	131590000	131580129	127	3.27333	0.00294407	ENSSSCG00000016266	CAB39
15	131620000	131630000	131620064	136	2.78583	0.0230545	ENSSSCG00000016267	ITM2C
15	131780000	131790000	131780011	158	2.67014	0.033988	ENSSSCG00000016270	C2orf72
15	132130000	132140000	132130156	174	2.58645	0.0440765	ENSSSCG00000033015	B3GNT7
15	132380000	132390000	132380042	137	3.06699	0.00769662	ENSSSCG00000016279	PDE6D
15	132840000	132850000	132840314	88	4.2943	1.97e-06	ENSSSCG00000022177	DIS3L2
15	133030000	133040000	133030189	124	2.61118	0.0408892	ENSSSCG00000040169/ENSSSCG00000016286	PRSS56
15	133050000	133060000	133050276	99	2.77033	0.0243342	ENSSSCG00000016288	CHRNG
15	133070000	133080000	133070089	19	3.36831	0.00180051	ENSSSCG00000038466/ENSSSCG00000025038	EIF4E2	KCNJ13
15	133100000	133110000	133100058	120	3.11726	0.00616924	ENSSSCG00000025038	KCNJ13
15	133360000	133370000	133360096	155	3.40422	0.00148223	ENSSSCG00000016295	NGEF
15	133470000	133480000	133472021	59	2.54902	0.0492448	ENSSSCG00000016297	NEU2
15	133510000	133520000	133510002	123	3.60581	0.000453214	ENSSSCG00000016298	INPP5D
15	133670000	133680000	133670130	99	2.57427	0.0457115	ENSSSCG00000016300/ENSSSCG00000020505	ATG16L1	RF00478
15	133710000	133720000	133710142	153	2.6741	0.0335577	ENSSSCG00000016301	SAG
15	133840000	133850000	133840065	66	3.08572	0.00709447	ENSSSCG00000009432	DGKD
15	134070000	134080000	134070021	203	2.6556	0.0356008	ENSSSCG00000016305	MROH2A
15	134210000	134220000	134210041	173	3.90619	5.63e-05	ENSSSCG00000016314	TRPM8
15	134300000	134310000	134300001	132	3.04856	0.00833029	ENSSSCG00000016315	SPP2
15	134610000	134620000	134610011	121	2.75453	0.0256943	ENSSSCG00000034293	ARL4C
15	135090000	135100000	135090078	195	3.82263	0.000104753	ENSSSCG00000034692	SH3BP4
15	135530000	135540000	135530077	199	3.17184	0.0048075	ENSSSCG00000016317	AGAP1
15	137700000	137710000	137700646	73	2.59738	0.0426465	ENSSSCG00000016335/ENSSSCG00000026600	ESPNL	KLHL30
15	137710000	137720000	137710051	30	2.6054	0.0416192	ENSSSCG00000026600	KLHL30
15	138990000	139000000	138990116	95	2.7628	0.0249752	ENSSSCG00000016349	NDUFA10
15	139570000	139580000	139570016	72	3.54501	0.000659077	ENSSSCG00000037779	CAPN10
16	710000	720000	710085	109	2.77826	0.0236728	ENSSSCG00000016780	CTNND2
16	8420000	8430000	8420683	46	2.84906	0.0183714	ENSSSCG00000026842	CDH18
16	10120000	10130000	10120330	53	2.96388	0.0118214	ENSSSCG00000016799	CDH12
16	12230000	12240000	12230079	48	2.63611	0.0378537	ENSSSCG00000016802	CDH10
16	19450000	19460000	19450441	56	2.84814	0.018434	ENSSSCG00000016817	TARS
16	23540000	23550000	23540551	92	2.90591	0.0148384	ENSSSCG00000016848	EGFLAM
16	27480000	27490000	27480054	157	3.084	0.00714817	ENSSSCG00000016867	CCDC152
16	27890000	27900000	27892850	47	2.68754	0.0321302	ENSSSCG00000016873	NIM1K
16	32350000	32360000	32350332	68	3.04902	0.00831407	ENSSSCG00000016887	ITGA2
16	38100000	38110000	38100064	30	3.6163	0.000424197	ENSSSCG00000016929	PDE4D
16	60260000	60270000	60260059	119	2.70032	0.0308161	ENSSSCG00000021229	MAT2B
16	62860000	62870000	62860285	65	2.71889	0.0289811	ENSSSCG00000021527	ATP10B
16	65610000	65620000	65610103	128	3.0968	0.00675716	ENSSSCG00000036047	THG1L
16	65670000	65680000	65670049	93	3.34966	0.00198817	ENSSSCG00000017051	SOX30
16	68470000	68480000	68470313	61	4.17586	5.97e-06	ENSSSCG00000017069	LARP1
16	68670000	68680000	68670306	27	3.77406	0.000148108	ENSSSCG00000031080	HAND1
16	68690000	68700000	68690077	69	3.62467	0.000402237	ENSSSCG00000033176	SAP30L
16	68850000	68860000	68850319	72	4.49552	2.49e-07	ENSSSCG00000017072	GALNT10
16	69090000	69100000	69090596	47	4.18166	5.67e-06	ENSSSCG00000034706	MFAP3
16	69150000	69160000	69150029	84	3.93311	4.57e-05	ENSSSCG00000017073	FAM114A2
16	69330000	69340000	69330967	53	3.02905	0.00904718	ENSSSCG00000022569	GRIA1
16	71500000	71510000	71500001	116	2.61438	0.0404904	ENSSSCG00000017084/ENSSSCG00000035442	FAT2	SLC36A1
17	26740000	26750000	26740011	83	2.89175	0.0156624	ENSSSCG00000029494	RBBP9
17	27970000	27980000	27970134	114	3.38773	0.00162175	ENSSSCG00000028004	RIN2
17	30430000	30440000	30430027	221	2.79661	0.0221958	ENSSSCG00000007124	CST8
17	30950000	30960000	30950047	103	3.04724	0.00837739	ENSSSCG00000022815	PYGB
17	31040000	31050000	31040034	137	3.32528	0.00225887	ENSSSCG00000040449	ABHD12
17	31960000	31970000	31960359	72	2.98971	0.0106486	ENSSSCG00000007147	HSPA12B
17	32560000	32570000	32560513	119	2.96942	0.0115616	ENSSSCG00000007162	UBOX5
17	32910000	32920000	32910011	202	3.66474	0.000310625	ENSSSCG00000007171	EBF4
17	33020000	33030000	33020043	215	3.82976	9.95e-05	ENSSSCG00000007172	TMC2
17	33140000	33150000	33140116	224	3.91518	5.25e-05	ENSSSCG00000034528	TGM6
17	34260000	34270000	34260052	134	2.88618	0.0159969	ENSSSCG00000007197	RSPO4
17	34580000	34590000	34580016	176	2.62187	0.0395667	ENSSSCG00000023298	SRXN1
17	34830000	34840000	34830099	179	2.67703	0.0332425	ENSSSCG00000031519	NRSN2
17	34910000	34920000	34910011	159	3.61817	0.0004192	ENSSSCG00000007212	C20orf96
17	35210000	35220000	35210402	100	2.93765	0.013118	ENSSSCG00000028529/ENSSSCG00000037809	REM1	ssc-mir-7140
17	35750000	35760000	35750219	154	3.5046	0.00083836	ENSSSCG00000007240	HCK
17	36120000	36130000	36120061	115	3.65899	0.000322511	ENSSSCG00000007249	NOL4L
17	36600000	36610000	36600069	185	2.91139	0.014529	ENSSSCG00000026137/ENSSSCG00000029295	BPIFB3	BPIFB4
17	36750000	36760000	36750100	131	2.75798	0.0253925	ENSSSCG00000007260	BPIFA1
17	38230000	38240000	38230200	84	3.44288	0.00119569	ENSSSCG00000007285	GGT7
17	39660000	39670000	39660054	89	2.84755	0.0184739	ENSSSCG00000007317	DLGAP4
17	40000000	40010000	40000027	129	3.36825	0.00180109	ENSSSCG00000007323	DSN1
17	41220000	41230000	41220262	107	3.1303	0.00581767	ENSSSCG00000023522	TGM2
17	43820000	43830000	43820006	107	3.60069	0.000468007	ENSSSCG00000007356	PLCG1
17	44140000	44150000	44140028	77	2.92904	0.013568	ENSSSCG00000007360	CHD6
17	45030000	45040000	45030179	125	3.75634	0.000167608	ENSSSCG00000038990	PTPRT
17	46840000	46850000	46840003	148	2.74576	0.0264748	ENSSSCG00000007371	HNF4A
17	47450000	47460000	47450083	135	3.05226	0.00819961	ENSSSCG00000030820	STK4
17	47710000	47720000	47710065	124	2.86926	0.0170466	ENSSSCG00000033586	DBNDD2
17	48370000	48380000	48370111	134	3.26646	0.00304688	ENSSSCG00000007452/ENSSSCG00000007439	TP53RK	CDH22
17	49210000	49220000	49210423	179	2.84299	0.0187854	ENSSSCG00000007453	EYA2
17	49710000	49720000	49710085	165	3.62355	0.00040511	ENSSSCG00000007456	SULF2
17	53370000	53380000	53370008	95	4.08259	1.35e-05	ENSSSCG00000007481	ZFP64
17	55000000	55010000	55000073	126	3.24734	0.00334933	ENSSSCG00000007485	BCAS1
17	55500000	55510000	55500135	123	3.28136	0.00282777	ENSSSCG00000007488	DOK5
17	57600000	57610000	57600232	110	2.68854	0.0320257	ENSSSCG00000007501	BMP7
17	59160000	59170000	59160012	71	2.58405	0.0443949	ENSSSCG00000007523	TUBB1
17	59320000	59330000	59320042	56	3.08735	0.00704406	ENSSSCG00000007526	ZNF831
17	59770000	59780000	59770010	110	2.94025	0.0129842	ENSSSCG00000007528	PHACTR3
18	9700000	9710000	9700356	62	3.37945	0.00169599	ENSSSCG00000016502	PARP12
18	46410000	46420000	46410036	85	2.75276	0.0258506	ENSSSCG00000018277	ssc-mir-148a
18	47340000	47350000	47340054	228	3.34166	0.00207373	ENSSSCG00000016715	OSBPL3
18	47710000	47720000	47710359	154	3.31439	0.00238989	ENSSSCG00000016717	MPP6
18	48330000	48340000	48330279	224	3.36281	0.00185422	ENSSSCG00000016719	STK31
18	48530000	48540000	48530008	204	2.60967	0.0410792	ENSSSCG00000028523	HUS1
18	48800000	48810000	48800033	217	3.31702	0.00235769	ENSSSCG00000040519	URGCP
18	50390000	50400000	50390194	109	3.02466	0.00921537	ENSSSCG00000016733/ENSSSCG00000016734	NACAD	CCM2
18	50460000	50470000	50460073	55	2.65901	0.0352172	ENSSSCG00000019018/ENSSSCG00000016742	RF00411	MYO1G
18	50630000	50640000	50630012	40	3.63187	0.000384188	ENSSSCG00000016743	OGDH
18	50740000	50750000	50740059	101	3.1644	0.00497668	ENSSSCG00000016746	NPC1L1
18	50830000	50840000	50830171	140	3.39426	0.00156517	ENSSSCG00000016747	NUDCD3
18	50930000	50940000	50930033	105	3.34898	0.00199535	ENSSSCG00000039535	CAMK2B
18	51080000	51090000	51080059	161	3.14564	0.00542563	ENSSSCG00000016755	POLM
18	51140000	51150000	51140022	174	3.24678	0.00335851	ENSSSCG00000016756	BLVRA
18	51440000	51450000	51440161	164	3.32804	0.00222672	ENSSSCG00000036443	HECW1

## Sheet: ZHp
chr	start	end	min	maj	hp	ZHp	gene_id	gene_name
1	2480000	2490000	116.625	24.375	0.285975	-1.77503	ENSSSCG00000004022	RPS6KA2
1	5210000	5220000	96.75	16.25	0.246251	-2.2496	ENSSSCG00000038153	PACRG
1	8010000	8020000	12.625	80.375	0.234648	-2.38821	ENSSSCG00000004052	FNDC1
1	8760000	8770000	23.125	148.875	0.232743	-2.41097	ENSSSCG00000031776/ENSSSCG00000035802	TULP4
1	9450000	9460000	6.625	46.375	0.21875	-2.57813	ENSSSCG00000035027	ZDHHC14
1	9900000	9910000	8.125	56.875	0.21875	-2.57813	ENSSSCG00000004064	ARID1B
1	11620000	11630000	139.875	23.125	0.243487	-2.28261	ENSSSCG00000024361	TFB1M
1	11690000	11700000	99.75	21.25	0.289555	-1.73226	ENSSSCG00000004065	TIAM2
1	12010000	12020000	152.5	30.5	0.277778	-1.87296	ENSSSCG00000004070	SCAF8
1	13480000	13490000	22.625	127.375	0.256165	-2.13115	ENSSSCG00000004077	FBXO5
1	14430000	14440000	9.75	55.25	0.255	-2.14507	ENSSSCG00000025777	ESR1
1	14660000	14670000	13.5	75.5	0.257354	-2.11695	ENSSSCG00000004087	CCDC170
1	19640000	19650000	52.125	9.875	0.267812	-1.99202	ENSSSCG00000004120	SHPRH
1	22370000	22380000	1.25	8.75	0.21875	-2.57813	ENSSSCG00000004138	HIVEP2
1	22920000	22930000	9	63	0.21875	-2.57813	ENSSSCG00000004140	VTA1
1	25310000	25320000	0.125	0.875	0.21875	-2.57813	ENSSSCG00000004144	HECA
1	25480000	25490000	1.75	0.25	0.21875	-2.57813	ENSSSCG00000004146	REPS1
1	25760000	25770000	42.875	6.125	0.21875	-2.57813	ENSSSCG00000004149	NHSL1
1	28650000	28660000	58.625	13.375	0.302511	-1.57748	ENSSSCG00000004166	AHI1
1	34910000	34920000	69.25	15.75	0.30192	-1.58454	ENSSSCG00000033619/ENSSSCG00000004209	PTPRK
1	37850000	37860000	0.875	0.125	0.21875	-2.57813	ENSSSCG00000021149	RNF217
1	39710000	39720000	72.75	16.25	0.298495	-1.62547	ENSSSCG00000004232	CLVS2
1	50780000	50790000	21	4	0.2688	-1.98021	ENSSSCG00000004276	SMAP1
1	84060000	84070000	35	7	0.277778	-1.87296	ENSSSCG00000004460	IBTK
1	92140000	92150000	226.75	43.25	0.269052	-1.9772	ENSSSCG00000004485	CD109
1	95670000	95680000	38	7	0.262716	-2.05289	ENSSSCG00000004497	PSTPIP2
1	95740000	95750000	122.75	28.25	0.30417	-1.55767	ENSSSCG00000004499	ATP5F1A
1	95760000	95770000	26.625	5.375	0.27951	-1.85226	ENSSSCG00000004498	HAUS1
1	102930000	102940000	63.625	10.375	0.241092	-2.31123	ENSSSCG00000040836	DCC
1	104320000	104330000	39.125	7.875	0.278958	-1.85886	ENSSSCG00000035243	RAB27B
1	106370000	106380000	30.75	7.25	0.308778	-1.50262	ENSSSCG00000004538	WDR7
1	107210000	107220000	78.75	15.25	0.271828	-1.94403	ENSSSCG00000004547/ENSSSCG00000004548	PLEKHO2	PIF1
1	107250000	107260000	35.25	7.75	0.295498	-1.66127	ENSSSCG00000004549	RBPMS2
1	107370000	107380000	20.375	3.625	0.256456	-2.12768	ENSSSCG00000004551	ZNF609
1	108680000	108690000	80.375	17.625	0.295004	-1.66717	ENSSSCG00000004565	CA12
1	110010000	110020000	89.125	17.875	0.278297	-1.86676	ENSSSCG00000036431	VPS13C
1	111470000	111480000	43.25	9.75	0.30024	-1.60461	ENSSSCG00000004576	RORA
1	111620000	111630000	54.125	8.875	0.242056	-2.29971	ENSSSCG00000004578	ANXA2
1	120860000	120870000	13.875	2.125	0.230347	-2.4396	ENSSSCG00000004634	AP4E1
1	121150000	121160000	37.25	7.75	0.285123	-1.7852	ENSSSCG00000004636	TRPM7
1	121270000	121280000	26	5	0.270552	-1.95929	ENSSSCG00000004638	USP50
1	123250000	123260000	36.5	7.5	0.2828	-1.81297	ENSSSCG00000004658	FBN1
1	126940000	126950000	103.375	20.625	0.27733	-1.87831	ENSSSCG00000004684	SPG11
1	129870000	129880000	1.625	0.375	0.304688	-1.55148	ENSSSCG00000004746	ITPKA
1	134020000	134030000	6.875	1.125	0.241699	-2.30397	ENSSSCG00000004795	MEIS2
1	140630000	140640000	0.875	0.125	0.21875	-2.57813	ENSSSCG00000038547	GABRB3
1	158260000	158270000	1.625	0.375	0.304688	-1.55148	ENSSSCG00000004893	VPS4B
1	159370000	159380000	0.25	1.75	0.21875	-2.57813	ENSSSCG00000004901	PIGN
1	162430000	162440000	1.75	12.25	0.21875	-2.57813	ENSSSCG00000004919	NEDD4L
1	167210000	167220000	14.25	75.75	0.266528	-2.00736	ENSSSCG00000004968	PAQR5
1	169200000	169210000	25.5	5.5	0.291883	-1.70445	ENSSSCG00000004980	THSD4
1	169360000	169370000	29.875	5.125	0.249974	-2.20511	ENSSSCG00000004978/ENSSSCG00000037781	NR2E3
1	169380000	169390000	11.375	1.625	0.21875	-2.57813	ENSSSCG00000004979	MYO9A
1	169680000	169690000	0.875	0.125	0.21875	-2.57813	ENSSSCG00000004985	GEMIN2
1	169730000	169740000	0.875	0.125	0.21875	-2.57813	ENSSSCG00000022828	PNN
1	171920000	171930000	0.125	0.875	0.21875	-2.57813	ENSSSCG00000004990	LRFN5
1	175190000	175200000	0.125	0.875	0.21875	-2.57813	ENSSSCG00000027765	TOGARAM1
1	175410000	175420000	1.75	0.25	0.21875	-2.57813	ENSSSCG00000005000/ENSSSCG00000004999	FANCM	MIS18BP1
1	177010000	177020000	3.5	0.5	0.21875	-2.57813	ENSSSCG00000005002	MDGA2
1	179450000	179460000	11	49	0.299444	-1.61412	ENSSSCG00000036694/ENSSSCG00000038507/ENSSSCG00000034995/ENSSSCG00000038379	RF00017	ssc-mir-1285
1	180010000	180020000	9.25	1.75	0.267562	-1.995	ENSSSCG00000005015	SOS2
1	180260000	180270000	18.875	4.125	0.294364	-1.67481	ENSSSCG00000036634	MAP4K5
1	180630000	180640000	0.875	0.125	0.21875	-2.57813	ENSSSCG00000005023/ENSSSCG00000005024	ABHD12B	PYGL
1	181980000	181990000	0.875	0.125	0.21875	-2.57813	ENSSSCG00000021862	PTGER2
1	182160000	182170000	0.875	0.125	0.21875	-2.57813	ENSSSCG00000035934	TXNDC16
1	182220000	182230000	0.25	1.75	0.21875	-2.57813	ENSSSCG00000005036	GPR137C
1	182340000	182350000	0.875	0.125	0.21875	-2.57813	ENSSSCG00000005038	PSMC6
1	184320000	184330000	45.125	7.875	0.253015	-2.16879	ENSSSCG00000005052	WDHD1
1	184880000	184890000	2.625	0.375	0.21875	-2.57813	ENSSSCG00000005060	KTN1
1	187650000	187660000	59	11	0.264898	-2.02683	ENSSSCG00000005076	KIAA0586
1	190170000	190180000	21.875	3.125	0.21875	-2.57813	ENSSSCG00000005094	TMEM30B
1	190620000	190630000	21.875	3.125	0.21875	-2.57813	ENSSSCG00000005096	HIF1A
1	190690000	190700000	19.25	2.75	0.21875	-2.57813	ENSSSCG00000005097	SNAPC1
1	190870000	190880000	10.5	1.5	0.21875	-2.57813	ENSSSCG00000005098	SYT16
1	191180000	191190000	14	2	0.21875	-2.57813	ENSSSCG00000024867	ISG20
1	191210000	191220000	20.125	2.875	0.21875	-2.57813	ENSSSCG00000005102/ENSSSCG00000019811	AEN	ssc-mir-7-1
1	191300000	191310000	52.5	7.5	0.21875	-2.57813	ENSSSCG00000037343	MRPS11
1	191530000	191540000	13.125	1.875	0.21875	-2.57813	ENSSSCG00000005106	NTRK3
1	193900000	193910000	40.25	5.75	0.21875	-2.57813	ENSSSCG00000005109	ESR2
1	193910000	193920000	36.75	5.25	0.21875	-2.57813	ENSSSCG00000005110	SYNE2
1	194360000	194370000	33.25	4.75	0.21875	-2.57813	ENSSSCG00000028558	SGPP1
1	194460000	194470000	16.625	2.375	0.21875	-2.57813	ENSSSCG00000005112	WDR89
1	194510000	194520000	13.125	1.875	0.21875	-2.57813	ENSSSCG00000026382	PPP2R5E
1	194730000	194740000	17.5	2.5	0.21875	-2.57813	ENSSSCG00000005116	GPHB5
1	194750000	194760000	46.375	6.625	0.21875	-2.57813	ENSSSCG00000022804	RHOJ
1	194990000	195000000	36.75	5.25	0.21875	-2.57813	ENSSSCG00000034726	KCNH5
1	195980000	195990000	12.25	1.75	0.21875	-2.57813	ENSSSCG00000005122	TEK
1	196080000	196090000	13.125	1.875	0.21875	-2.57813	ENSSSCG00000032634/ENSSSCG00000005124	ssc-mir-9832	IFT74
1	196110000	196120000	18.375	2.625	0.21875	-2.57813	ENSSSCG00000005124	IFT74
1	196190000	196200000	81.125	11.875	0.222768	-2.53014	ENSSSCG00000005126	PLAA
1	196260000	196270000	56.75	8.25	0.221627	-2.54376	ENSSSCG00000005127	CAAP1
1	198360000	198370000	9.625	1.375	0.21875	-2.57813	ENSSSCG00000005129	IZUMO3
1	198970000	198980000	25.375	3.625	0.21875	-2.57813	ENSSSCG00000005130	ELAVL2
1	200400000	200410000	26.25	3.75	0.21875	-2.57813	ENSSSCG00000005131	DMRTA1
1	200660000	200670000	17.25	2.75	0.237187	-2.35787	ENSSSCG00000038568	RF01909
1	200730000	200740000	28.75	4.25	0.224403	-2.5106	ENSSSCG00000033247	RF02045
1	200760000	200770000	20.125	2.875	0.21875	-2.57813	ENSSSCG00000034120	CDKN2B
1	200790000	200800000	15.75	2.25	0.21875	-2.57813	ENSSSCG00000005134	P14ARF
1	201220000	201230000	34.25	6.75	0.275059	-1.90543	ENSSSCG00000005136	IFNE
1	201270000	201280000	25.625	5.375	0.286648	-1.76699	ENSSSCG00000037603/ENSSSCG00000039759	IFN-DELTA-8
1	201290000	201300000	20.625	4.375	0.28875	-1.74188	ENSSSCG00000039164/ENSSSCG00000039987	IFN-ALPHA-1
1	201340000	201350000	60.625	12.375	0.281567	-1.8277	ENSSSCG00000036510	IFN-DELTA-6
1	201350000	201360000	41.75	7.25	0.252135	-2.17931	ENSSSCG00000034800	IFN-ALPHA-10
1	201360000	201370000	34.375	5.625	0.241699	-2.30397	ENSSSCG00000040502	IFN-OMEGA-3
1	201380000	201390000	38.875	6.125	0.23517	-2.38198	ENSSSCG00000037750	IFN-DELTA-3
1	201390000	201400000	110.875	18.125	0.241525	-2.30605	ENSSSCG00000037624/ENSSSCG00000037813	IFN-ALPHA-8
1	201400000	201410000	58.25	8.75	0.227083	-2.47859	ENSSSCG00000037813/ENSSSCG00000036535	IFN-ALPHA-9
1	201410000	201420000	77.75	14.25	0.2618	-2.06384	ENSSSCG00000037813/ENSSSCG00000032099	IFN-DELTA-5
1	201510000	201520000	23.625	3.375	0.21875	-2.57813	ENSSSCG00000031761/ENSSSCG00000037818	IFNA1
1	201540000	201550000	56	8	0.21875	-2.57813	ENSSSCG00000031022	IFN-DELTA-7
1	201580000	201590000	33.25	4.75	0.21875	-2.57813	ENSSSCG00000005150	KLHL9
1	201610000	201620000	27.125	4.875	0.25827	-2.10601	ENSSSCG00000035188/ENSSSCG00000032868	IFN-ALPHA-4
1	201620000	201630000	28.875	4.125	0.21875	-2.57813	ENSSSCG00000035188/ENSSSCG00000033910	IFN-OMEGA-2
1	201650000	201660000	10.5	1.5	0.21875	-2.57813	ENSSSCG00000005152	IFN-DELTA-1
1	201690000	201700000	64.25	10.75	0.245578	-2.25764	ENSSSCG00000031149/ENSSSCG00000035294	IFN-ALPHA-15
1	201700000	201710000	30.75	5.25	0.249132	-2.21518	ENSSSCG00000035294/ENSSSCG00000033330/ENSSSCG00000032368	IFN-DELTA-10	IFN-OMEGA-6
1	201710000	201720000	17.5	2.5	0.21875	-2.57813	ENSSSCG00000035294/ENSSSCG00000032368	IFN-OMEGA-6
1	201730000	201740000	41.25	7.75	0.266295	-2.01013	ENSSSCG00000040246/ENSSSCG00000036906/ENSSSCG00000038797	IFN-DELTA-11
1	201740000	201750000	18.375	2.625	0.21875	-2.57813	ENSSSCG00000036906/ENSSSCG00000034088	IFN-ALPHA-14
1	201770000	201780000	22.25	4.75	0.289952	-1.72752	ENSSSCG00000033254	IFN-ALPHA-13
1	201780000	201790000	23	4	0.252401	-2.17613	ENSSSCG00000038075	IFN-OMEGA-5
1	201900000	201910000	15.75	2.25	0.21875	-2.57813	ENSSSCG00000028406/ENSSSCG00000005164	FOCAD	HACD4
1	202310000	202320000	4.375	0.625	0.21875	-2.57813	ENSSSCG00000005166	MLLT3
1	203060000	203070000	57.75	8.25	0.21875	-2.57813	ENSSSCG00000005167	SLC24A2
1	203390000	203400000	48.25	7.75	0.238481	-2.34242	ENSSSCG00000034213	ACER2
1	203440000	203450000	52.125	9.875	0.267812	-1.99202	ENSSSCG00000005169/ENSSSCG00000005170	RPS6	DENND4C
1	203490000	203500000	10.5	1.5	0.21875	-2.57813	ENSSSCG00000005170	DENND4C
1	203680000	203690000	0.875	0.125	0.21875	-2.57813	ENSSSCG00000035863	PLIN2
1	203720000	203730000	17.5	2.5	0.21875	-2.57813	ENSSSCG00000005173	HAUS6
1	203880000	203890000	56.875	8.125	0.21875	-2.57813	ENSSSCG00000040408	SAXO1
1	203950000	203960000	94.5	13.5	0.21875	-2.57813	ENSSSCG00000040366	ADAMTSL1
1	205190000	205200000	69.5	12.5	0.258403	-2.10442	ENSSSCG00000005177	SH3GL2
1	205380000	205390000	53.375	7.625	0.21875	-2.57813	ENSSSCG00000005178	CNTLN
1	205950000	205960000	15.75	2.25	0.21875	-2.57813	ENSSSCG00000005180	BNC2
1	206880000	206890000	14	2	0.21875	-2.57813	ENSSSCG00000005182	CCDC171
1	207200000	207210000	0.75	4.25	0.255	-2.14507	ENSSSCG00000005183	PSIP1
1	207370000	207380000	5.25	0.75	0.21875	-2.57813	ENSSSCG00000005186	TTC39B
1	207760000	207770000	20.125	2.875	0.21875	-2.57813	ENSSSCG00000039025	FREM1
1	207820000	207830000	14.875	2.125	0.21875	-2.57813	ENSSSCG00000039169	CER1
1	207830000	207840000	7.875	1.125	0.21875	-2.57813	ENSSSCG00000035730	ZDHHC21
1	208180000	208190000	11.375	1.625	0.21875	-2.57813	ENSSSCG00000040228/ENSSSCG00000005190	NFIB
1	209610000	209620000	45.5	6.5	0.21875	-2.57813	ENSSSCG00000036360	LURAP1L
1	209720000	209730000	30.625	4.375	0.21875	-2.57813	ENSSSCG00000005193	TYRP1
1	213890000	213900000	2.625	0.375	0.21875	-2.57813	ENSSSCG00000005194	PTPRD
1	214440000	214450000	5	23	0.293367	-1.68672	ENSSSCG00000005196	DMAC1
1	215700000	215710000	0.75	5.25	0.21875	-2.57813	ENSSSCG00000005199	GLDC
1	215760000	215770000	51.625	7.375	0.21875	-2.57813	ENSSSCG00000005201	UHRF2
1	215890000	215900000	93.125	14.875	0.237523	-2.35386	ENSSSCG00000005203	IL33
1	216200000	216210000	3.5	0.5	0.21875	-2.57813	ENSSSCG00000005205	KIAA2026
1	216390000	216400000	6.125	35.875	0.249132	-2.21518	ENSSSCG00000005207/ENSSSCG00000005208	ERMP1	RIC1
1	216440000	216450000	12.5	86.5	0.220641	-2.55555	ENSSSCG00000005208	RIC1
1	216550000	216560000	57	9	0.235537	-2.37759	ENSSSCG00000032561	PDCD1LG2
1	216700000	216710000	82.875	18.125	0.294502	-1.67316	ENSSSCG00000005212	PLGRKT
1	216990000	217000000	87.125	16.875	0.271863	-1.94362	ENSSSCG00000005215	JAK2
1	217150000	217160000	6	42	0.21875	-2.57813	ENSSSCG00000005217/ENSSSCG00000019459/ENSSSCG00000038272	RCL1	ssc-mir-101-1
1	217680000	217690000	4.375	0.625	0.21875	-2.57813	ENSSSCG00000005224	GLIS3
1	218560000	218570000	4.125	27.875	0.224579	-2.5085	ENSSSCG00000005225	RFX3
1	219620000	219630000	1.5	10.5	0.21875	-2.57813	ENSSSCG00000005232	SMARCA2
1	221380000	221390000	5.875	32.125	0.261405	-2.06856	ENSSSCG00000005240	DOCK8
1	223220000	223230000	57.375	12.625	0.295657	-1.65937	ENSSSCG00000035668	C9orf135
1	223540000	223550000	51.125	10.875	0.289274	-1.73562	ENSSSCG00000030655	MAMDC2
1	226080000	226090000	43.875	7.125	0.240376	-2.31978	ENSSSCG00000005266	TMC1
1	227590000	227600000	17.625	3.375	0.26977	-1.96862	ENSSSCG00000005268	RORB
1	227880000	227890000	34	7	0.283165	-1.8086	ENSSSCG00000005269	TRPM6
1	229130000	229140000	91.625	13.375	0.22231	-2.5356	ENSSSCG00000023520	PCSK5
1	230320000	230330000	34	7	0.283165	-1.8086	ENSSSCG00000005282	VPS13A
1	235960000	235970000	54.25	9.75	0.25827	-2.10601	ENSSSCG00000005305	UNC13B
1	236570000	236580000	65.75	14.25	0.292793	-1.69358	ENSSSCG00000005325	TMEM8B
1	237430000	237440000	19.25	3.75	0.272921	-1.93099	ENSSSCG00000005344	MELK
1	238440000	238450000	86.625	12.375	0.21875	-2.57813	ENSSSCG00000005352	FRMPD1
1	238520000	238530000	83.125	11.875	0.21875	-2.57813	ENSSSCG00000005354	TRMT10B
1	238540000	238550000	31.5	4.5	0.21875	-2.57813	ENSSSCG00000005355	EXOSC3
1	238560000	238570000	42.875	6.125	0.21875	-2.57813	ENSSSCG00000005356	DCAF10
1	239100000	239110000	30.625	4.375	0.21875	-2.57813	ENSSSCG00000005361	ALDH1B1
1	239120000	239130000	71.75	10.25	0.21875	-2.57813	ENSSSCG00000005360	IGFBPL1
1	239350000	239360000	23	5	0.293367	-1.68672	ENSSSCG00000005364	TDRD7
1	239370000	239380000	16.625	2.375	0.21875	-2.57813	ENSSSCG00000023010	TMOD1
1	239470000	239480000	7.875	1.125	0.21875	-2.57813	ENSSSCG00000005367	TSTD2
1	239520000	239530000	33.375	5.625	0.246857	-2.24236	ENSSSCG00000005366	NCBP1
1	239550000	239560000	62.125	8.875	0.21875	-2.57813	ENSSSCG00000005368	XPA
1	239720000	239730000	24.5	3.5	0.21875	-2.57813	ENSSSCG00000005369	FOXE1
1	239760000	239770000	60.625	10.375	0.249547	-2.21021	ENSSSCG00000005370	TRMO
1	239900000	239910000	62.25	9.75	0.234158	-2.39406	ENSSSCG00000005373	NANS
1	239930000	239940000	21.875	3.125	0.21875	-2.57813	ENSSSCG00000033222	TRIM14
1	239990000	240000000	19.25	2.75	0.21875	-2.57813	ENSSSCG00000005375	CORO2A
1	240010000	240020000	59.5	8.5	0.21875	-2.57813	ENSSSCG00000005376	TBC1D2
1	240100000	240110000	33.25	4.75	0.21875	-2.57813	ENSSSCG00000027558	GABBR2
1	240570000	240580000	20.375	4.625	0.30155	-1.58896	ENSSSCG00000005378	ANKS6
1	240630000	240640000	88.75	15.25	0.250266	-2.20163	ENSSSCG00000005379	GALNT12
1	240800000	240810000	57.75	8.25	0.21875	-2.57813	ENSSSCG00000005380	COL15A1
1	240840000	240850000	46.75	9.25	0.275789	-1.89672	ENSSSCG00000005382	TGFBR1
1	240970000	240980000	47.25	6.75	0.21875	-2.57813	ENSSSCG00000005383	ALG2
1	241560000	241570000	34.125	4.875	0.21875	-2.57813	ENSSSCG00000005385	NR4A3
1	241650000	241660000	73.5	10.5	0.21875	-2.57813	ENSSSCG00000005386	STX17
1	241780000	241790000	2.625	0.375	0.21875	-2.57813	ENSSSCG00000040634	ERP44
1	241900000	241910000	27.125	3.875	0.21875	-2.57813	ENSSSCG00000005388	INVS
1	242170000	242180000	60.375	8.625	0.21875	-2.57813	ENSSSCG00000005391	MSANTD3-TMEFF1
1	242320000	242330000	21	3	0.21875	-2.57813	ENSSSCG00000037954	CAVIN4
1	242780000	242790000	46.375	6.625	0.21875	-2.57813	ENSSSCG00000005393	PLPPR1
1	243060000	243070000	50.125	8.875	0.255593	-2.13799	ENSSSCG00000035245	BAAT
1	243140000	243150000	48.125	6.875	0.21875	-2.57813	ENSSSCG00000038300	ALDOB
1	243180000	243190000	15.75	2.25	0.21875	-2.57813	ENSSSCG00000029687/ENSSSCG00000020231	TMEM246	RF00026
1	243220000	243230000	54.25	7.75	0.21875	-2.57813	ENSSSCG00000005399	RNF20
1	243260000	243270000	8.75	1.25	0.21875	-2.57813	ENSSSCG00000005400	GRIN3A
1	245440000	245450000	1.75	12.25	0.21875	-2.57813	ENSSSCG00000005403	SMC2
1	245910000	245920000	77.25	12.75	0.243194	-2.28611	ENSSSCG00000031355	OR13C8
1	246130000	246140000	17.5	2.5	0.21875	-2.57813	ENSSSCG00000005424	NIPSNAP3B
1	246150000	246160000	67.5	10.5	0.232988	-2.40804	ENSSSCG00000005423	ABCA1
1	246590000	246600000	35.875	5.125	0.21875	-2.57813	ENSSSCG00000005425	SLC44A1
1	246800000	246810000	34.125	4.875	0.21875	-2.57813	ENSSSCG00000005426	FSD1L
1	246910000	246920000	84.375	14.625	0.251808	-2.18321	ENSSSCG00000005427	FKTN
1	246940000	246950000	52.625	8.375	0.23689	-2.36142	ENSSSCG00000037867	TAL2
1	247000000	247010000	19.375	3.625	0.265536	-2.0192	ENSSSCG00000039896	TMEM38B
1	248070000	248080000	21	3	0.21875	-2.57813	ENSSSCG00000031592	ZNF462
1	248700000	248710000	41.125	5.875	0.21875	-2.57813	ENSSSCG00000020531	RF00322
1	249870000	249880000	103.25	14.75	0.21875	-2.57813	ENSSSCG00000005438	ACTL7B
1	249880000	249890000	77.875	11.125	0.21875	-2.57813	ENSSSCG00000005439	ACTL7A
1	249900000	249910000	7	1	0.21875	-2.57813	ENSSSCG00000005440/ENSSSCG00000005441	ELP1
1	250000000	250010000	95.375	13.625	0.21875	-2.57813	ENSSSCG00000005444	TMEM245
1	250190000	250200000	15.75	2.25	0.21875	-2.57813	ENSSSCG00000038824	FRRS1L
1	250310000	250320000	33.25	4.75	0.21875	-2.57813	ENSSSCG00000005446	EPB41L4B
1	250410000	250420000	9.75	68.25	0.21875	-2.57813	ENSSSCG00000005449	PTPN3
1	250720000	250730000	59.5	8.5	0.21875	-2.57813	ENSSSCG00000033120	PALM2
1	251210000	251220000	9.5	66.5	0.21875	-2.57813	ENSSSCG00000005452	C9orf152
1	251320000	251330000	5.625	38.375	0.222995	-2.52742	ENSSSCG00000005454	TXNDC8
1	251410000	251420000	15.125	105.875	0.21875	-2.57813	ENSSSCG00000005455	SVEP1
1	251690000	251700000	7	49	0.21875	-2.57813	ENSSSCG00000005456	MUSK
1	252260000	252270000	3.5	24.5	0.21875	-2.57813	ENSSSCG00000005459	ECPAS
1	252350000	252360000	3.75	24.25	0.231983	-2.42004	ENSSSCG00000037744/ENSSSCG00000040953	ZNF483
1	252430000	252440000	8.375	58.625	0.21875	-2.57813	ENSSSCG00000021386/ENSSSCG00000005460	PTGR1
1	252460000	252470000	2.25	15.75	0.21875	-2.57813	ENSSSCG00000005463	C9orf84
1	252650000	252660000	7	37	0.267562	-1.995	ENSSSCG00000022780	UGCG
1	252800000	252810000	0.125	0.875	0.21875	-2.57813	ENSSSCG00000005465	SUSD1
1	253060000	253070000	0.875	0.125	0.21875	-2.57813	ENSSSCG00000005466	PTBP3
1	253120000	253130000	0.125	0.875	0.21875	-2.57813	ENSSSCG00000005467	HSDL2
1	253300000	253310000	1.75	0.25	0.21875	-2.57813	ENSSSCG00000005469	KIAA1958
1	253560000	253570000	1.75	0.25	0.21875	-2.57813	ENSSSCG00000005472	SLC46A2
1	253840000	253850000	7.75	36.25	0.290225	-1.72426	ENSSSCG00000005477	FKBP15
1	253880000	253890000	75	15	0.277778	-1.87296	ENSSSCG00000034278	SLC31A1
1	254030000	254040000	34.75	7.25	0.285643	-1.77899	ENSSSCG00000005478/ENSSSCG00000005479	POLE3
1	255600000	255610000	0.125	0.875	0.21875	-2.57813	ENSSSCG00000005494	TNC
1	256540000	256550000	0.25	1.75	0.21875	-2.57813	ENSSSCG00000005498	PAPPA
1	256920000	256930000	1.75	0.25	0.21875	-2.57813	ENSSSCG00000005502	ASTN2
1	259450000	259460000	0.125	0.875	0.21875	-2.57813	ENSSSCG00000005504	BRINP1
1	260860000	260870000	0.125	0.875	0.21875	-2.57813	ENSSSCG00000005507/ENSSSCG00000039972	PSMD5
1	260960000	260970000	0.125	0.875	0.21875	-2.57813	ENSSSCG00000005511	TRAF1
1	262260000	262270000	0.125	0.875	0.21875	-2.57813	ENSSSCG00000005529	MORN5
1	263780000	263790000	1.625	0.375	0.304688	-1.55148	ENSSSCG00000005575	RC3H2
1	263850000	263860000	1.625	0.375	0.304688	-1.55148	ENSSSCG00000020743	RABGAP1
1	264070000	264080000	2.625	0.375	0.21875	-2.57813	ENSSSCG00000005582	STRBP
1	264530000	264540000	0.125	0.875	0.21875	-2.57813	ENSSSCG00000005585	DENND1A
1	265080000	265090000	0.875	0.125	0.21875	-2.57813	ENSSSCG00000005587	NEK6
1	265280000	265290000	0.875	0.125	0.21875	-2.57813	ENSSSCG00000005588	NR5A1
1	265380000	265390000	0.375	2.625	0.21875	-2.57813	ENSSSCG00000005589	NR6A1
1	265600000	265610000	0.875	0.125	0.21875	-2.57813	ENSSSCG00000005593	OLFML2A
1	265680000	265690000	2.625	0.375	0.21875	-2.57813	ENSSSCG00000005597	GOLGA1
1	265710000	265720000	0.375	2.625	0.21875	-2.57813	ENSSSCG00000005598	SCAI
1	265970000	265980000	0.25	1.75	0.21875	-2.57813	ENSSSCG00000005602	GAPVD1
1	266330000	266340000	0.375	1.625	0.304688	-1.55148	ENSSSCG00000029169	MAPKAP1
1	266390000	266400000	3.5	0.5	0.21875	-2.57813	ENSSSCG00000005604	PBX3
1	267000000	267010000	0.875	0.125	0.21875	-2.57813	ENSSSCG00000036926	MVB12B
1	267510000	267520000	0.125	0.875	0.21875	-2.57813	ENSSSCG00000005607	RALGPS1
1	271000000	271010000	82.375	13.625	0.243568	-2.28165	ENSSSCG00000005710	LAMC3
1	271100000	271110000	54.25	7.75	0.21875	-2.57813	ENSSSCG00000034178/ENSSSCG00000005711	AIF1L	NUP214
1	271130000	271140000	145	23	0.236324	-2.36819	ENSSSCG00000005711	NUP214
1	271270000	271280000	20.375	112.625	0.259453	-2.09187	ENSSSCG00000005713	PLPP7
1	272930000	272940000	107.625	17.375	0.239358	-2.33194	ENSSSCG00000031532	ABO
1	272940000	272950000	84.125	18.875	0.299342	-1.61534	ENSSSCG00000032106	SURF6
1	272980000	272990000	63.5	13.5	0.289172	-1.73684	ENSSSCG00000040710/ENSSSCG00000031407	SURF4	STKLD1
1	273100000	273110000	111.625	21.375	0.26977	-1.96862	ENSSSCG00000022891	MYMK
1	273310000	273320000	153.375	29.625	0.271357	-1.94967	ENSSSCG00000005743	VAV2
1	273500000	273510000	103.875	20.125	0.271915	-1.943	ENSSSCG00000005749	BRD3
1	273780000	273790000	71.75	11.25	0.234341	-2.39188	ENSSSCG00000038220	RXRA
2	30000	40000	16.75	5.25	0.363378	-1.87747	ENSSSCG00000014556/ENSSSCG00000014557/ENSSSCG00000014558	BET1L	RIC8A	SIRT3
2	400000	410000	40.375	13.625	0.377304	-1.60297	ENSSSCG00000012851/ENSSSCG00000012850	DRD4	DEAF1
2	410000	420000	36.5	12.5	0.38005	-1.54885	ENSSSCG00000012850	DEAF1
2	1660000	1670000	95.5	30.5	0.366938	-1.80731	ENSSSCG00000039644	TRPM5
2	1670000	1680000	85	26	0.358737	-1.96895	ENSSSCG00000039556	KCNQ1
2	2880000	2890000	78.125	12.875	0.242932	-4.2516	ENSSSCG00000033043/ENSSSCG00000031191	SHANK2
2	3250000	3260000	76.75	26.25	0.379807	-1.55364	ENSSSCG00000031191/ENSSSCG00000024158	ANO1
2	4510000	4520000	2.625	0.375	0.21875	-4.72825	ENSSSCG00000012884	PPP6R3
2	4880000	4890000	0.875	0.125	0.21875	-4.72825	ENSSSCG00000037455/ENSSSCG00000028501	NDUFS8
2	4900000	4910000	5.25	24.75	0.28875	-3.34847	ENSSSCG00000012893	UNC93B1
2	5110000	5120000	1.5	0.5	0.375	-1.64839	ENSSSCG00000012912	TBC1D10C
2	5120000	5130000	0.875	0.125	0.21875	-4.72825	ENSSSCG00000012913/ENSSSCG00000012914	PPP1CA	RAD9A
2	5410000	5420000	0.75	0.25	0.375	-1.64839	ENSSSCG00000024837	SYT12
2	5570000	5580000	0.125	0.875	0.21875	-4.72825	ENSSSCG00000012926/ENSSSCG00000039360	PC	LRFN4
2	5690000	5700000	0.75	0.25	0.375	-1.64839	ENSSSCG00000038508	SPTBN2
2	5930000	5940000	93.625	13.375	0.21875	-4.72825	ENSSSCG00000030415	DPP3
2	6030000	6040000	131.25	19.75	0.227375	-4.55824	ENSSSCG00000012941	SLC29A2
2	6050000	6060000	0.5	3.5	0.21875	-4.72825	ENSSSCG00000012939/ENSSSCG00000012950	BRMS1	RIN1
2	6070000	6080000	2.375	8.625	0.338585	-2.36618	ENSSSCG00000029949	CD248
2	6100000	6110000	7.875	1.125	0.21875	-4.72825	ENSSSCG00000012953/ENSSSCG00000012955/ENSSSCG00000012954	YIF1A	KLC2	RAB1B
2	6110000	6120000	6	2	0.375	-1.64839	ENSSSCG00000012955/ENSSSCG00000012954	KLC2	RAB1B
2	6160000	6170000	3.125	0.875	0.341797	-2.30286	ENSSSCG00000012956	PACS1
2	6290000	6300000	5	1	0.277778	-3.56475	ENSSSCG00000012957/ENSSSCG00000028015	SF3B2	GAL3ST3
2	6300000	6310000	3	1	0.375	-1.64839	ENSSSCG00000028015	GAL3ST3
2	6320000	6330000	2.375	0.625	0.329861	-2.53813	ENSSSCG00000012959/ENSSSCG00000012960	CATSPER1	CST6
2	6400000	6410000	39	6	0.231111	-4.4846	ENSSSCG00000012966/ENSSSCG00000012965	C11orf68	DRAP1
2	6550000	6560000	1.5	0.5	0.375	-1.64839	ENSSSCG00000012978	AP5B1
2	6630000	6640000	43.625	13.375	0.359178	-1.96026	ENSSSCG00000012983	PCNX3
2	7230000	7240000	93.5	25.5	0.336735	-2.40264	ENSSSCG00000040674	MAJIN
2	7810000	7820000	41.625	13.375	0.368089	-1.78462	ENSSSCG00000013028/ENSSSCG00000013027/ENSSSCG00000013031	ESRRA	KCNK4
2	7900000	7910000	57.25	17.75	0.361311	-1.91821	ENSSSCG00000013041/ENSSSCG00000021620	FERMT3	STIP1
2	8010000	8020000	103.625	34.375	0.374093	-1.66628	ENSSSCG00000013043	MACROD1
2	8190000	8200000	45.375	7.625	0.24634	-4.18442	ENSSSCG00000013050	MARK2
2	8460000	8470000	155.625	42.375	0.336425	-2.40874	ENSSSCG00000013056	LGALS12
2	8980000	8990000	22.875	5.125	0.299067	-3.14511	ENSSSCG00000022866/ENSSSCG00000038711/ENSSSCG00000032696/ENSSSCG00000020665	NXF1	TMEM223	TMEM179B	TAF6L
2	8990000	9000000	108.125	36.875	0.379273	-1.56416	ENSSSCG00000020665	TAF6L
2	9200000	9210000	33.875	10.125	0.354323	-2.05596	ENSSSCG00000033010/ENSSSCG00000036669	AHNAK
2	9330000	9340000	125	40	0.367309	-1.79998	ENSSSCG00000013065	ASRGL1
2	10100000	10110000	62.625	12.375	0.27555	-3.60866	ENSSSCG00000013083	CPSF7
2	10420000	10430000	40.25	7.75	0.270779	-3.7027	ENSSSCG00000013095	PAG6
2	10880000	10890000	62.375	18.625	0.354133	-2.0597	ENSSSCG00000013106	PTGDR2
2	10930000	10940000	64.25	19.75	0.359676	-1.95044	ENSSSCG00000037987	MS4A10
2	14550000	14560000	128	30	0.307643	-2.97607	ENSSSCG00000023709	PTPRJ
2	14950000	14960000	56.875	13.125	0.304688	-3.03433	ENSSSCG00000040838	AGBL2
2	15030000	15040000	61.375	20.625	0.37652	-1.61844	ENSSSCG00000032081/ENSSSCG00000013227	NDUFS3	KBTBD4
2	15140000	15150000	24.375	6.625	0.336076	-2.41563	ENSSSCG00000013233	CELF1
2	15170000	15180000	65.75	18.25	0.340118	-2.33595	ENSSSCG00000013239	PSMC3
2	15200000	15210000	38.625	11.375	0.351488	-2.11185	ENSSSCG00000013238	SLC39A13
2	15220000	15230000	48.875	15.125	0.360954	-1.92525	ENSSSCG00000013237	SPI1
2	15260000	15270000	24	7	0.349636	-2.14835	ENSSSCG00000013236	MYBPC3
2	15460000	15470000	14.125	3.875	0.337867	-2.38033	ENSSSCG00000013246	C11orf49
2	15640000	15650000	63.625	15.375	0.313486	-2.86089	ENSSSCG00000013248	LRP4
2	15870000	15880000	82.75	14.25	0.250651	-4.09945	ENSSSCG00000013257	ATG13
2	16090000	16100000	13.875	3.125	0.300065	-3.12544	ENSSSCG00000013262	AMBRA1
2	16130000	16140000	61.75	17.25	0.341352	-2.31164	ENSSSCG00000013261/ENSSSCG00000013260/ENSSSCG00000013259	CHRM4	MDK	DGKZ
2	16140000	16150000	81.875	20.125	0.31675	-2.79656	ENSSSCG00000013259	DGKZ
2	16200000	16210000	37.5	9.5	0.322544	-2.68235	ENSSSCG00000013263	CREB3L1
2	16410000	16420000	58.5	8.5	0.221542	-4.67322	ENSSSCG00000023974	PHF21A
2	16550000	16560000	32.875	5.125	0.233358	-4.44031	ENSSSCG00000013266/ENSSSCG00000013267	LARGE2	PEX16
2	16560000	16570000	57.125	9.875	0.25133	-4.08607	ENSSSCG00000013267/ENSSSCG00000013269	PEX16	MAPK8IP1
2	16590000	16600000	39	8	0.282481	-3.47205	ENSSSCG00000013270	CRY2
2	16640000	16650000	52.25	16.75	0.367649	-1.79329	ENSSSCG00000025647	SLC35C1
2	17230000	17240000	69.75	16.25	0.3065	-2.9986	ENSSSCG00000013276	PRDM11
2	17450000	17460000	114.375	35.625	0.362187	-1.90094	ENSSSCG00000031819	TP53I11
2	17490000	17500000	137.75	45.25	0.372253	-1.70254	ENSSSCG00000013278	TSPAN18
2	17750000	17760000	90.5	23.5	0.327293	-2.58875	ENSSSCG00000029521	CD82
2	21470000	21480000	43.375	14.625	0.377146	-1.60609	ENSSSCG00000013286	LRRC4C
2	25110000	25120000	54.25	17.75	0.371504	-1.71731	ENSSSCG00000013294	LDLRAD3
2	25820000	25830000	24.375	3.625	0.225407	-4.59704	ENSSSCG00000040618/ENSSSCG00000013297	CD44
2	26070000	26080000	75.875	19.125	0.321575	-2.70145	ENSSSCG00000013298	PDHX
2	26470000	26480000	73.125	24.875	0.378797	-1.57354	ENSSSCG00000013301	ELF5
2	26550000	26560000	66.25	13.75	0.284668	-3.42893	ENSSSCG00000013302	CAT
2	27380000	27390000	17.25	4.75	0.338585	-2.36618	ENSSSCG00000013311	KIAA1549L
2	27890000	27900000	61.125	16.875	0.339081	-2.35639	ENSSSCG00000030326	TCP11L1
2	32230000	32240000	36.375	7.625	0.286528	-3.39226	ENSSSCG00000013331	METTL15
2	32240000	32250000	19.875	5.125	0.32595	-2.61522	ENSSSCG00000013332	KIF18A
2	32780000	32790000	6.75	2.25	0.375	-1.64839	ENSSSCG00000022806	LIN7C
2	40270000	40280000	105.75	26.25	0.318634	-2.75943	ENSSSCG00000021688	ZDHHC13
2	40540000	40550000	32.125	8.875	0.339214	-2.35377	ENSSSCG00000013360	TMEM86A
2	43850000	43860000	87	28	0.368393	-1.77862	ENSSSCG00000013385	INSC
2	44500000	44510000	20.375	4.625	0.30155	-3.09617	ENSSSCG00000013388	PDE3B
2	44790000	44800000	67	22	0.372175	-1.70407	ENSSSCG00000013392	COPB1
2	45230000	45240000	24.125	4.875	0.279689	-3.52707	ENSSSCG00000013393	SPON1
2	45960000	45970000	53.625	16.375	0.358412	-1.97536	ENSSSCG00000013397	ARNTL
2	46850000	46860000	50.875	12.125	0.310839	-2.91308	ENSSSCG00000028827	PARVA
2	47150000	47160000	59.5	10.5	0.255	-4.01372	ENSSSCG00000013400	MICAL2
2	47390000	47400000	4.625	14.375	0.368334	-1.77978	ENSSSCG00000013401	DKK3
2	47570000	47580000	19.375	5.625	0.34875	-2.16581	ENSSSCG00000013402	USP47
2	48160000	48170000	42.875	13.125	0.358887	-1.966	ENSSSCG00000013403	GALNT18
2	48860000	48870000	72.75	13.25	0.260665	-3.90207	ENSSSCG00000020720	MRVI1
2	49050000	49060000	7	45	0.232988	-4.4476	ENSSSCG00000022492	AMPD3
2	50810000	50820000	2.625	12.375	0.28875	-3.34847	ENSSSCG00000013983/ENSSSCG00000013984	JMJD4	SNAP47
2	50850000	50860000	1	7	0.21875	-4.72825	ENSSSCG00000013984	SNAP47
2	51110000	51120000	2.125	8.875	0.311725	-2.89561	ENSSSCG00000024671	WNT9A
2	51200000	51210000	3.375	0.625	0.263672	-3.84279	ENSSSCG00000029870	WNT3A
2	51280000	51290000	6.125	1.875	0.358887	-1.966	ENSSSCG00000013988	IBA57
2	52170000	52180000	3.75	18.25	0.2828	-3.46576	ENSSSCG00000033305	PGBD2
2	56100000	56110000	74.25	14.75	0.276528	-3.58939	ENSSSCG00000036754	OR14A16
2	56310000	56320000	22.375	66.625	0.376401	-1.62078	ENSSSCG00000036683	OR14K1
2	56400000	56410000	41.875	146.125	0.346253	-2.21502	ENSSSCG00000023700	OR13G1
2	56740000	56750000	4	17	0.30839	-2.96135	ENSSSCG00000036630	GCSAML
2	56950000	56960000	10.25	65.75	0.233358	-4.44031	ENSSSCG00000013940/ENSSSCG00000036878	NLRP3
2	58330000	58340000	6.75	23.25	0.34875	-2.16581	ENSSSCG00000013933	PBX4
2	58390000	58400000	1.5	10.5	0.21875	-4.72825	ENSSSCG00000013934/ENSSSCG00000013935	CILP2	YJEFN3
2	58400000	58410000	8.75	33.25	0.329861	-2.53813	ENSSSCG00000013935/ENSSSCG00000013936	YJEFN3	NDUFA13
2	58410000	58420000	3	18	0.244898	-4.21284	ENSSSCG00000013936/ENSSSCG00000013937/ENSSSCG00000013938	NDUFA13	TSSK6	GATAD2A
2	58450000	58460000	2.125	14.875	0.21875	-4.72825	ENSSSCG00000013938	GATAD2A
2	58550000	58560000	3	14	0.290657	-3.31087	ENSSSCG00000021664	MAU2
2	58580000	58590000	5.125	24.875	0.283299	-3.45592	ENSSSCG00000036970	SUGP1
2	58620000	58630000	6.25	30.75	0.280771	-3.50575	ENSSSCG00000031759/ENSSSCG00000034887	TM6SF2	HAPLN4
2	58640000	58650000	4.75	30.25	0.234592	-4.41599	ENSSSCG00000032131	NCAN
2	58670000	58680000	2.125	8.875	0.311725	-2.89561	ENSSSCG00000036310/ENSSSCG00000023658	RFXANK	NR2C2AP
2	58690000	58700000	2.375	9.625	0.317491	-2.78195	ENSSSCG00000030351	MEF2B
2	58930000	58940000	8.875	28.125	0.364659	-1.85221	ENSSSCG00000025329/ENSSSCG00000027840	DDX49
2	59810000	59820000	2.375	16.625	0.21875	-4.72825	ENSSSCG00000013892/ENSSSCG00000013891	KCNN1	CCDC124
2	59830000	59840000	6.125	31.875	0.270408	-3.71002	ENSSSCG00000013891	CCDC124
2	59880000	59890000	5.5	33.5	0.242275	-4.26455	ENSSSCG00000013890/ENSSSCG00000013889	SLC5A5
2	59890000	59900000	1.75	6.25	0.341797	-2.30286	ENSSSCG00000013889/ENSSSCG00000018685	RF00263
2	60020000	60030000	8.75	29.25	0.354484	-2.05278	ENSSSCG00000013884	MAP1S
2	60200000	60210000	31.5	8.5	0.334688	-2.44299	ENSSSCG00000013879	SLC27A1
2	60250000	60260000	12.125	3.875	0.367065	-1.80479	ENSSSCG00000040328/ENSSSCG00000032751	NXNL1
2	60330000	60340000	5.375	23.625	0.301984	-3.08761	ENSSSCG00000037025	PLVAP
2	60390000	60400000	32.5	9.5	0.350057	-2.14005	ENSSSCG00000037099/ENSSSCG00000031073	ANKLE1
2	60500000	60510000	2.625	0.375	0.21875	-4.72825	ENSSSCG00000013876	MYO9B
2	60640000	60650000	24.125	4.875	0.279689	-3.52707	ENSSSCG00000013869	CPAMD8
2	60760000	60770000	49.125	16.875	0.380617	-1.53767	ENSSSCG00000013867	SIN3B
2	61130000	61140000	13.125	3.875	0.351968	-2.10238	ENSSSCG00000013858/ENSSSCG00000013857	CALR3	EPS15L1
2	61240000	61250000	39.5	12.5	0.3652	-1.84157	ENSSSCG00000013857	EPS15L1
2	61360000	61370000	34.125	10.875	0.366528	-1.81539	ENSSSCG00000013856	AP1M1
2	61400000	61410000	35.375	10.625	0.355255	-2.03759	ENSSSCG00000013854	CIB3
2	61420000	61430000	29.125	6.875	0.309004	-2.94925	ENSSSCG00000013853/ENSSSCG00000013848	HSH2D	RAB8A
2	64860000	64870000	34.375	6.625	0.270951	-3.69931	ENSSSCG00000013779/ENSSSCG00000013775	PKN1	ADGRE5
2	65100000	65110000	22.125	4.875	0.29591	-3.20733	ENSSSCG00000013769/ENSSSCG00000013768/ENSSSCG00000029473	C19orf67	MISP3
2	65110000	65120000	10.625	3.375	0.365912	-1.82753	ENSSSCG00000013768/ENSSSCG00000013767	MISP3	PALM3
2	65170000	65180000	37.375	12.625	0.377487	-1.59936	ENSSSCG00000013764	RFX1
2	65350000	65360000	4.5	1.5	0.375	-1.64839	ENSSSCG00000013756/ENSSSCG00000013755	MRI1	CCDC130
2	65700000	65710000	28.625	8.375	0.350233	-2.13658	ENSSSCG00000013754	CACNA1A
2	68720000	68730000	28.125	8.875	0.364659	-1.85221	ENSSSCG00000039619	PIN1
2	68780000	68790000	24.625	8.375	0.378759	-1.57429	ENSSSCG00000027434	OLFM2
2	68850000	68860000	14.25	3.75	0.329861	-2.53813	ENSSSCG00000013667	COL5A3
2	68870000	68880000	29.25	8.75	0.354484	-2.05278	ENSSSCG00000013666	RDH8
2	68990000	69000000	36.375	10.625	0.349918	-2.14279	ENSSSCG00000013659	DNMT1
2	69150000	69160000	30.375	9.625	0.365449	-1.83665	ENSSSCG00000013650/ENSSSCG00000013649/ENSSSCG00000013648	ICAM3	TYK2
2	69170000	69180000	23.875	7.125	0.354026	-2.06182	ENSSSCG00000013648	TYK2
2	69240000	69250000	18	5	0.340265	-2.33306	ENSSSCG00000013642	PDE4A
2	69290000	69300000	17.375	4.625	0.332064	-2.49472	ENSSSCG00000023667/ENSSSCG00000028460	KEAP1	S1PR5
2	69330000	69340000	15.625	5.375	0.380882	-1.53246	ENSSSCG00000013644/ENSSSCG00000013643	KRI1	CDKN2D
2	69350000	69360000	25.125	7.875	0.363378	-1.87747	ENSSSCG00000025838	AP1M2
2	69380000	69390000	41.5	13.5	0.370413	-1.7388	ENSSSCG00000013639	SLC44A2
2	69440000	69450000	11.125	2.875	0.326371	-2.60692	ENSSSCG00000013638	ILF3
2	69450000	69460000	14.125	3.875	0.337867	-2.38033	ENSSSCG00000013637	QTRT1
2	69570000	69580000	22.5	5.5	0.315689	-2.81748	ENSSSCG00000013630/ENSSSCG00000032334/ENSSSCG00000038623	DNM2	TMED1
2	69590000	69600000	25.625	6.375	0.319061	-2.751	ENSSSCG00000013632	C19orf38
2	69750000	69760000	26.75	6.25	0.307048	-2.9878	ENSSSCG00000013629	SMARCA4
2	70000000	70010000	42.875	14.125	0.372797	-1.69181	ENSSSCG00000030693	TSPAN16
2	70030000	70040000	23.375	7.625	0.370935	-1.72851	ENSSSCG00000016928/ENSSSCG00000013622/ENSSSCG00000013620	RAB3D	TMEM205	PLPPR2
2	70050000	70060000	15	5	0.375	-1.64839	ENSSSCG00000013622/ENSSSCG00000013620/ENSSSCG00000037146	TMEM205	PLPPR2	SWSAP1
2	70090000	70100000	12.625	4.375	0.382245	-1.50559	ENSSSCG00000013625/ENSSSCG00000013627	CCDC151	PRKCSH
2	70120000	70130000	17.25	5.75	0.375	-1.64839	ENSSSCG00000013617	ELAVL3
2	70570000	70580000	27.875	9.125	0.371599	-1.71543	ENSSSCG00000029035	ZNF558
2	70760000	70770000	37.75	9.25	0.31615	-2.80839	ENSSSCG00000013604	MYO1F
2	71150000	71160000	30.625	9.375	0.358887	-1.966	ENSSSCG00000013594	FBN3
2	71210000	71220000	33	7	0.28875	-3.34847	ENSSSCG00000013592	ELAVL1
2	71270000	71280000	16	5	0.362812	-1.88863	ENSSSCG00000013591	TIMM44
2	71320000	71330000	25.25	7.75	0.359389	-1.95609	ENSSSCG00000013586/ENSSSCG00000013584/ENSSSCG00000013585	LRRC8E	EVI5L
2	71330000	71340000	30.125	9.875	0.371855	-1.71037	ENSSSCG00000013584/ENSSSCG00000013585	EVI5L
2	71430000	71440000	11.875	3.125	0.329861	-2.53813	ENSSSCG00000039007	CLEC4G
2	71450000	71460000	50.25	9.75	0.272188	-3.67494	ENSSSCG00000040377	FCER2
2	71480000	71490000	27.125	7.875	0.34875	-2.16581	ENSSSCG00000013575	RETN
2	71530000	71540000	21	6	0.345679	-2.22634	ENSSSCG00000038725/ENSSSCG00000013582/ENSSSCG00000013583	XAB2	CAMSAP3
2	71540000	71550000	21.625	7.375	0.379273	-1.56416	ENSSSCG00000013583	CAMSAP3
2	71860000	71870000	0.875	0.125	0.21875	-4.72825	ENSSSCG00000013566	INSR
2	72690000	72700000	5.625	21.375	0.329861	-2.53813	ENSSSCG00000013539/ENSSSCG00000024254	GTF2F1	ALKBH7
2	72710000	72720000	2.875	15.125	0.268422	-3.74916	ENSSSCG00000038079	CLPP
2	73090000	73100000	12.5	2.5	0.277778	-3.56475	ENSSSCG00000013533	RANBP3
2	73130000	73140000	21.625	4.375	0.279909	-3.52273	ENSSSCG00000031764/ENSSSCG00000027307	VMAC	NDUFA11
2	73280000	73290000	17.875	6.125	0.380154	-1.5468	ENSSSCG00000027128/ENSSSCG00000030546	LONP1	HSD11B1L
2	73340000	73350000	14.375	3.625	0.321663	-2.69972	ENSSSCG00000013523	SAFB2
2	73780000	73790000	45.375	15.625	0.381072	-1.52871	ENSSSCG00000024570	KDM4B
2	74260000	74270000	4.375	0.625	0.21875	-4.72825	ENSSSCG00000035176	SEMA6B
2	74880000	74890000	4.375	0.625	0.21875	-4.72825	ENSSSCG00000013495/ENSSSCG00000013494	ZFR2	MATK
2	74910000	74920000	2.625	0.375	0.21875	-4.72825	ENSSSCG00000013494	MATK
2	75330000	75340000	10.125	38.875	0.327871	-2.57735	ENSSSCG00000013476	CELF5
2	77550000	77560000	15.75	5.25	0.375	-1.64839	ENSSSCG00000037432/ENSSSCG00000013421/ENSSSCG00000021387	PLPPR3
2	78840000	78850000	19.75	5.25	0.3318	-2.49991	ENSSSCG00000014019	MAML1
2	79210000	79220000	78.75	16.25	0.283587	-3.45024	ENSSSCG00000024043	ADAMTS2
2	81070000	81080000	0.875	0.125	0.21875	-4.72825	ENSSSCG00000014049	UNC5A
2	81930000	81940000	12.75	4.25	0.375	-1.64839	ENSSSCG00000029096	HRH2
2	82280000	82290000	45.625	14.375	0.364366	-1.85799	ENSSSCG00000014066	TMEM171
2	83820000	83830000	26	6	0.304688	-3.03433	ENSSSCG00000014074	GFM2
2	83860000	83870000	6.5	1.5	0.304688	-3.03433	ENSSSCG00000014076	FAM169A
2	84390000	84400000	25.375	8.625	0.378649	-1.57646	ENSSSCG00000014080	HMGCR
2	84720000	84730000	81.5	16.5	0.28004	-3.52016	ENSSSCG00000014084	POC5
2	85040000	85050000	103.5	24.5	0.30954	-2.93868	ENSSSCG00000034062	SV2C
2	85350000	85360000	88.375	19.625	0.297387	-3.17823	ENSSSCG00000014088	IQGAP2
2	85830000	85840000	94.875	28.125	0.352748	-2.08701	ENSSSCG00000014093	CRHBP
2	85940000	85950000	51.625	17.375	0.376805	-1.61281	ENSSSCG00000014095	ZBED3
2	86660000	86670000	27.5	8.5	0.360725	-1.92976	ENSSSCG00000014100	TBCA
2	86900000	86910000	41.375	6.625	0.237942	-4.34995	ENSSSCG00000014101	AP3B1
2	87370000	87380000	86	25	0.348998	-2.16093	ENSSSCG00000028536	LHFPL2
2	87670000	87680000	68.25	14.75	0.292259	-3.2793	ENSSSCG00000038535/ENSSSCG00000037037	ARSB
2	88670000	88680000	38	10	0.329861	-2.53813	ENSSSCG00000014116	MTX3
2	89100000	89110000	22	73	0.3559	-2.02487	ENSSSCG00000014121	ZFYVE16
2	89660000	89670000	78.5	12.5	0.236988	-4.36875	ENSSSCG00000014127	RASGRF2
2	91430000	91440000	3.875	1.125	0.34875	-2.16581	ENSSSCG00000014136	VCAN
2	91930000	91940000	7.5	23.5	0.366805	-1.80992	ENSSSCG00000014137	HAPLN1
2	92370000	92380000	31.5	8.5	0.334688	-2.44299	ENSSSCG00000026780	EDIL3
2	100780000	100790000	57.875	14.125	0.315387	-2.82342	ENSSSCG00000027608	FAM172A
2	101350000	101360000	19.5	4.5	0.304688	-3.03433	ENSSSCG00000014163	SLF1
2	101490000	101500000	36.625	6.375	0.252552	-4.06197	ENSSSCG00000025286	MCTP1
2	102010000	102020000	76.75	24.25	0.364903	-1.84741	ENSSSCG00000026175	FAM81B
2	102400000	102410000	61.375	20.625	0.37652	-1.61844	ENSSSCG00000029805	RHOBTB3
2	102520000	102530000	16.75	5.25	0.363378	-1.87747	ENSSSCG00000014168	ELL2
2	113290000	113300000	6.25	1.75	0.341797	-2.30286	ENSSSCG00000014190	FBXL17
2	116770000	116780000	25	8	0.367309	-1.79998	ENSSSCG00000014204	DCP2
2	116950000	116960000	66.5	12.5	0.266384	-3.78934	ENSSSCG00000014207	APC
2	117710000	117720000	28.5	7.5	0.329861	-2.53813	ENSSSCG00000034993	NREP
2	119340000	119350000	68.125	13.875	0.281152	-3.49823	ENSSSCG00000014214	TRIM36
2	119920000	119930000	51.25	17.75	0.382141	-1.50763	ENSSSCG00000014219	CDO1
2	119950000	119960000	23.625	7.375	0.362611	-1.8926	ENSSSCG00000033912/ENSSSCG00000037595	ATG12	AP3S1
2	119970000	119980000	35.5	11.5	0.369624	-1.75435	ENSSSCG00000037595	AP3S1
2	120120000	120130000	101	20	0.275937	-3.60102	ENSSSCG00000014221	LVRN
2	120310000	120320000	78	19	0.315018	-2.83071	ENSSSCG00000014223	COMMD10
2	120570000	120580000	75	22	0.350728	-2.12682	ENSSSCG00000014224	SEMA6A
2	122820000	122830000	73.625	14.375	0.273337	-3.65229	ENSSSCG00000014225	DTWD2
2	124210000	124220000	32.25	7.75	0.312422	-2.88187	ENSSSCG00000039760	PRR16
2	126310000	126320000	72.875	19.125	0.329332	-2.54855	ENSSSCG00000022790	SNX2
2	126430000	126440000	136.125	41.875	0.359818	-1.94765	ENSSSCG00000039373	SNX24
2	126650000	126660000	91.875	26.125	0.344762	-2.24441	ENSSSCG00000014238	PRDM6
2	126900000	126910000	97.625	19.375	0.276351	-3.59287	ENSSSCG00000014239	CEP120
2	131320000	131330000	14.25	80.75	0.255	-4.01372	ENSSSCG00000014256	FBN2
2	134630000	134640000	17.25	50.75	0.378649	-1.57646	ENSSSCG00000014275	SLC22A4
2	135050000	135060000	50.125	16.875	0.376859	-1.61175	ENSSSCG00000014283	KIF3A
2	135090000	135100000	91.25	28.75	0.364366	-1.85799	ENSSSCG00000014285	SEPT8
2	135130000	135140000	59.875	19.125	0.366963	-1.8068	ENSSSCG00000014286	SOWAHA
2	135360000	135370000	57.375	18.625	0.370017	-1.74661	ENSSSCG00000014292	HSPA4
2	136910000	136920000	100.25	23.75	0.309695	-2.93562	ENSSSCG00000014304	SEC24A
2	136990000	137000000	78.75	17.25	0.2948	-3.22922	ENSSSCG00000026644	DDX46
2	140020000	140030000	49	17	0.382461	-1.50133	ENSSSCG00000029125	FAM13B
2	141230000	141240000	23.5	70.5	0.375	-1.64839	ENSSSCG00000014343/ENSSSCG00000026606	PAIP2
2	141310000	141320000	8.5	25.5	0.375	-1.64839	ENSSSCG00000014356	DNAJC18
2	141800000	141810000	12.875	85.125	0.228235	-4.54129	ENSSSCG00000021082	NRG2
2	142250000	142260000	8.125	51.875	0.234158	-4.42454	ENSSSCG00000014364	ANKHD1
2	142300000	142310000	4.375	18.625	0.308069	-2.96766	ENSSSCG00000020835/ENSSSCG00000014365	EIF4EBP3	SRA1
2	142310000	142320000	10.125	47.875	0.288189	-3.35952	ENSSSCG00000014365/ENSSSCG00000014366	SRA1	APBB3
2	143130000	143140000	8.625	48.375	0.256839	-3.97748	ENSSSCG00000027371/ENSSSCG00000032137/ENSSSCG00000014385	PCDHGC4	PCDHGA9	PCDHGC5
2	143300000	143310000	18.5	64.5	0.346422	-2.2117	ENSSSCG00000014390/ENSSSCG00000014391	FCHSD1	ARAP3
2	144200000	144210000	18.125	83.875	0.29224	-3.27967	ENSSSCG00000024954	FGF1
2	144760000	144770000	18.25	91.75	0.276767	-3.58468	ENSSSCG00000014399	ARHGAP26
2	144830000	144840000	20.375	80.625	0.322073	-2.69164	ENSSSCG00000014401	NR3C1
2	145770000	145780000	5.875	39.125	0.227022	-4.56521	ENSSSCG00000032826	KCTD16
2	147390000	147400000	178	56	0.364088	-1.86348	ENSSSCG00000014410	SH3RF2
2	147510000	147520000	105.5	25.5	0.313531	-2.86002	ENSSSCG00000014411	LARS
2	148180000	148190000	10	64	0.233747	-4.43264	ENSSSCG00000031406/ENSSSCG00000028976	PPP2R2B
2	148740000	148750000	49.75	17.25	0.382351	-1.50349	ENSSSCG00000036549	DPYSL3
2	149330000	149340000	17.375	56.625	0.359335	-1.95716	ENSSSCG00000014422	SPINK5
2	149700000	149710000	20.375	76.625	0.33186	-2.49873	ENSSSCG00000014427	FBXO38
2	149890000	149900000	12.375	69.625	0.256279	-3.98851	ENSSSCG00000014428	HTR4
3	1430000	1440000	52.625	14.375	0.337039	-2.41167	ENSSSCG00000038766	MAD1L1
3	1570000	1580000	64.5	18.5	0.346422	-2.23084	ENSSSCG00000033926/ENSSSCG00000040977	NUDT1	SNX8
3	2070000	2080000	177.875	62.125	0.383697	-1.51245	ENSSSCG00000032549	GNA12
3	2180000	2190000	101.875	30.125	0.352271	-2.11811	ENSSSCG00000034390/ENSSSCG00000037316	CARD11	RF00026
3	4260000	4270000	4.125	26.875	0.230717	-4.46076	ENSSSCG00000021285	RNF216
3	4760000	4770000	141	39	0.339444	-2.36531	ENSSSCG00000027288	DAGLB
3	5880000	5890000	46.625	140.375	0.374331	-1.69297	ENSSSCG00000007605	TMEM130
3	6800000	6810000	88.375	21.625	0.315886	-2.81934	ENSSSCG00000023320	CYP3A39
3	7030000	7040000	94.125	28.875	0.359291	-1.98281	ENSSSCG00000000146	MYH11
3	7320000	7330000	67.125	13.875	0.283908	-3.43564	ENSSSCG00000032956	C16orf45
3	7410000	7420000	46.5	14.5	0.362403	-1.92285	ENSSSCG00000039119	PDXDC1
3	7620000	7630000	75.625	20.375	0.334388	-2.46276	ENSSSCG00000040260/ENSSSCG00000040569	PLA2G10
3	7810000	7820000	78.875	20.125	0.323918	-2.66454	ENSSSCG00000007637	TRIM4
3	8610000	8620000	8	31	0.326101	-2.62247	ENSSSCG00000007672	POP7
3	8620000	8630000	9.5	42.5	0.298632	-3.15187	ENSSSCG00000007673	EPO
3	8630000	8640000	7.5	52.5	0.21875	-4.69139	ENSSSCG00000007674	ZAN
3	8920000	8930000	11.875	52.125	0.302238	-3.08236	ENSSSCG00000033982	ZNHIT1
3	8930000	8940000	14	48	0.349636	-2.1689	ENSSSCG00000038938/ENSSSCG00000038901	FIS1	CLDN15
3	8980000	8990000	4.875	20.125	0.31395	-2.85665	ENSSSCG00000007679	IFT22
3	9130000	9140000	105.125	16.875	0.238375	-4.31317	ENSSSCG00000007678	COL26A1
3	10070000	10080000	20.25	59.75	0.378105	-1.62022	ENSSSCG00000032250	SRRM3
3	10300000	10310000	0.25	0.75	0.375	-1.68007	ENSSSCG00000040182	RHBDD2
3	10880000	10890000	12	36	0.375	-1.68007	ENSSSCG00000007709	TBL2
3	10900000	10910000	18.25	54.75	0.375	-1.68007	ENSSSCG00000007710	MLXIPL
3	16470000	16480000	56.25	12.75	0.301276	-3.10091	ENSSSCG00000007737	TPST1
3	16840000	16850000	23.75	82.25	0.34771	-2.206	ENSSSCG00000007745/ENSSSCG00000020808/ENSSSCG00000033141	RF00398
3	16890000	16900000	31.375	124.625	0.321344	-2.71416	ENSSSCG00000007748/ENSSSCG00000036659	PSPH	NIPSNAP2
3	16960000	16970000	36.5	142.5	0.324662	-2.6502	ENSSSCG00000029029	ZNF713
3	17090000	17100000	13.875	49.125	0.343467	-2.28779	ENSSSCG00000035952	TGFB1I1
3	17400000	17410000	30.625	5.375	0.254027	-4.01152	ENSSSCG00000007765/ENSSSCG00000026817/ENSSSCG00000007767	PRSS53	ZNF646	ZNF668
3	17410000	17420000	35.25	11.75	0.375	-1.68007	ENSSSCG00000007767/ENSSSCG00000037442	ZNF668
3	17550000	17560000	74.25	19.75	0.331923	-2.51026	ENSSSCG00000007776	BCL7C
3	18190000	18200000	15.625	4.375	0.341797	-2.31997	ENSSSCG00000031967/ENSSSCG00000030122	TAOK2
3	18380000	18390000	71.125	22.875	0.368263	-1.80991	ENSSSCG00000022778	SGF29
3	18830000	18840000	73.875	22.125	0.354706	-2.07119	ENSSSCG00000007812	XPO6
3	18950000	18960000	78	26	0.375	-1.68007	ENSSSCG00000022785	GSG1L
3	21500000	21510000	111.5	33.5	0.355315	-2.05944	ENSSSCG00000031865	AQP8
3	22280000	22290000	74.75	19.25	0.325699	-2.63022	ENSSSCG00000033674	PRKCB
3	22560000	22570000	3.5	0.5	0.21875	-4.69139	ENSSSCG00000040943	DCTN5
3	23040000	23050000	6.75	25.25	0.332886	-2.49171	ENSSSCG00000030424	USP31
3	23360000	23370000	4.125	0.875	0.28875	-3.34232	ENSSSCG00000036475	HS3ST2
3	23850000	23860000	56.375	15.625	0.339838	-2.35773	ENSSSCG00000007840	POLR3E
3	23990000	24000000	95.375	25.625	0.333855	-2.47303	ENSSSCG00000007839/ENSSSCG00000007842	EEF2K	SDR42E2
3	24130000	24140000	9	39	0.304688	-3.03516	ENSSSCG00000031629	MOSMO
3	25390000	25400000	0.125	0.875	0.21875	-4.69139	ENSSSCG00000026453	ACSM5
3	25430000	25440000	6	28	0.290657	-3.30555	ENSSSCG00000007860	PDILT
3	25720000	25730000	79	19	0.312578	-2.88309	ENSSSCG00000007862	GPR139
3	25890000	25900000	3	1	0.375	-1.68007	ENSSSCG00000007864/ENSSSCG00000034720	GPRC5B	IQCK
3	25900000	25910000	2.625	0.375	0.21875	-4.69139	ENSSSCG00000034720	IQCK
3	26090000	26100000	94.125	32.875	0.383701	-1.51237	ENSSSCG00000027324	VPS35L
3	26180000	26190000	10.875	38.125	0.345364	-2.25123	ENSSSCG00000023829/ENSSSCG00000038467	CCP110
3	26280000	26290000	10.875	33.125	0.372143	-1.73513	ENSSSCG00000007868/ENSSSCG00000018432	TMC5	RF00026
3	26300000	26310000	62.125	20.875	0.376501	-1.65113	ENSSSCG00000007866	TMC7
3	26490000	26500000	11.75	82.25	0.21875	-4.69139	ENSSSCG00000022200	SYT17
3	26700000	26710000	0.875	0.125	0.21875	-4.69139	ENSSSCG00000032531	SMG1
3	27270000	27280000	67.25	21.75	0.369319	-1.78956	ENSSSCG00000007872	XYLT1
3	28770000	28780000	108.875	26.125	0.312138	-2.89157	ENSSSCG00000007878	PARN
3	28900000	28910000	40.125	12.875	0.367824	-1.81836	ENSSSCG00000036428/ENSSSCG00000019141	ssc-mir-365-1
3	29000000	29010000	38.5	9.5	0.317491	-2.7884	ENSSSCG00000039171	MRTFB
3	30060000	30070000	61.125	19.875	0.370328	-1.77012	ENSSSCG00000032878	SHISA9
3	30380000	30390000	28	9	0.368152	-1.81205	ENSSSCG00000024206	CPPED1
3	31050000	31060000	64.875	11.125	0.249908	-4.0909	ENSSSCG00000037232	SNX29
3	31350000	31360000	24.25	7.75	0.367065	-1.83299	ENSSSCG00000007895	ZC3H7A
3	31380000	31390000	45.5	11.5	0.322099	-2.6996	ENSSSCG00000007896	TXNDC11
3	32120000	32130000	16.5	49.5	0.375	-1.68007	ENSSSCG00000026569	CLEC16A
3	32160000	32170000	11.25	33.75	0.375	-1.68007	ENSSSCG00000037224	DEXI
3	32170000	32180000	15.5	45.5	0.379065	-1.60173	ENSSSCG00000007901	CIITA
3	32540000	32550000	4	12	0.375	-1.68007	ENSSSCG00000020675	ATF7IP2
3	35280000	35290000	72.5	21.5	0.352818	-2.10757	ENSSSCG00000007917	RBFOX1
3	37740000	37750000	0.875	0.125	0.21875	-4.69139	ENSSSCG00000007930	MGRN1
3	37840000	37850000	5.75	1.25	0.293367	-3.25333	ENSSSCG00000007941/ENSSSCG00000007943/ENSSSCG00000007942	CDIP1	NMRAL1	HMOX2
3	37860000	37870000	0.75	0.25	0.375	-1.68007	ENSSSCG00000007943/ENSSSCG00000007942	NMRAL1	HMOX2
3	38000000	38010000	1.5	0.5	0.375	-1.68007	ENSSSCG00000007947/ENSSSCG00000023653	GLIS2
3	38040000	38050000	0.875	0.125	0.21875	-4.69139	ENSSSCG00000040215	TFAP4
3	38070000	38080000	1.75	0.25	0.21875	-4.69139	ENSSSCG00000007949	SRL
3	38190000	38200000	0.875	0.125	0.21875	-4.69139	ENSSSCG00000007950	ADCY9
3	38400000	38410000	0.875	0.125	0.21875	-4.69139	ENSSSCG00000007951	CREBBP
3	38590000	38600000	1.75	0.25	0.21875	-4.69139	ENSSSCG00000007952/ENSSSCG00000036527	TRAP1	DNASE1
3	38710000	38720000	0.75	0.25	0.375	-1.68007	ENSSSCG00000007956/ENSSSCG00000007955	NLRC3	CLUAP1
3	38810000	38820000	1.75	0.25	0.21875	-4.69139	ENSSSCG00000007958	ZNF174
3	38900000	38910000	0.75	0.25	0.375	-1.68007	ENSSSCG00000037309/ENSSSCG00000007963	TIGD7	ZNF263
3	38950000	38960000	3.75	1.25	0.375	-1.68007	ENSSSCG00000007964/ENSSSCG00000007965	ZNF200
3	39120000	39130000	3.875	1.125	0.34875	-2.18597	ENSSSCG00000029375	ZNF205
3	39140000	39150000	2.5	0.5	0.277778	-3.55378	ENSSSCG00000021569	MMP25
3	39150000	39160000	1.625	0.375	0.304688	-3.03516	ENSSSCG00000020895/ENSSSCG00000023315	BICDL2	THOC6
3	39220000	39230000	0.75	0.25	0.375	-1.68007	ENSSSCG00000028381	FLYWCH1
3	39270000	39280000	0.875	0.125	0.21875	-4.69139	ENSSSCG00000023304	SRRM2
3	39320000	39330000	0.75	0.25	0.375	-1.68007	ENSSSCG00000022744	PRSS21
3	39360000	39370000	3	1	0.375	-1.68007	ENSSSCG00000035594	PRSS22
3	39420000	39430000	0.75	0.25	0.375	-1.68007	ENSSSCG00000008058/ENSSSCG00000037719	KCTD5	PDPK1
3	39450000	39460000	0.75	0.25	0.375	-1.68007	ENSSSCG00000037719/ENSSSCG00000036850	PDPK1
3	39570000	39580000	1.625	0.375	0.304688	-3.03516	ENSSSCG00000027098/ENSSSCG00000008054/ENSSSCG00000008055	NTN3	TEDC2
3	39730000	39740000	0.875	0.125	0.21875	-4.69139	ENSSSCG00000008051/ENSSSCG00000018729/ENSSSCG00000008048	ABCA3	MIR940	RNPS1
3	39760000	39770000	1.75	0.25	0.21875	-4.69139	ENSSSCG00000024587/ENSSSCG00000008047/ENSSSCG00000036614	DNASE1L2	E4F1	PGP
3	39800000	39810000	0.875	0.125	0.21875	-4.69139	ENSSSCG00000033059	CASKIN1
3	39850000	39860000	0.75	0.25	0.375	-1.68007	ENSSSCG00000008041	PKD1
3	39920000	39930000	0.875	0.125	0.21875	-4.69139	ENSSSCG00000008040	TSC2
3	39990000	40000000	3.5	0.5	0.21875	-4.69139	ENSSSCG00000037686/ENSSSCG00000033697/ENSSSCG00000034728	TBL3	RNF151
3	40010000	40020000	0.875	0.125	0.21875	-4.69139	ENSSSCG00000032657/ENSSSCG00000031216/ENSSSCG00000032932	RPL3L	HS3ST6	MSRB1
3	40030000	40040000	0.75	0.25	0.375	-1.68007	ENSSSCG00000031216/ENSSSCG00000032932	HS3ST6	MSRB1
3	40090000	40100000	0.875	0.125	0.21875	-4.69139	ENSSSCG00000032932/ENSSSCG00000025711	MSRB1	MEIOB
3	40160000	40170000	4.75	1.25	0.329861	-2.55	ENSSSCG00000008012	HAGH
3	40230000	40240000	0.875	0.125	0.21875	-4.69139	ENSSSCG00000008018	MAPK8IP3
3	40270000	40280000	0.75	0.25	0.375	-1.68007	ENSSSCG00000008026	CRAMP1
3	40330000	40340000	4.625	1.375	0.353299	-2.09831	ENSSSCG00000008020	IFT140
3	40380000	40390000	4.125	0.875	0.28875	-3.34232	ENSSSCG00000008022/ENSSSCG00000037262	TELO2	PTX4
3	40530000	40540000	5	1	0.277778	-3.55378	ENSSSCG00000008031/ENSSSCG00000008029/ENSSSCG00000008030	GNPTG	BAIAP3	TSR3
3	40550000	40560000	0.875	0.125	0.21875	-4.69139	ENSSSCG00000008029/ENSSSCG00000021560	BAIAP3	UBE2I
3	40560000	40570000	1.625	0.375	0.304688	-3.03516	ENSSSCG00000021560	UBE2I
3	40670000	40680000	4.25	0.75	0.255	-3.99276	ENSSSCG00000034266	CACNA1H
3	40740000	40750000	0.875	0.125	0.21875	-4.69139	ENSSSCG00000037970/ENSSSCG00000032076/ENSSSCG00000039730/ENSSSCG00000032400	SOX8	TEKT4	C1QTNF8
3	40910000	40920000	0.875	0.125	0.21875	-4.69139	ENSSSCG00000008009	LMF1
3	40990000	41000000	1.75	0.25	0.21875	-4.69139	ENSSSCG00000008010	CHTF18
3	41010000	41020000	0.75	0.25	0.375	-1.68007	ENSSSCG00000008000/ENSSSCG00000023487	RPUSD1	MSLNL
3	41020000	41030000	0.75	0.25	0.375	-1.68007	ENSSSCG00000023487/ENSSSCG00000008001	MSLNL
3	41050000	41060000	2.25	0.75	0.375	-1.68007	ENSSSCG00000008002/ENSSSCG00000008003/ENSSSCG00000008004	CIAO3	HAGHL	FAM173A
3	41060000	41070000	0.875	0.125	0.21875	-4.69139	ENSSSCG00000008004/ENSSSCG00000008005	FAM173A	METRN
3	41080000	41090000	3.125	0.875	0.341797	-2.31997	ENSSSCG00000008006/ENSSSCG00000008007/ENSSSCG00000007988	FBXL16	WDR24	JMJD8
3	41090000	41100000	0.75	0.25	0.375	-1.68007	ENSSSCG00000008007/ENSSSCG00000007988/ENSSSCG00000008008/ENSSSCG00000040020/ENSSSCG00000032501/ENSSSCG00000007998	WDR24	JMJD8	STUB1	RHBDL1
3	41120000	41130000	0.875	0.125	0.21875	-4.69139	ENSSSCG00000007991/ENSSSCG00000007995	WDR90	MCRIP2
3	41130000	41140000	1.5	0.5	0.375	-1.68007	ENSSSCG00000032188/ENSSSCG00000037013	METTL26	WFIKKN1
3	41180000	41190000	2.375	0.625	0.329861	-2.55	ENSSSCG00000007989	PRR35
3	41270000	41280000	1.75	0.25	0.21875	-4.69139	ENSSSCG00000035854	RAB11FIP3
3	41290000	41300000	1.75	0.25	0.21875	-4.69139	ENSSSCG00000007987	DECR2
3	41330000	41340000	4.625	1.375	0.353299	-2.09831	ENSSSCG00000007985/ENSSSCG00000007984	TMEM8A	MRPL28
3	41370000	41380000	0.875	0.125	0.21875	-4.69139	ENSSSCG00000023204	AXIN1
3	41460000	41470000	0.875	0.125	0.21875	-4.69139	ENSSSCG00000007979	LUC7L
3	41500000	41510000	0.875	0.125	0.21875	-4.69139	ENSSSCG00000007981	NPRL3
3	41550000	41560000	2.5	0.5	0.277778	-3.55378	ENSSSCG00000007968	RHBDF1
3	41570000	41580000	1.625	0.375	0.304688	-3.03516	ENSSSCG00000007970/ENSSSCG00000007962	POLR3K	SNRNP25
3	41970000	41980000	0.75	0.25	0.375	-1.68007	ENSSSCG00000008068	IARS
3	42040000	42050000	0.875	0.125	0.21875	-4.69139	ENSSSCG00000008069	NOL8
3	42120000	42130000	1.5	0.5	0.375	-1.68007	ENSSSCG00000034607	OGN
3	42170000	42180000	0.875	0.125	0.21875	-4.69139	ENSSSCG00000008072	ASPN
3	42240000	42250000	0.875	0.125	0.21875	-4.69139	ENSSSCG00000028549	ECM2
3	42440000	42450000	1.5	0.5	0.375	-1.68007	ENSSSCG00000027166	BICD2
3	42830000	42840000	0.5	3.5	0.21875	-4.69139	ENSSSCG00000034154	WNK2
3	43010000	43020000	1.625	0.375	0.304688	-3.03516	ENSSSCG00000008080	PHF2
3	43720000	43730000	0.75	0.25	0.375	-1.68007	ENSSSCG00000008090	IL1A
3	43780000	43790000	0.25	0.75	0.375	-1.68007	ENSSSCG00000008092	NT5DC4
3	44140000	44150000	21	7	0.375	-1.68007	ENSSSCG00000008096	ZC3H6
3	44540000	44550000	0.875	0.125	0.21875	-4.69139	ENSSSCG00000008105	ANAPC1
3	45530000	45540000	56.875	13.125	0.304688	-3.03516	ENSSSCG00000037846	ACOXL
3	46950000	46960000	45.25	13.75	0.357476	-2.01779	ENSSSCG00000008127	SNRNP200
3	47500000	47510000	34.875	8.125	0.3065	-3.00023	ENSSSCG00000008135	CCDC138
3	48890000	48900000	96.625	30.375	0.363939	-1.89324	ENSSSCG00000008143	UXS1
3	49630000	49640000	0.75	0.25	0.375	-1.68007	ENSSSCG00000028020	MRPS9
3	52880000	52890000	96.125	29.875	0.361771	-1.93503	ENSSSCG00000008165	RFX8
3	53970000	53980000	89.625	17.375	0.27203	-3.66456	ENSSSCG00000008176	LONRF2
3	54760000	54770000	8.75	1.25	0.21875	-4.69139	ENSSSCG00000008179	REV1
3	55050000	55060000	2.625	0.375	0.21875	-4.69139	ENSSSCG00000008183/ENSSSCG00000008185	MITD1
3	55170000	55180000	0.75	0.25	0.375	-1.68007	ENSSSCG00000034715	LIPT1
3	55220000	55230000	1.75	0.25	0.21875	-4.69139	ENSSSCG00000008186	TSGA10
3	55460000	55470000	9.75	2.25	0.304688	-3.03516	ENSSSCG00000008187	KIAA1211L
3	55570000	55580000	4.375	0.625	0.21875	-4.69139	ENSSSCG00000008188	MGAT4A
3	55730000	55740000	1.75	0.25	0.21875	-4.69139	ENSSSCG00000008190	INPP4A
3	55880000	55890000	1.625	0.375	0.304688	-3.03516	ENSSSCG00000027113	CNGA3
3	56930000	56940000	58.25	15.75	0.335076	-2.4495	ENSSSCG00000025022	FER1L5
3	57890000	57900000	0.875	3.125	0.341797	-2.31997	ENSSSCG00000008215	SMYD1
3	59000000	59010000	43.125	7.875	0.261138	-3.87447	ENSSSCG00000008230	ATOH8
3	59160000	59170000	19.75	4.25	0.29145	-3.29029	ENSSSCG00000028287/ENSSSCG00000008233	C2orf68	TMEM150A
3	63380000	63390000	31.5	10.5	0.375	-1.68007	ENSSSCG00000008250	CTNNA2
3	67680000	67690000	72.375	22.625	0.362877	-1.9137	ENSSSCG00000035958	EVA1A
3	69230000	69240000	29.625	9.375	0.3652	-1.86894	ENSSSCG00000008297	TPRKB
3	69320000	69330000	28.625	9.375	0.371689	-1.74388	ENSSSCG00000037977	ALMS1
3	69560000	69570000	4.25	17.75	0.311725	-2.89953	ENSSSCG00000008305/ENSSSCG00000008306	SMYD5	NOTO
3	71950000	71960000	7	43	0.2408	-4.26643	ENSSSCG00000008326	TGFA
3	72210000	72220000	17.5	60.5	0.348044	-2.19957	ENSSSCG00000029790	PCYOX1
3	72490000	72500000	6	32	0.265928	-3.78215	ENSSSCG00000033099	ASPRV1
3	73200000	73210000	1.75	0.25	0.21875	-4.69139	ENSSSCG00000008340	ANTXR1
3	73570000	73580000	72.125	22.875	0.36562	-1.86085	ENSSSCG00000008344	ARHGAP25
3	76700000	76710000	3.25	9.75	0.375	-1.68007	ENSSSCG00000008358	ACTR2
3	77260000	77270000	0.5	1.5	0.375	-1.68007	ENSSSCG00000037002	SERTAD2
3	77350000	77360000	2.625	0.375	0.21875	-4.69139	ENSSSCG00000008363	AFTPH
3	86330000	86340000	80.75	25.25	0.362929	-1.9127	ENSSSCG00000026559	EML6
3	86970000	86980000	89.75	29.25	0.370763	-1.76172	ENSSSCG00000035426/ENSSSCG00000025224/ENSSSCG00000014974	ACYP2
3	93810000	93820000	26.875	8.125	0.356505	-2.03651	ENSSSCG00000008437	SOCS5
3	94420000	94430000	22	4	0.260355	-3.88956	ENSSSCG00000008444	PRKCE
3	95840000	95850000	53.25	13.75	0.326214	-2.62029	ENSSSCG00000008447	CAMKMT
3	96480000	96490000	45.875	14.125	0.359991	-1.96932	ENSSSCG00000008452	LRPPRC
3	96690000	96700000	142.625	47.375	0.374341	-1.69276	ENSSSCG00000038383	DYNC2LI1
3	96740000	96750000	60.25	12.75	0.288305	-3.3509	ENSSSCG00000008456	PLEKHH2
3	97080000	97090000	50.125	9.875	0.274991	-3.60748	ENSSSCG00000008459	THADA
3	97980000	97990000	14.875	5.125	0.381172	-1.56112	ENSSSCG00000008466/ENSSSCG00000037778/ENSSSCG00000040683	COX7A2L
3	99940000	99950000	37.625	8.375	0.297835	-3.16723	ENSSSCG00000036418	SLC8A1
3	100620000	100630000	58.875	16.125	0.33755	-2.40182	ENSSSCG00000024293/ENSSSCG00000028766	TMEM178A	RF00017
3	101010000	101020000	99.375	18.625	0.265852	-3.78362	ENSSSCG00000008475	MAP4K3
3	101110000	101120000	58.125	17.875	0.359759	-1.9738	ENSSSCG00000008478	SOS1
3	101790000	101800000	32.625	7.375	0.300762	-3.11082	ENSSSCG00000020878	HNRNPLL
3	102890000	102900000	19.375	3.625	0.265536	-3.7897	ENSSSCG00000008495	PRKD3
3	103090000	103100000	53.75	10.25	0.269012	-3.72271	ENSSSCG00000008496/ENSSSCG00000008497	GPATCH11
3	103120000	103130000	35.625	7.375	0.284191	-3.43018	ENSSSCG00000008498	HEATR5B
3	103280000	103290000	39.5	11.5	0.349289	-2.17559	ENSSSCG00000008499	STRN
3	106540000	106550000	124.875	36.125	0.348066	-2.19915	ENSSSCG00000008510	LTBP1
3	106870000	106880000	44.5	12.5	0.342413	-2.3081	ENSSSCG00000008512	TTC27
3	107050000	107060000	88.5	18.5	0.286008	-3.39517	ENSSSCG00000008513	BIRC6
3	107420000	107430000	35	10	0.345679	-2.24515	ENSSSCG00000008518	SLC30A6
3	107450000	107460000	35.5	7.5	0.287994	-3.35689	ENSSSCG00000008517	SPAST
3	107520000	107530000	96	20	0.285375	-3.40737	ENSSSCG00000008516	DPY30
3	107560000	107570000	36.5	11.5	0.364366	-1.885	ENSSSCG00000008515	MEMO1
3	107880000	107890000	85.125	18.875	0.297103	-3.18133	ENSSSCG00000008521/ENSSSCG00000032142	SRD5A2
3	108030000	108040000	107.875	21.125	0.273885	-3.6288	ENSSSCG00000008522	XDH
3	108330000	108340000	64.125	10.875	0.24795	-4.12863	ENSSSCG00000008524	GALNT14
3	108540000	108550000	31.125	4.875	0.234158	-4.39444	ENSSSCG00000020986	CAPN13
3	108830000	108840000	26.25	8.75	0.375	-1.68007	ENSSSCG00000025901	LCLAT1
3	109940000	109950000	53.25	16.75	0.364056	-1.89098	ENSSSCG00000008533	ALK
3	110350000	110360000	74.875	26.125	0.383513	-1.516	ENSSSCG00000008536	WDR43
3	110650000	110660000	108.5	36.5	0.376718	-1.64695	ENSSSCG00000034756	PLB1
3	110840000	110850000	32.875	11.125	0.377825	-1.62563	ENSSSCG00000032527	FOSL2
3	110910000	110920000	67.5	22.5	0.375	-1.68007	ENSSSCG00000026465	BABAM2
3	111420000	111430000	63.25	21.75	0.380813	-1.56803	ENSSSCG00000038001/ENSSSCG00000034129	RBKS
3	111520000	111530000	174	51	0.350578	-2.15074	ENSSSCG00000008549	SLC4A1AP
3	111540000	111550000	64.625	21.375	0.373542	-1.70816	ENSSSCG00000008548/ENSSSCG00000008546	SUPT7L	GPN1
3	111590000	111600000	53	12	0.301065	-3.10497	ENSSSCG00000008545	ZNF512
3	111610000	111620000	29.875	7.125	0.310971	-2.91407	ENSSSCG00000008544	C2orf16
3	111670000	111680000	78.625	17.375	0.296465	-3.19363	ENSSSCG00000028672/ENSSSCG00000029305	GCKR	FNDC4
3	111810000	111820000	34.375	5.625	0.241699	-4.2491	ENSSSCG00000032798	GTF3C2
3	111870000	111880000	36.875	11.125	0.356106	-2.0442	ENSSSCG00000021534	SLC30A3
3	111880000	111890000	82.25	22.75	0.339444	-2.36531	ENSSSCG00000028978	CAD
3	111990000	112000000	87.625	23.375	0.332479	-2.49956	ENSSSCG00000008552/ENSSSCG00000008554/ENSSSCG00000008553	PRR30	ABHD1	PREB
3	112020000	112030000	63.75	22.25	0.383569	-1.51492	ENSSSCG00000008555/ENSSSCG00000008556	CGREF1	KHK
3	112040000	112050000	37.625	7.375	0.274059	-3.62545	ENSSSCG00000008558	AGBL5
3	112070000	112080000	129	36	0.341157	-2.3323	ENSSSCG00000008559	TMEM214
3	112130000	112140000	79.625	20.375	0.324472	-2.65387	ENSSSCG00000029185	MAPRE3
3	112200000	112210000	112	23	0.282689	-3.45913	ENSSSCG00000008560	DPYSL5
3	112280000	112290000	142.75	35.25	0.317633	-2.78567	ENSSSCG00000008562	SLC35F6
3	112350000	112360000	53.375	12.625	0.309394	-2.94446	ENSSSCG00000008563	KCNK3
3	112450000	112460000	127.5	30.5	0.311549	-2.90293	ENSSSCG00000008564/ENSSSCG00000008565	CIB4	C2orf70
3	112460000	112470000	106.125	24.875	0.307658	-2.97791	ENSSSCG00000008565	C2orf70
3	112480000	112490000	210.75	44.25	0.286834	-3.37924	ENSSSCG00000037751	OTOF
3	112640000	112650000	132	23	0.252737	-4.03638	ENSSSCG00000030643	SELENOI
3	112700000	112710000	113.5	26.5	0.306913	-2.99226	ENSSSCG00000008570/ENSSSCG00000008569	ADGRF3	HADHB
3	112710000	112720000	57.125	12.875	0.300198	-3.12169	ENSSSCG00000008569	HADHB
3	112760000	112770000	58.75	11.25	0.26977	-3.7081	ENSSSCG00000008571	HADHA
3	112890000	112900000	31.125	6.875	0.296377	-3.19532	ENSSSCG00000032121/ENSSSCG00000008573	RAB10
3	113010000	113020000	77.125	13.875	0.258449	-3.92628	ENSSSCG00000008574	KIF3C
3	113050000	113060000	45.5	14.5	0.366528	-1.84335	ENSSSCG00000008575/ENSSSCG00000038876	ASXL2
3	113500000	113510000	26.875	9.125	0.378448	-1.61361	ENSSSCG00000029413	DNMT3A
3	124180000	124190000	79.625	11.375	0.21875	-4.69139	ENSSSCG00000039080	TRIB2
3	125450000	125460000	79.75	23.25	0.34955	-2.17055	ENSSSCG00000008629/ENSSSCG00000031656	ROCK2
3	126760000	126770000	31.875	11.125	0.383569	-1.51492	ENSSSCG00000008638	YWHAQ
3	127280000	127290000	99.5	31.5	0.365276	-1.86747	ENSSSCG00000023539	MBOAT2
4	380000	390000	28.5	8.5	0.353908	-1.74079	ENSSSCG00000005905/ENSSSCG00000005906	SLC39A4	CPSF1
4	390000	400000	37.875	11.125	0.350987	-1.79183	ENSSSCG00000005906/ENSSSCG00000005907	CPSF1	ADCK5
4	400000	410000	38.125	9.875	0.326809	-2.21423	ENSSSCG00000005907	ADCK5
4	450000	460000	22.375	6.625	0.352519	-1.76505	ENSSSCG00000005918	DGAT1
4	830000	840000	43.625	11.375	0.328089	-2.19188	ENSSSCG00000037038/ENSSSCG00000039466	SCRIB
4	910000	920000	33.25	9.75	0.350663	-1.79749	ENSSSCG00000037038/ENSSSCG00000035933	MAPK15
4	1640000	1650000	33.5	6.5	0.272188	-3.16854	ENSSSCG00000035891	ADGRB1
4	2920000	2930000	84.375	24.625	0.349757	-1.8133	ENSSSCG00000005935	AGO2
4	14560000	14570000	2.25	15.75	0.21875	-4.10216	ENSSSCG00000037755	NSMCE2
4	14620000	14630000	18	117	0.231111	-3.88619	ENSSSCG00000005969	WASHC5
4	15160000	15170000	25.125	5.875	0.3072	-2.55684	ENSSSCG00000024412	RNF139
4	16040000	16050000	21.5	5.5	0.324417	-2.25603	ENSSSCG00000005983	ATAD2
4	16110000	16120000	19.625	63.375	0.361078	-1.61551	ENSSSCG00000005984	ZHX1
4	18420000	18430000	123.25	29.75	0.313272	-2.45075	ENSSSCG00000005994	SNTB1
4	18590000	18600000	30.125	5.875	0.273124	-3.15218	ENSSSCG00000005995/ENSSSCG00000033882	MTBP
4	18820000	18830000	119	28	0.30839	-2.53604	ENSSSCG00000005997	COL14A1
4	19360000	19370000	41.5	8.5	0.2822	-2.99361	ENSSSCG00000006001	ENPP2
4	19720000	19730000	52	15	0.347516	-1.85246	ENSSSCG00000029324	COLEC10
4	20150000	20160000	56.75	15.25	0.333888	-2.09056	ENSSSCG00000036553	SAMD12
4	21510000	21520000	20.25	91.75	0.296227	-2.74854	ENSSSCG00000006011	SLC30A8
4	28150000	28160000	55	15	0.336735	-2.04083	ENSSSCG00000006025	PKHD1L1
4	30930000	30940000	20.5	75.5	0.335883	-2.0557	ENSSSCG00000006037	OXR1
4	31710000	31720000	81.625	22.375	0.337714	-2.02371	ENSSSCG00000006038	ZFPM2
4	32780000	32790000	3.875	25.125	0.231532	-3.87883	ENSSSCG00000006039	LRP12
4	32800000	32810000	9.25	58.75	0.235051	-3.81736	ENSSSCG00000006040	DPYS
4	33250000	33260000	25.875	5.125	0.275982	-3.10225	ENSSSCG00000033829	RIMS2
4	33760000	33770000	127	27	0.289172	-2.8718	ENSSSCG00000006051	CTHRC1
4	33830000	33840000	41.5	11.5	0.339801	-1.98726	ENSSSCG00000006052	FZD6
4	33890000	33900000	132.375	26.625	0.278825	-3.05258	ENSSSCG00000006053	BAALC
4	34210000	34220000	96.25	24.75	0.325413	-2.23863	ENSSSCG00000006054	ATP6V1C1
4	34750000	34760000	18.375	76.625	0.312019	-2.47264	ENSSSCG00000022479	UBR5
4	35320000	35330000	4	28	0.21875	-4.10216	ENSSSCG00000006059	NCALD
4	35530000	35540000	20.25	115.75	0.253453	-3.49585	ENSSSCG00000006060	GRHL2
4	36380000	36390000	9.5	49.5	0.270181	-3.2036	ENSSSCG00000006064	SNX31
4	36440000	36450000	7.5	46.5	0.239198	-3.74491	ENSSSCG00000006065	ANKRD46
4	36840000	36850000	16.125	3.875	0.312422	-2.4656	ENSSSCG00000027587/ENSSSCG00000021180	SPAG1	POLR2K
4	36850000	36860000	28.75	7.25	0.321663	-2.30415	ENSSSCG00000021180/ENSSSCG00000006068	POLR2K	FBXO43
4	36980000	36990000	9	45	0.277778	-3.07087	ENSSSCG00000006069	RGS22
4	37090000	37100000	6.125	20.875	0.35078	-1.79544	ENSSSCG00000006070/ENSSSCG00000006071	COX6C	VPS13B
4	37170000	37180000	4.75	33.25	0.21875	-4.10216	ENSSSCG00000006071	VPS13B
4	37970000	37980000	2.5	17.5	0.21875	-4.10216	ENSSSCG00000006074	STK3
4	38560000	38570000	70.625	14.375	0.281034	-3.01399	ENSSSCG00000031267	NIPAL2
4	38620000	38630000	35	166	0.287617	-2.89898	ENSSSCG00000006078	POP1
4	38720000	38730000	97.25	22.75	0.307283	-2.55538	ENSSSCG00000006081/ENSSSCG00000018501	RPL30	RF00139
4	38740000	38750000	113.375	26.625	0.308021	-2.54248	ENSSSCG00000006082	MATN2
4	39070000	39080000	51.5	8.5	0.243194	-3.67508	ENSSSCG00000006084	MTDH
4	39700000	39710000	9.75	68.25	0.21875	-4.10216	ENSSSCG00000006087	CPQ
4	41380000	41390000	27.75	88.25	0.363992	-1.56461	ENSSSCG00000034398	C8orf37
4	45420000	45430000	3.875	12.125	0.367065	-1.51091	ENSSSCG00000006116	SLC26A7
4	45680000	45690000	7.5	42.5	0.255	-3.46883	ENSSSCG00000039660	LRRC69
4	45780000	45790000	2.875	9.125	0.364366	-1.55807	ENSSSCG00000006120	OTUD6B
4	46350000	46360000	0.625	2.375	0.329861	-2.16092	ENSSSCG00000040180	TMEM64
4	48640000	48650000	3.5	11.5	0.357778	-1.67318	ENSSSCG00000006132	MMP16
4	49620000	49630000	10.75	56.25	0.269409	-3.21709	ENSSSCG00000036161	CNBD1
4	51220000	51230000	1.375	4.625	0.353299	-1.75144	ENSSSCG00000006141	CA3
4	54870000	54880000	10.5	49.5	0.28875	-2.87917	ENSSSCG00000025980	CHMP4C
4	55120000	55130000	35.625	11.375	0.366894	-1.51391	ENSSSCG00000036441	PMP2
4	55950000	55960000	75.25	22.75	0.356505	-1.69541	ENSSSCG00000022989	ZNF704
4	56140000	56150000	4	14	0.345679	-1.88456	ENSSSCG00000006155	ZBTB10
4	56860000	56870000	10.375	42.625	0.31487	-2.42283	ENSSSCG00000006159	HEY1
4	57690000	57700000	6.625	46.375	0.21875	-4.10216	ENSSSCG00000006161	IL7
4	57760000	57770000	7.75	30.25	0.324706	-2.25099	ENSSSCG00000006162	ZC2HC1A
4	59420000	59430000	4.875	20.125	0.31395	-2.4389	ENSSSCG00000006169	ZFHX4
4	60530000	60540000	1.625	11.375	0.21875	-4.10216	ENSSSCG00000034242	HNF4G
4	61570000	61580000	19.375	72.625	0.332493	-2.11494	ENSSSCG00000006173	GDAP1
4	62070000	62080000	8.125	46.875	0.251808	-3.5246	ENSSSCG00000006177	UBE2W
4	63980000	63990000	7.25	50.75	0.21875	-4.10216	ENSSSCG00000040728	EYA1
4	67320000	67330000	70.625	22.375	0.365414	-1.53976	ENSSSCG00000006200	CPA6
4	67680000	67690000	19.625	3.375	0.250414	-3.54896	ENSSSCG00000006202	CSPP1
4	67780000	67790000	22.625	6.375	0.343007	-1.93124	ENSSSCG00000006204	PPP1R42
4	68000000	68010000	40.25	9.75	0.31395	-2.4389	ENSSSCG00000006206	SGK3
4	68510000	68520000	18	4	0.297521	-2.72594	ENSSSCG00000006216	TRIM55
4	72860000	72870000	83.25	18.75	0.300065	-2.68149	ENSSSCG00000006232	RAB2A
4	78150000	78160000	50.125	14.875	0.352951	-1.75751	ENSSSCG00000006267	PCMTD1
4	78690000	78700000	89.375	22.625	0.322403	-2.29122	ENSSSCG00000034495	SNTG1
4	80120000	80130000	17.5	5.5	0.363894	-1.56632	ENSSSCG00000006277	SPIDR
4	80920000	80930000	14.625	4.375	0.354484	-1.73072	ENSSSCG00000006281/ENSSSCG00000006282	METTL11B	KIFAP3
4	80990000	81000000	10	2	0.277778	-3.07087	ENSSSCG00000006282	KIFAP3
4	81210000	81220000	62.875	11.125	0.255473	-3.46057	ENSSSCG00000006284/ENSSSCG00000006285	C1orf112	METTL18
4	81390000	81400000	51	12	0.30839	-2.53604	ENSSSCG00000006288	SELP
4	81450000	81460000	93.5	27.5	0.35124	-1.78741	ENSSSCG00000006289	F5
4	81530000	81540000	15.75	4.25	0.334688	-2.07659	ENSSSCG00000006290	SLC19A2
4	81600000	81610000	44	9	0.281951	-2.99796	ENSSSCG00000022396	BLZF1
4	81720000	81730000	73.875	13.125	0.256205	-3.44777	ENSSSCG00000006294	NME7
4	82780000	82790000	91.875	22.125	0.312825	-2.45856	ENSSSCG00000006301	TIPRL
4	82890000	82900000	62.875	11.125	0.255473	-3.46057	ENSSSCG00000006302	GPR161
4	83400000	83410000	49.25	9.75	0.275891	-3.10384	ENSSSCG00000006307	RCSD1
4	85820000	85830000	64.375	12.625	0.274156	-3.13416	ENSSSCG00000006331	PBX1
4	87830000	87840000	65.125	16.875	0.326884	-2.21293	ENSSSCG00000006338	DDR2
4	88460000	88470000	35.25	7.75	0.295498	-2.76129	ENSSSCG00000006344	NOS1AP
4	89320000	89330000	10.375	2.625	0.3223	-2.29301	ENSSSCG00000006365/ENSSSCG00000037793/ENSSSCG00000006366	DEDD	NIT1	PFDN2
4	91240000	91250000	23.375	6.625	0.344132	-1.91159	ENSSSCG00000006415	CADM3
4	91490000	91500000	55.625	16.375	0.351412	-1.7844	ENSSSCG00000006424	OR6N1
4	91500000	91510000	53	15	0.343858	-1.91637	ENSSSCG00000006425	OR6K6
4	92020000	92030000	54.375	16.625	0.358653	-1.65789	ENSSSCG00000006450	CD1E
4	92030000	92040000	74.375	23.625	0.365912	-1.53107	ENSSSCG00000006452	CD1D
4	92410000	92420000	65.375	19.625	0.355151	-1.71907	ENSSSCG00000006455/ENSSSCG00000006456	FCRL1
4	92540000	92550000	43.75	12.25	0.341797	-1.95238	ENSSSCG00000006458	FCRL4
4	92970000	92980000	34.375	7.625	0.297176	-2.73196	ENSSSCG00000024970	ETV3
4	93650000	93660000	19	6	0.3648	-1.55049	ENSSSCG00000006482/ENSSSCG00000036884	MEF2D
4	94380000	94390000	26.625	8.375	0.364056	-1.56349	ENSSSCG00000006508	ASH1L
4	97450000	97460000	79.375	21.625	0.336533	-2.04436	ENSSSCG00000028343	MRPL9
4	98250000	98260000	14.375	3.625	0.321663	-2.30415	ENSSSCG00000006644/ENSSSCG00000006645	CERS2	SETDB1
4	98500000	98510000	24.75	5.25	0.28875	-2.87917	ENSSSCG00000038558	GOLPH3L
4	98800000	98810000	16	5	0.362812	-1.58523	ENSSSCG00000038374	CIART
4	99200000	99210000	7.75	2.25	0.34875	-1.83091	ENSSSCG00000036469/ENSSSCG00000033065	HIST2H3C
4	101150000	101160000	18.875	4.125	0.294364	-2.78109	ENSSSCG00000006709	NOTCH2
4	101310000	101320000	36.5	7.5	0.2828	-2.98314	ENSSSCG00000006713	ADAM30
4	101340000	101350000	24.875	5.125	0.283299	-2.97442	ENSSSCG00000040947/ENSSSCG00000031542	REG4
4	101380000	101390000	81.5	19.5	0.311587	-2.48018	ENSSSCG00000036808	HMGCS2
4	102870000	102880000	121.75	34.25	0.342697	-1.93666	ENSSSCG00000006727/ENSSSCG00000006728	WDR3
4	103240000	103250000	80.5	18.5	0.303898	-2.61453	ENSSSCG00000006730	MAN1A2
4	105040000	105050000	41.375	7.625	0.262794	-3.33265	ENSSSCG00000006746	VANGL1
4	106710000	106720000	49.375	11.625	0.308511	-2.53393	ENSSSCG00000038970/ENSSSCG00000006764	BCL2L15	PTPN22
4	107580000	107590000	54.375	14.625	0.334062	-2.08752	ENSSSCG00000006771/ENSSSCG00000006770	SLC16A1
4	107920000	107930000	27.875	6.125	0.295388	-2.7632	ENSSSCG00000006779/ENSSSCG00000006780	ST7L	WNT2B
4	119110000	119120000	0.875	0.125	0.21875	-4.10216	ENSSSCG00000006877	SNX7
4	119970000	119980000	0.875	0.125	0.21875	-4.10216	ENSSSCG00000006878	DPYD
4	121010000	121020000	2.625	0.375	0.21875	-4.10216	ENSSSCG00000006879	PTBP2
4	123080000	123090000	0.875	0.125	0.21875	-4.10216	ENSSSCG00000006889	ARHGAP29
4	123320000	123330000	0.125	0.875	0.21875	-4.10216	ENSSSCG00000006890	ABCA4
4	123370000	123380000	0.875	0.125	0.21875	-4.10216	ENSSSCG00000037549	GCLM
4	123580000	123590000	0.25	1.75	0.21875	-4.10216	ENSSSCG00000006893	BCAR3
4	123740000	123750000	0.25	1.75	0.21875	-4.10216	ENSSSCG00000006894	FNBP1L
4	124010000	124020000	0.875	0.125	0.21875	-4.10216	ENSSSCG00000040439	TMED5
4	124100000	124110000	1.625	0.375	0.304688	-2.60073	ENSSSCG00000006898	MTF2
4	124250000	124260000	1.75	0.25	0.21875	-4.10216	ENSSSCG00000006900	FAM69A
4	124560000	124570000	0.375	2.625	0.21875	-4.10216	ENSSSCG00000006901	EVI5
4	124690000	124700000	0.125	0.875	0.21875	-4.10216	ENSSSCG00000006903	RPAP2
4	124820000	124830000	0.875	0.125	0.21875	-4.10216	ENSSSCG00000035196	BTBD8
4	125160000	125170000	2.5	0.5	0.277778	-3.07087	ENSSSCG00000006911	TGFBR3
4	126770000	126780000	0.25	1.75	0.21875	-4.10216	ENSSSCG00000038417	LRRC8D
4	126970000	126980000	0.875	0.125	0.21875	-4.10216	ENSSSCG00000006917	LRRC8C
4	127670000	127680000	0.875	0.125	0.21875	-4.10216	ENSSSCG00000006927	PKN2
4	129610000	129620000	0.875	0.125	0.21875	-4.10216	ENSSSCG00000006933/ENSSSCG00000006936	CLCA1	ODF2L
4	129670000	129680000	0.875	0.125	0.21875	-4.10216	ENSSSCG00000006936/ENSSSCG00000006935	ODF2L	CLCA2
4	130730000	130740000	13.875	4.125	0.353299	-1.75144	ENSSSCG00000006947	SYDE2
4	130760000	130770000	0.125	0.875	0.21875	-4.10216	ENSSSCG00000006950	WDR63
5	6160000	6170000	1.625	0.375	0.304688	-2.03119	ENSSSCG00000000038	CYB5R3
5	12590000	12600000	65.5	10.5	0.238141	-2.96208	ENSSSCG00000000158	RTCB
5	13560000	13570000	10.125	1.875	0.263672	-2.60494	ENSSSCG00000000167	RIC8B
5	13610000	13620000	64.375	12.625	0.274156	-2.45828	ENSSSCG00000000169	POLR3B
5	14970000	14980000	36.25	7.75	0.290225	-2.2335	ENSSSCG00000000180/ENSSSCG00000031381/ENSSSCG00000032202	FKBP11
5	15610000	15620000	18.75	5.25	0.341797	-1.51209	ENSSSCG00000025114	FMNL3
5	15730000	15740000	26.125	5.875	0.299774	-2.09992	ENSSSCG00000000209	NCKAP5L
5	16150000	16160000	17.625	81.375	0.292671	-2.19928	ENSSSCG00000032269	LIMA1
5	16530000	16540000	28.25	4.75	0.246442	-2.84596	ENSSSCG00000029196	DIP2B
5	17390000	17400000	0.875	0.125	0.21875	-3.23333	ENSSSCG00000031321	NR4A1
5	17500000	17510000	0.875	0.125	0.21875	-3.23333	ENSSSCG00000040636	KRT80
5	17850000	17860000	36.875	10.125	0.338035	-1.56471	ENSSSCG00000000248	KRT5
5	18030000	18040000	70.25	19.75	0.342577	-1.50117	ENSSSCG00000024092	KRT77
5	18340000	18350000	3.5	18.5	0.267562	-2.55052	ENSSSCG00000000262	SPRYD3
5	18450000	18460000	16.625	4.375	0.329861	-1.67905	ENSSSCG00000000258	RARG
5	18680000	18690000	42.875	6.125	0.21875	-3.23333	ENSSSCG00000000274/ENSSSCG00000038259	PCBP2	RF02271
5	18700000	18710000	23	5	0.293367	-2.18954	ENSSSCG00000000275	MAP3K12
5	19210000	19220000	0.5	3.5	0.21875	-3.23333	ENSSSCG00000034474	HOXC9
5	19450000	19460000	10.25	2.75	0.33358	-1.62703	ENSSSCG00000039191	CBX5
5	19910000	19920000	12.25	1.75	0.21875	-3.23333	ENSSSCG00000000299	TESPA1
5	21650000	21660000	38.625	7.375	0.269243	-2.527	ENSSSCG00000000386/ENSSSCG00000032602	ANKRD52
5	21660000	21670000	33.75	6.25	0.263672	-2.60494	ENSSSCG00000025190/ENSSSCG00000035686	COQ10A
5	21710000	21720000	13	2	0.231111	-3.06041	ENSSSCG00000000394/ENSSSCG00000000393/ENSSSCG00000019795	PAN2	RF00026
5	21770000	21780000	54.875	10.125	0.26301	-2.61419	ENSSSCG00000000399	TIMELESS
5	21880000	21890000	10.125	41.875	0.313598	-1.90655	ENSSSCG00000000402	RBMS2
5	22100000	22110000	22.5	3.5	0.232988	-3.03416	ENSSSCG00000027854	HSD17B6
5	22270000	22280000	35.125	8.875	0.32204	-1.78846	ENSSSCG00000000419	RDH16
5	22310000	22320000	3.5	14.5	0.313272	-1.91111	ENSSSCG00000037701/ENSSSCG00000037617	GPR182	ZBTB39
5	22370000	22380000	4.375	20.625	0.28875	-2.25413	ENSSSCG00000025542	NEMP1
5	22490000	22500000	49.625	12.375	0.319516	-1.82376	ENSSSCG00000000423	LRP1
5	22550000	22560000	32.625	8.375	0.325086	-1.74585	ENSSSCG00000029471/ENSSSCG00000026498	STAC3
5	23240000	23250000	34.25	134.75	0.323181	-1.77249	ENSSSCG00000000453	ATP23
5	24710000	24720000	2.125	14.875	0.21875	-3.23333	ENSSSCG00000000456	SLC16A7
5	27020000	27030000	38.75	7.25	0.265536	-2.57885	ENSSSCG00000000457	USP15
5	27200000	27210000	83.375	20.625	0.317975	-1.84532	ENSSSCG00000000458	MON2
5	28500000	28510000	60.875	13.125	0.291813	-2.21128	ENSSSCG00000029815	SRGAP1
5	28620000	28630000	166.125	32.875	0.275819	-2.43501	ENSSSCG00000039258	C12orf66
5	28720000	28730000	49.875	7.125	0.21875	-3.23333	ENSSSCG00000000464/ENSSSCG00000000466	C12orf56	XPOT
5	28900000	28910000	0.125	0.875	0.21875	-3.23333	ENSSSCG00000031103	TBK1
5	29060000	29070000	16	82	0.273219	-2.47138	ENSSSCG00000039060	RASSF3
5	29220000	29230000	124	22	0.255958	-2.71284	ENSSSCG00000023788	TBC1D30
5	29530000	29540000	42.5	9.5	0.298632	-2.1159	ENSSSCG00000030998	WIF1
5	29620000	29630000	5.625	21.375	0.329861	-1.67905	ENSSSCG00000000469	LEMD3
5	29690000	29700000	0.25	1.75	0.21875	-3.23333	ENSSSCG00000026004	MSRB3
5	30570000	30580000	53	12	0.301065	-2.08186	ENSSSCG00000000475	IRAK3
5	30670000	30680000	16	112	0.21875	-3.23333	ENSSSCG00000000477	HELB
5	30700000	30710000	11.25	78.75	0.21875	-3.23333	ENSSSCG00000000478	GRIP1
5	32600000	32610000	9.5	66.5	0.21875	-3.23333	ENSSSCG00000000482	IL22
5	33010000	33020000	18.875	67.125	0.342613	-1.50066	ENSSSCG00000000486	NUP107
5	33090000	33100000	11.625	69.375	0.245842	-2.85435	ENSSSCG00000000488	MDM2
5	33210000	33220000	16	60	0.33241	-1.64339	ENSSSCG00000023630	CPM
5	33500000	33510000	11.5	54.5	0.287764	-2.26792	ENSSSCG00000038031	CPSF6
5	33610000	33620000	120.25	30.75	0.324344	-1.75622	ENSSSCG00000000492	LYZ
5	33790000	33800000	9.875	40.125	0.316987	-1.85913	ENSSSCG00000000493	FRS2
5	33910000	33920000	9.875	50.125	0.274991	-2.44659	ENSSSCG00000000499	BEST3
5	34460000	34470000	5.125	18.875	0.335883	-1.59481	ENSSSCG00000000502	CNOT2
5	34660000	34670000	86.5	20.5	0.309765	-1.96016	ENSSSCG00000000504	PTPRB
5	34890000	34900000	5.875	28.125	0.285873	-2.29438	ENSSSCG00000025969	PTPRR
5	36470000	36480000	3.5	24.5	0.21875	-3.23333	ENSSSCG00000000515	TRHDE
5	42520000	42530000	20.75	5.25	0.3223	-1.78481	ENSSSCG00000034407	AMN1
5	42950000	42960000	10	45	0.297521	-2.13144	ENSSSCG00000037732	SINHCAF
5	44060000	44070000	98.375	18.625	0.267694	-2.54867	ENSSSCG00000027447	TMTC1
5	44300000	44310000	5.5	26.5	0.284668	-2.31123	ENSSSCG00000000540	OVCH1
5	44380000	44390000	3	15	0.277778	-2.40762	ENSSSCG00000000536/ENSSSCG00000000541	ERGIC2	FAR2
5	44460000	44470000	2.125	14.875	0.21875	-3.23333	ENSSSCG00000000541	FAR2
5	45210000	45220000	46	9	0.273719	-2.46439	ENSSSCG00000024232	CCDC91
5	45750000	45760000	1.875	13.125	0.21875	-3.23333	ENSSSCG00000039113/ENSSSCG00000036893	PTHLH
5	45910000	45920000	22	90	0.315689	-1.8773	ENSSSCG00000000545	KLHL42
5	46070000	46080000	26.125	118.875	0.295421	-2.16082	ENSSSCG00000000549	PPFIBP1
5	46270000	46280000	22.25	85.75	0.32715	-1.71698	ENSSSCG00000000550	SMCO2
5	46620000	46630000	9.75	60.25	0.23977	-2.93928	ENSSSCG00000022288	STK38L
5	46730000	46740000	8.5	35.5	0.311725	-1.93274	ENSSSCG00000000552	MED21
5	46740000	46750000	7.5	51.5	0.221919	-3.189	ENSSSCG00000000553	TM7SF3
5	46810000	46820000	8.375	52.625	0.23689	-2.97957	ENSSSCG00000000554	FGFR1OP2
5	46840000	46850000	11.875	80.125	0.224831	-3.14826	ENSSSCG00000030443	INTS13
5	46970000	46980000	13.25	85.75	0.231851	-3.05006	ENSSSCG00000000555	ITPR2
5	47600000	47610000	5.125	23.875	0.290985	-2.22286	ENSSSCG00000025531	SSPN
5	47680000	47690000	4.375	16.625	0.329861	-1.67905	ENSSSCG00000028552	BHLHE41
5	47790000	47800000	0.125	0.875	0.21875	-3.23333	ENSSSCG00000000559	RASSF8
5	48280000	48290000	2.25	15.75	0.21875	-3.23333	ENSSSCG00000027144	LMNTD1
5	48650000	48660000	1.375	9.625	0.21875	-3.23333	ENSSSCG00000040550/ENSSSCG00000000563	CASC1	LRMP
5	48670000	48680000	4.5	31.5	0.21875	-3.23333	ENSSSCG00000000563	LRMP
5	48890000	48900000	10.25	47.75	0.290985	-2.22286	ENSSSCG00000029163	BCAT1
5	49750000	49760000	1.625	11.375	0.21875	-3.23333	ENSSSCG00000000567	SOX5
5	51120000	51130000	14.125	2.875	0.281034	-2.36207	ENSSSCG00000000570	C2CD5
5	51230000	51240000	3.375	23.625	0.21875	-3.23333	ENSSSCG00000031329	ST8SIA1
5	51440000	51450000	81.375	14.625	0.25827	-2.6805	ENSSSCG00000034733	CMAS
5	51530000	51540000	37.875	9.125	0.31291	-1.91617	ENSSSCG00000000571	ABCC9
5	51950000	51960000	4.75	33.25	0.21875	-3.23333	ENSSSCG00000035085/ENSSSCG00000000579/ENSSSCG00000000580	GOLT1B	RECQL
5	51980000	51990000	10.5	73.5	0.21875	-3.23333	ENSSSCG00000000580	RECQL
5	52020000	52030000	9	61	0.224082	-3.15874	ENSSSCG00000000583/ENSSSCG00000000584	PYROXD1	SLCO1A2
5	52030000	52040000	9.125	63.875	0.21875	-3.23333	ENSSSCG00000000584	SLCO1A2
5	52250000	52260000	5	35	0.21875	-3.23333	ENSSSCG00000000585	SLCO1C1
5	52460000	52470000	6.625	46.375	0.21875	-3.23333	ENSSSCG00000028662/ENSSSCG00000036623	PDE3A
5	52860000	52870000	2.75	12.25	0.299444	-2.10453	ENSSSCG00000020353	RF00564
5	53450000	53460000	1.875	13.125	0.21875	-3.23333	ENSSSCG00000000587	AEBP2
5	53790000	53800000	7.625	53.375	0.21875	-3.23333	ENSSSCG00000000588	PLEKHA5
5	54480000	54490000	82.375	16.625	0.279458	-2.38411	ENSSSCG00000000591	PIK3C2G
5	54940000	54950000	1.5	10.5	0.21875	-3.23333	ENSSSCG00000040822	RERGL
5	55890000	55900000	3.25	22.75	0.21875	-3.23333	ENSSSCG00000036499	LMO3
5	56680000	56690000	37.75	9.25	0.31615	-1.87085	ENSSSCG00000000599	DERA
5	56900000	56910000	9.875	48.125	0.282541	-2.34098	ENSSSCG00000000600	EPS8
5	57190000	57200000	60.25	10.75	0.256968	-2.69872	ENSSSCG00000000601	PTPRO
5	57930000	57940000	7.5	32.5	0.304688	-2.03119	ENSSSCG00000026724	PLBD1
5	58580000	58590000	4	28	0.21875	-3.23333	ENSSSCG00000000614	GRIN2B
5	59760000	59770000	3.5	0.5	0.21875	-3.23333	ENSSSCG00000040400	GPR19
5	60140000	60150000	65.625	9.375	0.21875	-3.23333	ENSSSCG00000000625	LRP6
5	60340000	60350000	82.375	19.625	0.310767	-1.94615	ENSSSCG00000000623	BCL2L14
5	60760000	60770000	10.625	55.375	0.270137	-2.51449	ENSSSCG00000024152	ETV6
5	61060000	61070000	5.625	1.375	0.315689	-1.8773	ENSSSCG00000040242	TP23
5	61240000	61250000	10	53	0.26707	-2.5574	ENSSSCG00000038925	TAS2R10
5	62040000	62050000	98	19	0.272043	-2.48783	ENSSSCG00000000655	KLRF1
5	63330000	63340000	135.125	22.875	0.247635	-2.82926	ENSSSCG00000033146	CD163
5	63540000	63550000	18.125	73.875	0.316395	-1.86742	ENSSSCG00000025252	PEX5
5	64260000	64270000	22	4	0.260355	-2.65133	ENSSSCG00000000706	LTBR
5	64450000	64460000	79.375	16.625	0.286374	-2.28737	ENSSSCG00000022230	CD9
5	64550000	64560000	88.75	21.25	0.311725	-1.93274	ENSSSCG00000000712	VWF
5	65050000	65060000	13	79	0.242675	-2.89865	ENSSSCG00000033544	NTF3
5	71440000	71450000	2.625	0.375	0.21875	-3.23333	ENSSSCG00000000783	SLC2A13
5	72940000	72950000	3.25	0.75	0.304688	-2.03119	ENSSSCG00000000791	PDZRN4
5	74890000	74900000	0.375	2.625	0.21875	-3.23333	ENSSSCG00000000798	TWF1
5	77110000	77120000	0.875	0.125	0.21875	-3.23333	ENSSSCG00000000808	SLC38A2
5	79380000	79390000	0.125	0.875	0.21875	-3.23333	ENSSSCG00000000841	APPL2
5	79690000	79700000	0.125	0.875	0.21875	-3.23333	ENSSSCG00000000838	SLC41A2
5	86930000	86940000	0.375	1.625	0.304688	-2.03119	ENSSSCG00000033574	CFAP54
5	88850000	88860000	7.75	54.25	0.21875	-3.23333	ENSSSCG00000024563	CEP83
5	96300000	96310000	77.75	21.25	0.337147	-1.57713	ENSSSCG00000034948	RASSF9
5	97090000	97100000	0.125	0.875	0.21875	-3.23333	ENSSSCG00000000936	SLC6A15
5	99910000	99920000	55.5	10.5	0.267562	-2.55052	ENSSSCG00000000940	PPFIA2
5	100550000	100560000	19.125	79.875	0.311725	-1.93274	ENSSSCG00000040348	LIN7A
5	100920000	100930000	0.125	0.875	0.21875	-3.23333	ENSSSCG00000031716	PTPRQ
5	101210000	101220000	7.625	34.375	0.297176	-2.13626	ENSSSCG00000000943	OTOGL
5	101600000	101610000	107.875	29.125	0.334792	-1.61007	ENSSSCG00000038973	PPP1R12A
5	102000000	102010000	77	11	0.21875	-3.23333	ENSSSCG00000000948	SYT1
5	103290000	103300000	16.125	98.875	0.241113	-2.9205	ENSSSCG00000029249	NAV3
6	80000	90000	0.875	0.125	0.21875	-3.59785	ENSSSCG00000002633/ENSSSCG00000029761	GAS8
6	160000	170000	1.75	0.25	0.21875	-3.59785	ENSSSCG00000002640/ENSSSCG00000002639	DEF8
6	180000	190000	0.875	6.125	0.21875	-3.59785	ENSSSCG00000020924/ENSSSCG00000036102	MC1R	TCF25
6	190000	200000	0.75	5.25	0.21875	-3.59785	ENSSSCG00000036102	TCF25
6	210000	220000	1.125	7.875	0.21875	-3.59785	ENSSSCG00000002635	SPIRE2
6	250000	260000	1.75	0.25	0.21875	-3.59785	ENSSSCG00000024687	FANCA
6	310000	320000	0.25	1.75	0.21875	-3.59785	ENSSSCG00000029228/ENSSSCG00000022310	ZNF276	VPS9D1
6	320000	330000	0.125	0.875	0.21875	-3.59785	ENSSSCG00000022310/ENSSSCG00000029339	VPS9D1	SPATA2L
6	330000	340000	0.875	0.125	0.21875	-3.59785	ENSSSCG00000029339/ENSSSCG00000025401	SPATA2L	CDK10
6	350000	360000	2.375	16.625	0.21875	-3.59785	ENSSSCG00000023677/ENSSSCG00000021971	CHMP1A	DPEP1
6	360000	370000	7.5	46.5	0.239198	-3.27739	ENSSSCG00000021971	DPEP1
6	390000	400000	2.625	18.375	0.21875	-3.59785	ENSSSCG00000031104	CPNE7
6	410000	420000	0.75	5.25	0.21875	-3.59785	ENSSSCG00000024974/ENSSSCG00000022137/ENSSSCG00000024756	RF00324	SPG7
6	420000	430000	1.25	8.75	0.21875	-3.59785	ENSSSCG00000024756	SPG7
6	510000	520000	0.75	5.25	0.21875	-3.59785	ENSSSCG00000039541	ANKRD11
6	630000	640000	0.375	2.625	0.21875	-3.59785	ENSSSCG00000002642	CDH15
6	660000	670000	0.25	1.75	0.21875	-3.59785	ENSSSCG00000023866	ACSF3
6	830000	840000	1.625	0.375	0.304688	-2.25103	ENSSSCG00000002648	CBFA2T3
6	880000	890000	6.75	41.25	0.241699	-3.23819	ENSSSCG00000002645	GALNS
6	920000	930000	1.375	9.625	0.21875	-3.59785	ENSSSCG00000035230	PIEZO1
6	980000	990000	0.125	0.875	0.21875	-3.59785	ENSSSCG00000034455/ENSSSCG00000040145	RNF166	SNAI3
6	1000000	1010000	0.25	1.75	0.21875	-3.59785	ENSSSCG00000034905	MVD
6	1040000	1050000	0.125	0.875	0.21875	-3.59785	ENSSSCG00000035967	ZC3H18
6	1100000	1110000	1.75	0.25	0.21875	-3.59785	ENSSSCG00000040875	ZFPM1
6	1160000	1170000	0.125	0.875	0.21875	-3.59785	ENSSSCG00000031875	ZNF469
6	1420000	1430000	0.125	0.875	0.21875	-3.59785	ENSSSCG00000020678	BANP
6	1510000	1520000	0.875	0.125	0.21875	-3.59785	ENSSSCG00000035629	CA5A
6	1540000	1550000	15.25	106.75	0.21875	-3.59785	ENSSSCG00000032996	SLC7A5
6	6970000	6980000	142.75	40.25	0.343139	-1.64842	ENSSSCG00000002690	GAN
6	7000000	7010000	91.25	20.75	0.301887	-2.29491	ENSSSCG00000036572	BCO1
6	7510000	7520000	158.625	35.375	0.298191	-2.35284	ENSSSCG00000038128	CDYL2
6	10610000	10620000	2.625	12.375	0.28875	-2.5008	ENSSSCG00000038627	ADAMTS18
6	10710000	10720000	9.75	68.25	0.21875	-3.59785	ENSSSCG00000002701	MON1B
6	11450000	11460000	0.125	0.875	0.21875	-3.59785	ENSSSCG00000023125	CNTNAP4
6	12520000	12530000	107.125	24.875	0.305869	-2.23251	ENSSSCG00000022668	ZFP1
6	13030000	13040000	92	22	0.31148	-2.14457	ENSSSCG00000030420	GLG1
6	13480000	13490000	88.625	23.375	0.330295	-1.84971	ENSSSCG00000025425/ENSSSCG00000027973	FUK	COG4
6	13630000	13640000	80	23	0.346875	-1.58986	ENSSSCG00000040629/ENSSSCG00000034132	IL34
6	14140000	14150000	91.5	25.5	0.340894	-1.6836	ENSSSCG00000040973/ENSSSCG00000024044	HYDIN	RF00100
6	14710000	14720000	53.375	15.625	0.35034	-1.53556	ENSSSCG00000002739/ENSSSCG00000002740	PHLPP2	AP1G1
6	15700000	15710000	30.25	7.75	0.324706	-1.9373	ENSSSCG00000002752	ZFHX3
6	17300000	17310000	18.5	3.5	0.267562	-2.83286	ENSSSCG00000002754	NQO1
6	17330000	17340000	18.5	3.5	0.267562	-2.83286	ENSSSCG00000002755	NFAT5
6	17690000	17700000	66.5	19.5	0.350663	-1.53051	ENSSSCG00000028109	SNTB2
6	18320000	18330000	135.75	27.25	0.278459	-2.66208	ENSSSCG00000032372	ZFP90
6	18560000	18570000	49.875	12.125	0.314638	-2.09508	ENSSSCG00000025417	BBS2
6	19100000	19110000	74.875	15.125	0.279626	-2.6438	ENSSSCG00000034414	FAM192A
6	19370000	19380000	130.375	32.625	0.320184	-2.00817	ENSSSCG00000029519/ENSSSCG00000025284/ENSSSCG00000024387	CIAPIN1	COQ9	RF00017
6	19390000	19400000	77.875	22.125	0.344597	-1.62557	ENSSSCG00000025284/ENSSSCG00000025454	COQ9	POLR2C
6	19440000	19450000	149.875	43.125	0.347035	-1.58735	ENSSSCG00000028723	CCDC102A
6	19980000	19990000	29	6	0.284082	-2.57397	ENSSSCG00000002804	CSNK2A2
6	23290000	23300000	108.75	23.25	0.290225	-2.47769	ENSSSCG00000040687	CDH8
6	27120000	27130000	163.375	38.625	0.309301	-2.17873	ENSSSCG00000035772	CDH5
6	27380000	27390000	61.75	18.25	0.352168	-1.50691	ENSSSCG00000032632	CMTM4
6	27480000	27490000	90.875	14.125	0.232854	-3.3768	ENSSSCG00000035104	TERB1
6	27500000	27510000	18.375	63.625	0.347742	-1.57627	ENSSSCG00000035639	NAE1
6	27770000	27780000	72.625	14.375	0.275858	-2.70285	ENSSSCG00000040749	C16orf70
6	28050000	28060000	24.625	5.375	0.294132	-2.41646	ENSSSCG00000035983/ENSSSCG00000002778	TPPP3	ZDHHC1
6	28100000	28110000	30.75	7.25	0.308778	-2.18693	ENSSSCG00000002776	ATP6V0D1
6	29320000	29330000	109.375	31.625	0.347969	-1.57272	ENSSSCG00000025953	OGFOD1
6	29510000	29520000	18.25	3.75	0.2828	-2.59406	ENSSSCG00000034192	GNAO1
6	31560000	31570000	91.375	18.625	0.281299	-2.61757	ENSSSCG00000035949/ENSSSCG00000031652	FTO	RPGRIP1L
6	31650000	31660000	26.25	7.75	0.351968	-1.51005	ENSSSCG00000031652	RPGRIP1L
6	31790000	31800000	42.25	11.75	0.340492	-1.6899	ENSSSCG00000032648	RBL2
6	31840000	31850000	70	13	0.264189	-2.88572	ENSSSCG00000033591	CHD9
6	34490000	34500000	19.25	3.75	0.272921	-2.74888	ENSSSCG00000021644	BRD7
6	34520000	34530000	61.25	16.75	0.337258	-1.74059	ENSSSCG00000039408	ADCY7
6	35060000	35070000	55.875	15.125	0.335294	-1.77136	ENSSSCG00000002838	ZNF423
6	36360000	36370000	18.75	5.25	0.341797	-1.66945	ENSSSCG00000037263	SIAH1
6	36380000	36390000	112.625	19.375	0.250472	-3.1007	ENSSSCG00000023391	LONP2
6	37900000	37910000	166.625	40.375	0.314009	-2.10494	ENSSSCG00000036874	MYLK3
6	40040000	40050000	38.5	5.5	0.21875	-3.59785	ENSSSCG00000025912	URI1
6	40500000	40510000	26.25	3.75	0.21875	-3.59785	ENSSSCG00000029234	ZNF536
6	43230000	43240000	95.5	24.5	0.324965	-1.93323	ENSSSCG00000002868	PEPD
6	43980000	43990000	29.375	5.625	0.26977	-2.79825	ENSSSCG00000002872	KIAA0355
6	45440000	45450000	10.625	64.375	0.243194	-3.21475	ENSSSCG00000002923	WDR62
6	45800000	45810000	40.625	8.375	0.283411	-2.58448	ENSSSCG00000029875/ENSSSCG00000002933	ZNF461	ZNF382
6	45860000	45870000	36.25	5.75	0.236324	-3.32243	ENSSSCG00000002930	ZNF260
6	46090000	46100000	7.5	45.5	0.242969	-3.21828	ENSSSCG00000002935	ZNF568
6	47120000	47130000	46.125	7.875	0.249132	-3.1217	ENSSSCG00000002950	SIPA1L3
6	47250000	47260000	38.625	11.375	0.351488	-1.51758	ENSSSCG00000002955	CATSPERG
6	47530000	47540000	63.75	17.25	0.335219	-1.77253	ENSSSCG00000002965	ACTN4
6	47630000	47640000	56.75	14.25	0.320844	-1.99782	ENSSSCG00000028943	ECH1
6	47850000	47860000	72.25	12.75	0.255	-3.02973	ENSSSCG00000002971	ACP7
6	47900000	47910000	50.625	10.375	0.282308	-2.60176	ENSSSCG00000021333	PAK4
6	47990000	48000000	17.25	3.75	0.293367	-2.42844	ENSSSCG00000040981/ENSSSCG00000019381	GMFG	RF00026
6	48110000	48120000	29	8	0.338934	-1.71432	ENSSSCG00000023556	SUPT5H
6	48130000	48140000	37.5	8.5	0.301276	-2.30449	ENSSSCG00000026612	TIMM50
6	48150000	48160000	37.5	8.5	0.301276	-2.30449	ENSSSCG00000002987	DLL3
6	48400000	48410000	1	7	0.21875	-3.59785	ENSSSCG00000039235	PSMC4
6	48430000	48440000	21.125	3.875	0.26195	-2.92081	ENSSSCG00000002988	ZNF546
6	48520000	48530000	5.875	1.125	0.26977	-2.79825	ENSSSCG00000028036	MAP3K10
6	48580000	48590000	2.625	0.375	0.21875	-3.59785	ENSSSCG00000002989	AKT2
6	48660000	48670000	5.125	0.875	0.249132	-3.1217	ENSSSCG00000025109/ENSSSCG00000021917	PLD3	HIPK4
6	48690000	48700000	32	8	0.32	-2.01105	ENSSSCG00000026931	SERTAD1
6	48810000	48820000	10.25	1.75	0.249132	-3.1217	ENSSSCG00000037494/ENSSSCG00000033836	SPTBN4	SHKBP1
6	48920000	48930000	37.125	8.875	0.311422	-2.14549	ENSSSCG00000026331	COQ8B
6	49220000	49230000	4.375	0.625	0.21875	-3.59785	ENSSSCG00000032803	CYP2S1
6	49260000	49270000	12.25	1.75	0.21875	-3.59785	ENSSSCG00000038806	AXL
6	49330000	49340000	8	2	0.32	-2.01105	ENSSSCG00000003017	TGFB1
6	49370000	49380000	1.125	7.875	0.21875	-3.59785	ENSSSCG00000028794/ENSSSCG00000003015	EXOSC5
6	49540000	49550000	2.625	12.375	0.28875	-2.5008	ENSSSCG00000003018	LIPE
6	49580000	49590000	7	1	0.21875	-3.59785	ENSSSCG00000040450/ENSSSCG00000003021	MEGF8
6	49630000	49640000	1.625	11.375	0.21875	-3.59785	ENSSSCG00000003024/ENSSSCG00000034412/ENSSSCG00000029070/ENSSSCG00000003030	PRR19	PAFAH1B3	CIC
6	49640000	49650000	6	36	0.244898	-3.18805	ENSSSCG00000029070/ENSSSCG00000003030	PAFAH1B3	CIC
6	49650000	49660000	5.75	27.25	0.287764	-2.51625	ENSSSCG00000003030	CIC
6	50560000	50570000	12.5	3.5	0.341797	-1.66945	ENSSSCG00000003068	SMG9
6	50650000	50660000	3	13	0.304688	-2.25103	ENSSSCG00000003072/ENSSSCG00000038168	ZNF283
6	51290000	51300000	23.25	6.75	0.34875	-1.56048	ENSSSCG00000003083/ENSSSCG00000020657	CBLC	BCAM
6	51870000	51880000	3.125	0.875	0.341797	-1.66945	ENSSSCG00000036317	VASP
6	53110000	53120000	14.375	2.625	0.261138	-2.93355	ENSSSCG00000029371	C5AR1
6	53120000	53130000	44.5	11.5	0.326371	-1.9112	ENSSSCG00000003113	C5AR2
6	53130000	53140000	30.125	5.875	0.273124	-2.74569	ENSSSCG00000003114	DHX34
6	53430000	53440000	28.75	8.25	0.346512	-1.59555	ENSSSCG00000023371	EHD2
6	55960000	55970000	15.625	4.375	0.341797	-1.66945	ENSSSCG00000003266	TMC4
6	56200000	56210000	11.625	3.375	0.34875	-1.56048	ENSSSCG00000025532	CACNG7
6	57950000	57960000	21.5	5.5	0.324417	-1.94183	ENSSSCG00000024413	PPP2R1A
6	58530000	58540000	21.625	6.375	0.351682	-1.51453	ENSSSCG00000003228/ENSSSCG00000038043	VSIG10L
6	59500000	59510000	3.5	0.5	0.21875	-3.59785	ENSSSCG00000032656/ENSSSCG00000031110/ENSSSCG00000039913	BRSK1	TMEM150B
6	59510000	59520000	6.125	0.875	0.21875	-3.59785	ENSSSCG00000035829	KMT5C
6	60170000	60180000	16	3	0.265928	-2.85847	ENSSSCG00000003314	NLRP11
6	60290000	60300000	58.125	12.875	0.296909	-2.37293	ENSSSCG00000024227	NLRP13
6	60350000	60360000	21	3	0.21875	-3.59785	ENSSSCG00000003315	NLRP8
6	60440000	60450000	12.25	1.75	0.21875	-3.59785	ENSSSCG00000003317	ZNF787
6	60450000	60460000	14.625	3.375	0.304688	-2.25103	ENSSSCG00000035770	ZNF444
6	60650000	60660000	20.875	5.125	0.316522	-2.06556	ENSSSCG00000024622	ZNF667
6	60780000	60790000	8.75	2.25	0.325413	-1.92621	ENSSSCG00000003324	ZNF471
6	60840000	60850000	22.25	5.75	0.326371	-1.9112	ENSSSCG00000035252	SMIM17
6	60890000	60900000	18.875	5.125	0.335883	-1.76213	ENSSSCG00000039914	ZNF470
6	61590000	61600000	0.875	0.125	0.21875	-3.59785	ENSSSCG00000033340/ENSSSCG00000034174	AURKC
6	61730000	61740000	13.5	3.5	0.32699	-1.90151	ENSSSCG00000034301	ZNF304
6	61930000	61940000	11	3	0.336735	-1.74878	ENSSSCG00000039978	ZNF773
6	61980000	61990000	15.75	3.25	0.283587	-2.58171	ENSSSCG00000035387	ZNF550
6	62660000	62670000	17.875	3.125	0.25333	-3.0559	ENSSSCG00000003990	ZNF671
6	62730000	62740000	25.625	5.375	0.286648	-2.53374	ENSSSCG00000035572/ENSSSCG00000003995	ZNF606
6	62750000	62760000	14.5	2.5	0.250865	-3.09454	ENSSSCG00000035572/ENSSSCG00000021888	ZNF135
6	62810000	62820000	21.625	3.375	0.23355	-3.3659	ENSSSCG00000035572/ENSSSCG00000023027/ENSSSCG00000026256	ZNF329	RF00413
6	62840000	62850000	26.75	5.25	0.274292	-2.72739	ENSSSCG00000035572/ENSSSCG00000003998/ENSSSCG00000020436	ZNF274	RF00026
6	63310000	63320000	43.375	8.625	0.276708	-2.68952	ENSSSCG00000004001/ENSSSCG00000033509/ENSSSCG00000023973	A1BG	SAMD11	NOC2L
6	63350000	63360000	40.75	7.25	0.256456	-3.00691	ENSSSCG00000035420	HES4
6	63360000	63370000	70.75	11.25	0.236745	-3.31582	ENSSSCG00000040575/ENSSSCG00000022204	ISG15	AGRN
6	63570000	63580000	10.875	3.125	0.346779	-1.59136	ENSSSCG00000027991/ENSSSCG00000003329	ACAP3
6	63610000	63620000	12.375	3.625	0.350464	-1.53362	ENSSSCG00000003341/ENSSSCG00000003342	TAS1R3	DVL1
6	63620000	63630000	20.125	5.875	0.349806	-1.54393	ENSSSCG00000003342	DVL1
6	63630000	63640000	11	3	0.336735	-1.74878	ENSSSCG00000021880	MXRA8
6	63660000	63670000	9.625	2.375	0.317491	-2.05037	ENSSSCG00000003354/ENSSSCG00000033374	CCNL2	MRPL20
6	63680000	63690000	11.875	3.125	0.329861	-1.85651	ENSSSCG00000003346/ENSSSCG00000034013	ANKRD65	TMEM88B
6	63690000	63700000	12.5	3.5	0.341797	-1.66945	ENSSSCG00000034013/ENSSSCG00000003344	TMEM88B	VWA1
6	63700000	63710000	16.625	4.375	0.329861	-1.85651	ENSSSCG00000003344/ENSSSCG00000003343	VWA1	ATAD3A
6	63710000	63720000	17.625	4.375	0.318634	-2.03246	ENSSSCG00000003343	ATAD3A
6	63780000	63790000	10.875	3.125	0.346779	-1.59136	ENSSSCG00000003350	MIB2
6	63940000	63950000	5.125	0.875	0.249132	-3.1217	ENSSSCG00000021890	GNB1
6	64070000	64080000	7	2	0.345679	-1.60861	ENSSSCG00000030361	PRKCZ
6	64290000	64300000	6.25	1.75	0.341797	-1.66945	ENSSSCG00000028706	MORN1
6	64460000	64470000	34.5	9.5	0.338585	-1.71979	ENSSSCG00000003356	MMEL1
6	65200000	65210000	82.25	16.75	0.281132	-2.62019	ENSSSCG00000025685	TP73
6	66940000	66950000	55.25	14.75	0.332628	-1.81315	ENSSSCG00000029843/ENSSSCG00000020749	NPHP4	KCNAB2
6	69060000	69070000	62.25	11.75	0.267143	-2.83943	ENSSSCG00000033497	RERE
6	69480000	69490000	76.375	18.625	0.315232	-2.08577	ENSSSCG00000003390	SLC2A7
6	69780000	69790000	67.75	14.25	0.287162	-2.52569	ENSSSCG00000035940	SPSB1
6	69950000	69960000	38	9	0.309642	-2.17338	ENSSSCG00000038006/ENSSSCG00000020625	SLC25A33	RF00410
6	69980000	69990000	54.125	11.875	0.295103	-2.40124	ENSSSCG00000003393	TMEM201
6	70090000	70100000	87.5	21.5	0.316682	-2.06305	ENSSSCG00000003395/ENSSSCG00000003396	PIK3CD	CLSTN1
6	70100000	70110000	123.25	24.75	0.278528	-2.661	ENSSSCG00000003396	CLSTN1
6	70200000	70210000	72.25	19.75	0.337178	-1.74184	ENSSSCG00000036868	CTNNBIP1
6	70870000	70880000	43.25	12.75	0.351682	-1.51453	ENSSSCG00000003405	PEX14
6	70890000	70900000	50.375	12.625	0.320476	-2.00359	ENSSSCG00000003407	CASZ1
6	71220000	71230000	38.625	10.375	0.333806	-1.79468	ENSSSCG00000023126/ENSSSCG00000038822/ENSSSCG00000003410	MASP2
6	71380000	71390000	155.625	40.375	0.327122	-1.89943	ENSSSCG00000003413	MTOR
6	72370000	72380000	53.875	13.125	0.315041	-2.08877	ENSSSCG00000003438	VPS13D
6	72560000	72570000	101.625	29.375	0.347909	-1.57366	ENSSSCG00000003439	DHRS3
6	74440000	74450000	40.75	8.25	0.28004	-2.63731	ENSSSCG00000021026	TMEM51
6	74520000	74530000	58.125	8.875	0.229833	-3.42416	ENSSSCG00000003455	FHAD1
6	74650000	74660000	69.875	12.125	0.252003	-3.0767	ENSSSCG00000003458	EFHD2
6	74770000	74780000	25.625	5.375	0.286648	-2.53374	ENSSSCG00000003464/ENSSSCG00000003463	DNAJC16	AGMAT
6	74780000	74790000	66.25	10.75	0.240239	-3.26108	ENSSSCG00000003463	AGMAT
6	74850000	74860000	30.5	7.5	0.316828	-2.06076	ENSSSCG00000003461	RSC1A1
6	74860000	74870000	40.125	5.875	0.222811	-3.5342	ENSSSCG00000003468	PLEKHM2
6	74960000	74970000	48.25	8.75	0.259888	-2.95313	ENSSSCG00000003465	FBLIM1
6	75000000	75010000	19.25	2.75	0.21875	-3.59785	ENSSSCG00000034484	SPEN
6	75140000	75150000	19.25	2.75	0.21875	-3.59785	ENSSSCG00000026103	ZBTB17
6	75160000	75170000	29.75	4.25	0.21875	-3.59785	ENSSSCG00000036026	SRARP
6	75170000	75180000	92.125	19.875	0.29193	-2.45097	ENSSSCG00000037457/ENSSSCG00000026345	HSPB7
6	75200000	75210000	73.75	12.25	0.244304	-3.19736	ENSSSCG00000003470	FAM131C
6	75280000	75290000	31.875	6.125	0.270408	-2.78826	ENSSSCG00000003471	EPHA2
6	75310000	75320000	71.125	13.875	0.273179	-2.74483	ENSSSCG00000003472	ARHGEF19
6	75370000	75380000	18.375	2.625	0.21875	-3.59785	ENSSSCG00000024794	FBXO42
6	75530000	75540000	28	4	0.21875	-3.59785	ENSSSCG00000003477	NECAP2
6	75610000	75620000	44.625	6.375	0.21875	-3.59785	ENSSSCG00000003479/ENSSSCG00000031082	MFAP2	ATP13A2
6	75630000	75640000	36.25	7.75	0.290225	-2.47769	ENSSSCG00000031082	ATP13A2
6	75650000	75660000	27.125	3.875	0.21875	-3.59785	ENSSSCG00000020926	SDHB
6	75690000	75700000	57.25	8.75	0.229999	-3.42155	ENSSSCG00000026478	PADI2
6	75870000	75880000	114.5	18.5	0.239499	-3.27267	ENSSSCG00000003481/ENSSSCG00000003482	PADI1	PADI3
6	75890000	75900000	69.125	9.875	0.21875	-3.59785	ENSSSCG00000003482	PADI3
6	76000000	76010000	28.75	8.25	0.346512	-1.59555	ENSSSCG00000003485	RCC2
6	76090000	76100000	51.125	9.875	0.271357	-2.77339	ENSSSCG00000003486	ARHGEF10L
6	76760000	76770000	120.625	28.375	0.308341	-2.19378	ENSSSCG00000020992	IGSF21
6	77620000	77630000	61.5	14.5	0.308778	-2.18693	ENSSSCG00000003488	UBR4
6	78060000	78070000	49.25	12.75	0.32671	-1.90588	ENSSSCG00000024669	NBL1
6	78150000	78160000	78.125	22.875	0.350379	-1.53494	ENSSSCG00000027489	TMCO4
6	78320000	78330000	114.375	33.625	0.351156	-1.52277	ENSSSCG00000003494	PLA2G2A
6	78740000	78750000	55.75	12.25	0.295388	-2.39677	ENSSSCG00000028045	MUL1
6	79740000	79750000	24.25	5.75	0.309861	-2.16995	ENSSSCG00000024197	USP48
6	80890000	80900000	43.625	12.375	0.344298	-1.63025	ENSSSCG00000003530	TEX46
6	80950000	80960000	19.25	2.75	0.21875	-3.59785	ENSSSCG00000003531	KDM1A
6	81050000	81060000	5.25	21.75	0.313272	-2.1165	ENSSSCG00000003532	LUZP1
6	81790000	81800000	17.375	62.625	0.340034	-1.69707	ENSSSCG00000036534	MYOM3
6	82210000	82220000	84.625	17.375	0.282653	-2.59636	ENSSSCG00000024818/ENSSSCG00000019303	RCAN3	RF00026
6	83110000	83120000	26.625	7.375	0.339722	-1.70196	ENSSSCG00000023235	MAN1C1
6	83280000	83290000	42.375	11.625	0.337867	-1.73105	ENSSSCG00000003552	AUNIP
6	83670000	83680000	14.625	3.375	0.304688	-2.25103	ENSSSCG00000026731	CEP85
6	83690000	83700000	25.75	6.25	0.314331	-2.09989	ENSSSCG00000033546	UBXN11
6	84600000	84610000	22.625	6.375	0.343007	-1.65049	ENSSSCG00000003575	CD164L2
6	84750000	84760000	16.125	3.875	0.312422	-2.12982	ENSSSCG00000003579	AHDC1
6	84980000	84990000	58.875	14.125	0.312107	-2.13475	ENSSSCG00000021634	PPP1R8
6	86210000	86220000	69.875	14.125	0.279757	-2.64173	ENSSSCG00000003590	PTPRU
6	87540000	87550000	4.125	17.875	0.304688	-2.25103	ENSSSCG00000003591	PUM1
6	88220000	88230000	87.875	23.125	0.329861	-1.85651	ENSSSCG00000003603	COL16A1
6	88730000	88740000	54	14	0.32699	-1.90151	ENSSSCG00000003608	LCK
6	88820000	88830000	24.875	7.125	0.346161	-1.60106	ENSSSCG00000026392	BSDC1
6	96520000	96530000	70.125	11.875	0.24769	-3.14429	ENSSSCG00000027417	LDLRAD4
6	99380000	99390000	8.125	1.875	0.304688	-2.25103	ENSSSCG00000028805	PTPRM
6	100590000	100600000	39.625	8.375	0.288072	-2.51142	ENSSSCG00000021612	ARHGAP28
6	102990000	103000000	46.25	8.75	0.267562	-2.83286	ENSSSCG00000003690	DLGAP1
6	106760000	106770000	10.875	2.125	0.273484	-2.74006	ENSSSCG00000003700	ESCO1
6	106870000	106880000	2.375	0.625	0.329861	-1.85651	ENSSSCG00000028010	ABHD3
6	108300000	108310000	49.25	12.75	0.32671	-1.90588	ENSSSCG00000040452	TMEM241
6	108470000	108480000	57.5	15.5	0.334491	-1.78395	ENSSSCG00000003708	ANKRD29
6	108540000	108550000	30.125	4.875	0.23977	-3.26841	ENSSSCG00000003709	LAMA3
6	109210000	109220000	7.625	41.375	0.262794	-2.90758	ENSSSCG00000003712	OSBPL1A
6	109270000	109280000	11.625	51.375	0.30095	-2.30961	ENSSSCG00000003713	IMPACT
6	110090000	110100000	4.75	27.25	0.252808	-3.06409	ENSSSCG00000003715	ZNF521
6	110930000	110940000	4	22	0.260355	-2.94581	ENSSSCG00000003718	TAF4B
6	111520000	111530000	2.875	20.125	0.21875	-3.59785	ENSSSCG00000003721	CHST9
6	112430000	112440000	6.25	1.75	0.341797	-1.66945	ENSSSCG00000003722	CDH2
6	114930000	114940000	23.75	4.25	0.257494	-2.99065	ENSSSCG00000024800	DSC3
6	115320000	115330000	12.125	54.875	0.29644	-2.38029	ENSSSCG00000020740	DSG4
6	115350000	115360000	51.75	14.25	0.338585	-1.71979	ENSSSCG00000027160	DSG3
6	115500000	115510000	0.125	0.875	0.21875	-3.59785	ENSSSCG00000023686	TTR
6	115520000	115530000	1.375	9.625	0.21875	-3.59785	ENSSSCG00000025005	B4GALT6
6	115700000	115710000	4.375	0.625	0.21875	-3.59785	ENSSSCG00000003728	TRAPPC8
6	115850000	115860000	10.625	2.375	0.298632	-2.34594	ENSSSCG00000003729	RNF125
6	115930000	115940000	3.75	14.25	0.329861	-1.85651	ENSSSCG00000003730	RNF138
6	116050000	116060000	61	13	0.289627	-2.48705	ENSSSCG00000003732	MEP1B
6	116220000	116230000	21	3	0.21875	-3.59785	ENSSSCG00000003731	GAREM1
6	116590000	116600000	37.125	7.875	0.28875	-2.5008	ENSSSCG00000003733	KLHL14
6	117060000	117070000	10.625	2.375	0.298632	-2.34594	ENSSSCG00000038703	CCDC178
6	117360000	117370000	13.25	2.75	0.284668	-2.56478	ENSSSCG00000003736	ASXL3
6	117790000	117800000	16.875	92.125	0.261697	-2.92478	ENSSSCG00000003737	NOL4
6	118590000	118600000	66.125	12.875	0.272828	-2.75033	ENSSSCG00000028047	DTNA
6	118830000	118840000	6.125	0.875	0.21875	-3.59785	ENSSSCG00000003738	MAPRE2
6	119090000	119100000	81.5	18.5	0.30155	-2.3002	ENSSSCG00000003740	ZSCAN30
6	119270000	119280000	15.25	70.75	0.291762	-2.45359	ENSSSCG00000038859	INO80C
6	119360000	119370000	33.875	9.125	0.334353	-1.78611	ENSSSCG00000003743	GALNT1
6	119780000	119790000	38.5	5.5	0.21875	-3.59785	ENSSSCG00000027700	RPRD1A
6	119890000	119900000	80.375	22.625	0.342819	-1.65343	ENSSSCG00000027455/ENSSSCG00000020898	SLC39A6	ELP2
6	119970000	119980000	18	72	0.32	-2.01105	ENSSSCG00000003744	MOCOS
6	120170000	120180000	35.25	6.75	0.26977	-2.79825	ENSSSCG00000027935	FHOD3
6	120800000	120810000	0.875	0.125	0.21875	-3.59785	ENSSSCG00000003747	KIAA1328
6	121060000	121070000	0.875	0.125	0.21875	-3.59785	ENSSSCG00000003748	CELF4
6	126030000	126040000	1.625	0.375	0.304688	-2.25103	ENSSSCG00000003749	PIK3C3
6	127880000	127890000	0.75	3.25	0.304688	-2.25103	ENSSSCG00000005780/ENSSSCG00000023171	KCNG2	PQLC1
6	128860000	128870000	1.75	0.25	0.21875	-3.59785	ENSSSCG00000003756	LPAR3
6	129530000	129540000	0.125	0.875	0.21875	-3.59785	ENSSSCG00000031521/ENSSSCG00000040920	PRKACB
6	129730000	129740000	0.875	0.125	0.21875	-3.59785	ENSSSCG00000003760	TTLL7
6	131800000	131810000	0.875	0.125	0.21875	-3.59785	ENSSSCG00000003761	ADGRL2
6	135130000	135140000	11.625	80.375	0.220784	-3.56596	ENSSSCG00000035582	GIPC2
6	135270000	135280000	33.375	8.625	0.326371	-1.9112	ENSSSCG00000003766	DNAJB4
6	135350000	135360000	15.25	61.75	0.317655	-2.04781	ENSSSCG00000003768	NEXN
6	135500000	135510000	142.75	22.25	0.233329	-3.36937	ENSSSCG00000003770	MIGA1
6	136020000	136030000	9.25	58.75	0.235051	-3.34238	ENSSSCG00000003773	AK5
6	136090000	136100000	83.125	11.875	0.21875	-3.59785	ENSSSCG00000038329	PIGK
6	137450000	137460000	112.25	26.75	0.310821	-2.1549	ENSSSCG00000003774/ENSSSCG00000025333	RF00003
6	137580000	137590000	82.5	15.5	0.266295	-2.85271	ENSSSCG00000003776	ACADM
6	139120000	139130000	67.5	17.5	0.32699	-1.90151	ENSSSCG00000003784	LRRIQ3
6	141240000	141250000	45.25	11.75	0.327293	-1.89675	ENSSSCG00000025085	NEGR1
6	142020000	142030000	100.25	28.75	0.346396	-1.59737	ENSSSCG00000003788	PTGER3
6	144150000	144160000	82.125	15.875	0.271498	-2.77117	ENSSSCG00000033443	DEPDC1
6	144210000	144220000	64.5	11.5	0.256839	-3.00092	ENSSSCG00000003794	RPE65
6	145330000	145340000	108.25	31.75	0.350708	-1.52979	ENSSSCG00000003801	IL23R
6	145650000	145660000	28.125	7.875	0.341797	-1.66945	ENSSSCG00000030423	MIER1
6	149110000	149120000	85.75	22.25	0.32715	-1.899	ENSSSCG00000003815	ALG6
6	152170000	152180000	66.875	18.125	0.335532	-1.76763	ENSSSCG00000003823	C1orf87
6	158240000	158250000	6.875	42.125	0.241241	-3.24537	ENSSSCG00000021216	TCEANC2
6	159280000	159290000	29.75	7.25	0.315102	-2.08781	ENSSSCG00000027114	SCP2
6	160510000	160520000	43.125	11.875	0.338585	-1.71979	ENSSSCG00000021292	OSBPL9
6	165780000	165790000	17.75	81.25	0.294294	-2.41392	ENSSSCG00000029573	NASP
6	167440000	167450000	69.375	17.625	0.32309	-1.96262	ENSSSCG00000034059	ST3GAL3
6	167690000	167700000	14.125	47.875	0.351839	-1.51207	ENSSSCG00000035849	PTPRF
6	167880000	167890000	0.125	0.875	0.21875	-3.59785	ENSSSCG00000035238/ENSSSCG00000003949	ELOVL1	CDC20
6	167900000	167910000	0.375	2.625	0.21875	-3.59785	ENSSSCG00000030906	MPL
6	167930000	167940000	18.125	66.875	0.335532	-1.76763	ENSSSCG00000003950	TIE1
6	168650000	168660000	1.75	0.25	0.21875	-3.59785	ENSSSCG00000023920/ENSSSCG00000039678/ENSSSCG00000027374/ENSSSCG00000039676	P3H1	TMEM269
6	168700000	168710000	0.875	0.125	0.21875	-3.59785	ENSSSCG00000034921	CLDN19
6	168750000	168760000	0.875	0.125	0.21875	-3.59785	ENSSSCG00000003964	PPIH
6	169000000	169010000	0.875	0.125	0.21875	-3.59785	ENSSSCG00000023266	FOXJ3
6	169660000	169670000	0.25	1.75	0.21875	-3.59785	ENSSSCG00000033465	HIVEP3
6	170090000	170100000	0.875	0.125	0.21875	-3.59785	ENSSSCG00000003971	SCMH1
6	170190000	170200000	0.125	0.875	0.21875	-3.59785	ENSSSCG00000003972	SLFNL1
6	170340000	170350000	24.125	6.875	0.345181	-1.61642	ENSSSCG00000003975	KCNQ4
7	1550000	1560000	1.125	3.875	0.34875	-1.89218	ENSSSCG00000028777	MYLK4
7	4570000	4580000	5.375	1.625	0.356505	-1.75794	ENSSSCG00000001021	RREB1
7	10060000	10070000	92.125	29.875	0.369825	-1.52737	ENSSSCG00000001056	RANBP9
7	11400000	11410000	60.75	19.25	0.365449	-1.60311	ENSSSCG00000001061	JARID2
7	11620000	11630000	86.5	24.5	0.344006	-1.9743	ENSSSCG00000001062	DTNBP1
7	12400000	12410000	6.875	36.125	0.268642	-3.27888	ENSSSCG00000001065	ATXN1
7	14060000	14070000	115	35	0.357778	-1.73591	ENSSSCG00000001076	RNF144B
7	15600000	15610000	110.25	29.75	0.334688	-2.13561	ENSSSCG00000001078	MBOAT1
7	15800000	15810000	111.25	35.75	0.368105	-1.55714	ENSSSCG00000040178	E2F3
7	15910000	15920000	48.25	15.75	0.371063	-1.50593	ENSSSCG00000001080	CDKAL1
7	17440000	17450000	54.875	17.125	0.362552	-1.65327	ENSSSCG00000037115/ENSSSCG00000039721	PRL
7	19010000	19020000	101.125	32.875	0.370292	-1.51928	ENSSSCG00000021696	NRSN1
7	19190000	19200000	69.375	18.625	0.333706	-2.1526	ENSSSCG00000001085	DCDC2
7	19320000	19330000	117.75	34.25	0.349112	-1.88592	ENSSSCG00000001089	GPLD1
7	19360000	19370000	106.25	30.75	0.348147	-1.90262	ENSSSCG00000001090	ALDH5A1
7	19390000	19400000	102.375	18.625	0.260465	-3.42042	ENSSSCG00000001091	KIAA0319
7	19500000	19510000	50.375	8.625	0.249632	-3.60795	ENSSSCG00000001092/ENSSSCG00000036411/ENSSSCG00000038752	TDP2	ACOT13	C6orf62
7	19510000	19520000	112.5	16.5	0.223094	-4.06734	ENSSSCG00000036411/ENSSSCG00000038752	ACOT13	C6orf62
7	19580000	19590000	104.875	25.125	0.311832	-2.53124	ENSSSCG00000001095/ENSSSCG00000001097	GMNN
7	20380000	20390000	20	6	0.35503	-1.78348	ENSSSCG00000001101	SCGN
7	20490000	20500000	119.25	27.75	0.306279	-2.62737	ENSSSCG00000001107/ENSSSCG00000031944	SLC17A1
7	20590000	20600000	35.625	6.375	0.257494	-3.47186	ENSSSCG00000037547/ENSSSCG00000036191	SLC17A3	SLC17A2
7	20810000	20820000	60.375	16.625	0.338585	-2.06815	ENSSSCG00000033606/ENSSSCG00000033672	HIST1H2AC	HIST1H1E
7	20870000	20880000	93	30	0.368828	-1.54462	ENSSSCG00000001137/ENSSSCG00000038945	HIST1H1D
7	21270000	21280000	62.25	17.75	0.345293	-1.95202	ENSSSCG00000025410	PRSS16
7	21940000	21950000	26.25	7.75	0.351968	-1.83648	ENSSSCG00000001197	ZNF165
7	22280000	22290000	33.5	9.5	0.34424	-1.97025	ENSSSCG00000001214	GPX5
7	22450000	22460000	24.875	8.125	0.371183	-1.50385	ENSSSCG00000035624/ENSSSCG00000033935/ENSSSCG00000001254	OR10C1
7	23140000	23150000	61.5	16.5	0.33358	-2.15478	ENSSSCG00000001346/ENSSSCG00000001347	ABCF1	PPP1R10
7	23220000	23230000	18.375	5.625	0.358887	-1.71671	ENSSSCG00000031492/ENSSSCG00000023639	PPP1R18	NRM
7	24180000	24190000	25.875	8.125	0.363727	-1.63292	ENSSSCG00000024403/ENSSSCG00000001433	PRRT1
7	25410000	25420000	43.875	13.125	0.354484	-1.79292	ENSSSCG00000001478	BMP5
7	25670000	25680000	42.875	13.125	0.358887	-1.71671	ENSSSCG00000001479	HMGCLL1
7	25800000	25810000	13.125	43.875	0.354484	-1.79292	ENSSSCG00000001480	GFRAL
7	27810000	27820000	80.625	14.375	0.256839	-3.4832	ENSSSCG00000001490	KHDRBS2
7	28280000	28290000	92.75	21.25	0.303314	-2.67868	ENSSSCG00000001493	PRIM2
7	32190000	32200000	15.875	5.125	0.368977	-1.54205	ENSSSCG00000001562	KCTD20
7	33570000	33580000	33.75	6.25	0.263672	-3.36491	ENSSSCG00000039952	ZFAND3
7	33850000	33860000	29.625	8.375	0.343642	-1.98061	ENSSSCG00000037507	BTBD9
7	34430000	34440000	92	15	0.241069	-3.75617	ENSSSCG00000001588	DNAH8
7	34720000	34730000	62.625	19.375	0.360904	-1.68179	ENSSSCG00000001592/ENSSSCG00000037484	KCNK17	KCNK16
7	36340000	36350000	102.125	28.875	0.34367	-1.98012	ENSSSCG00000027922/ENSSSCG00000038553	UNC5CL	TSPO2
7	36380000	36390000	30.625	9.375	0.358887	-1.71671	ENSSSCG00000023366/ENSSSCG00000001611	OARD1	NFYA
7	36400000	36410000	21.125	6.875	0.370496	-1.51575	ENSSSCG00000001611	NFYA
7	36450000	36460000	62.75	20.25	0.368903	-1.54332	ENSSSCG00000001612/ENSSSCG00000001613	TREML1
7	36470000	36480000	69.625	17.375	0.319655	-2.39583	ENSSSCG00000039270	TREM2
7	36480000	36490000	78.375	24.625	0.363839	-1.63098	ENSSSCG00000001616	TREML2
7	36510000	36520000	85	20	0.30839	-2.59083	ENSSSCG00000033251	TREM1
7	36940000	36950000	64.5	19.5	0.356505	-1.75794	ENSSSCG00000001625	PGC
7	38150000	38160000	49.125	15.875	0.369164	-1.5388	ENSSSCG00000001660	PTK7
7	38540000	38550000	2.625	0.375	0.21875	-4.14252	ENSSSCG00000001679	XPO5
7	39130000	39140000	49.75	11.25	0.300826	-2.72175	ENSSSCG00000001696/ENSSSCG00000001697	TMEM63B
7	39270000	39280000	72.125	21.875	0.357115	-1.74738	ENSSSCG00000040047/ENSSSCG00000001705	TMEM151B	TCTE1
7	39310000	39320000	71.5	18.5	0.326605	-2.27552	ENSSSCG00000001706	AARS2
7	40110000	40120000	9.625	1.375	0.21875	-4.14252	ENSSSCG00000001709/ENSSSCG00000001710	SUPT3H	RUNX2
7	42760000	42770000	26.25	6.75	0.325413	-2.29615	ENSSSCG00000001729	PTCHD4
7	44020000	44030000	73.25	19.75	0.334533	-2.13828	ENSSSCG00000001743	DEFB110
7	47460000	47470000	39.25	11.75	0.354623	-1.79051	ENSSSCG00000036924/ENSSSCG00000001755	PSMA4	HYKK
7	47640000	47650000	68.875	17.125	0.318952	-2.40799	ENSSSCG00000001757	WDR61
7	47810000	47820000	98.25	30.75	0.363102	-1.64375	ENSSSCG00000001762/ENSSSCG00000001764	SH2D7
7	51180000	51190000	25.625	7.375	0.347079	-1.92111	ENSSSCG00000001793	ADAMTSL3
7	52140000	52150000	60.125	13.875	0.304688	-2.65492	ENSSSCG00000001805/ENSSSCG00000001806	WHAMM	FSD2
7	52690000	52700000	33	9	0.336735	-2.10017	ENSSSCG00000034070	ALPK3
7	52830000	52840000	60	15	0.32	-2.38985	ENSSSCG00000029183	SEC11A
7	52900000	52910000	11.875	53.125	0.298632	-2.75975	ENSSSCG00000022451	WDR73
7	53190000	53200000	82.5	16.5	0.277778	-3.12073	ENSSSCG00000034090	CRTC3
7	53330000	53340000	24.5	7.5	0.358887	-1.71671	ENSSSCG00000001816	BLM
7	53510000	53520000	20.125	5.875	0.349806	-1.8739	ENSSSCG00000001819	MAN2A2
7	53540000	53550000	83.75	15.25	0.260624	-3.41767	ENSSSCG00000001821/ENSSSCG00000001822	UNC45A	RCCD1
7	53550000	53560000	73.75	23.25	0.364478	-1.61992	ENSSSCG00000001822	RCCD1
7	53590000	53600000	24.125	75.875	0.366097	-1.5919	ENSSSCG00000001823	UROC1
7	53640000	53650000	40.875	7.125	0.252808	-3.55298	ENSSSCG00000001824	ZXDC
7	53700000	53710000	24.375	3.625	0.225407	-4.0273	ENSSSCG00000001825	SLC41A3
7	54460000	54470000	18.25	4.75	0.327741	-2.25585	ENSSSCG00000001832	ACAN
7	54550000	54560000	38.125	5.875	0.231389	-3.92374	ENSSSCG00000001834	MFGE8
7	54730000	54740000	30.5	8.5	0.340894	-2.02817	ENSSSCG00000001835	ABHD2
7	55070000	55080000	80.125	13.875	0.251637	-3.57323	ENSSSCG00000001841	RHCG
7	55160000	55170000	23.75	5.25	0.296522	-2.79627	ENSSSCG00000040355	TICRR
7	55230000	55240000	21.125	6.875	0.370496	-1.51575	ENSSSCG00000001844	PLIN1
7	55410000	55420000	5.75	1.25	0.293367	-2.85087	ENSSSCG00000030174	AP3S2
7	55750000	55760000	33	8	0.314099	-2.49201	ENSSSCG00000031719	SEMA4B
7	55810000	55820000	24.625	6.375	0.32671	-2.27369	ENSSSCG00000031810/ENSSSCG00000035202	NGRN
7	56370000	56380000	49.875	11.125	0.298231	-2.76668	ENSSSCG00000001863	TMEM266
7	56530000	56540000	43.125	13.875	0.368334	-1.55317	ENSSSCG00000001862	ETFA
7	56570000	56580000	21.875	7.125	0.370652	-1.51304	ENSSSCG00000033348	ISL2
7	56610000	56620000	64.5	16.5	0.324417	-2.31339	ENSSSCG00000001865	SCAPER
7	57180000	57190000	37.5	7.5	0.277778	-3.12073	ENSSSCG00000035350/ENSSSCG00000001868	TSPAN3
7	57540000	57550000	31.75	10.25	0.368977	-1.54205	ENSSSCG00000001871	HMG20A
7	57790000	57800000	77.375	17.625	0.302213	-2.69776	ENSSSCG00000001872	LINGO1
7	58210000	58220000	6.125	18.875	0.36995	-1.5252	ENSSSCG00000001880	SIN3A
7	58250000	58260000	7.875	25.125	0.363378	-1.63896	ENSSSCG00000001881/ENSSSCG00000001882	MAN2C1	NEIL1
7	58370000	58380000	11.625	63.375	0.26195	-3.39472	ENSSSCG00000001885	C15orf39
7	58870000	58880000	0.875	0.125	0.21875	-4.14252	ENSSSCG00000001903	EDC3
7	58900000	58910000	0.875	0.125	0.21875	-4.14252	ENSSSCG00000001904	CLK3
7	59090000	59100000	16	5	0.362812	-1.64877	ENSSSCG00000023165	SEMA7A
7	59330000	59340000	30.375	9.625	0.365449	-1.60311	ENSSSCG00000001909	STRA6
7	59430000	59440000	27.375	7.625	0.340791	-2.02996	ENSSSCG00000001912	PML
7	59490000	59500000	13.25	3.75	0.343858	-1.97686	ENSSSCG00000001914	LOXL1
7	59530000	59540000	93.5	21.5	0.304008	-2.66669	ENSSSCG00000001915	TBC1D21
7	59650000	59660000	50.5	11.5	0.302159	-2.69868	ENSSSCG00000001917	CD276
7	59760000	59770000	27.125	4.875	0.25827	-3.45842	ENSSSCG00000001918	NPTN
7	59880000	59890000	13.875	4.125	0.353299	-1.81344	ENSSSCG00000039508	REC114
7	60100000	60110000	77.5	20.5	0.330852	-2.20201	ENSSSCG00000001921	NEO1
7	60580000	60590000	28.375	6.625	0.306913	-2.61639	ENSSSCG00000001925	ADPGK
7	60680000	60690000	35.75	7.25	0.280354	-3.07613	ENSSSCG00000001924	BBS4
7	61030000	61040000	33.25	7.75	0.306588	-2.62201	ENSSSCG00000001930/ENSSSCG00000001931	PKM
7	62220000	62230000	29.375	6.625	0.300323	-2.73047	ENSSSCG00000001939	TTC6
7	62620000	62630000	19	5	0.329861	-2.21915	ENSSSCG00000039714	MIPOL1
7	63280000	63290000	22.5	4.5	0.277778	-3.12073	ENSSSCG00000039317	SLC25A21
7	63340000	63350000	19.5	3.5	0.258034	-3.4625	ENSSSCG00000001942	PAX9
7	64150000	64160000	30.875	8.125	0.329861	-2.21915	ENSSSCG00000032377	RALGAPA1
7	64780000	64790000	26.375	7.625	0.34794	-1.9062	ENSSSCG00000031498/ENSSSCG00000034753	PPP2R3C	FAM177A1
7	65060000	65070000	36.375	10.625	0.349918	-1.87196	ENSSSCG00000001958	BAZ1A
7	66130000	66140000	42.375	13.625	0.368214	-1.55526	ENSSSCG00000001964	NPAS3
7	69840000	69850000	8.25	45.75	0.258873	-3.44797	ENSSSCG00000001975	PRKD1
7	74440000	74450000	83	22	0.331247	-2.19516	ENSSSCG00000001977	STXBP6
7	76660000	76670000	60.5	11.5	0.268422	-3.28268	ENSSSCG00000039980/ENSSSCG00000022512	TRAV26-2	TRDC
7	78260000	78270000	4.625	1.375	0.353299	-1.81344	ENSSSCG00000040831/ENSSSCG00000031538	ANG
7	78510000	78520000	29.875	7.125	0.310971	-2.54616	ENSSSCG00000002142	TEP1
7	80260000	80270000	26.875	7.125	0.331288	-2.19446	ENSSSCG00000002243/ENSSSCG00000039550/ENSSSCG00000033404	SLC12A6	EMC4
7	80270000	80280000	31.375	8.625	0.338262	-2.07374	ENSSSCG00000039550/ENSSSCG00000033404/ENSSSCG00000036519	EMC4
7	93110000	93120000	23.125	6.875	0.353299	-1.81344	ENSSSCG00000028600	SLC39A9
7	93490000	93500000	0.125	0.875	0.21875	-4.14252	ENSSSCG00000002314	SMOC1
7	98910000	98920000	23.375	7.625	0.370935	-1.50815	ENSSSCG00000025984	TTLL5
7	103900000	103910000	34.75	8.25	0.3101	-2.56122	ENSSSCG00000031771	TSHR
7	103980000	103990000	12.75	3.25	0.32373	-2.32528	ENSSSCG00000002411	GTF2A1
7	104050000	104060000	32.75	8.25	0.32146	-2.36457	ENSSSCG00000002412	STON2
7	104220000	104230000	46.875	13.125	0.341797	-2.01254	ENSSSCG00000002414	SEL1L
7	105600000	105610000	45.125	10.875	0.312968	-2.51157	ENSSSCG00000022841	RF00425
7	107840000	107850000	55.125	7.875	0.21875	-4.14252	ENSSSCG00000040166	FLRT2
7	110140000	110150000	82.25	11.75	0.21875	-4.14252	ENSSSCG00000002423	KCNK10
7	110340000	110350000	119.875	17.125	0.21875	-4.14252	ENSSSCG00000002424	SPATA7
7	110480000	110490000	8.625	1.375	0.237187	-3.82336	ENSSSCG00000002426	ZC3H14
7	110530000	110540000	55	12	0.294052	-2.83902	ENSSSCG00000002427	EML5
7	110760000	110770000	45.875	7.125	0.232723	-3.90065	ENSSSCG00000002428	TTC8
7	110840000	110850000	108.875	16.125	0.224718	-4.03922	ENSSSCG00000020111/ENSSSCG00000020635	RF00100	RF00026
7	111690000	111700000	8.125	56.875	0.21875	-4.14252	ENSSSCG00000002430	EFCAB11
7	111810000	111820000	20.875	146.125	0.21875	-4.14252	ENSSSCG00000002431	TDP1
7	111870000	111880000	12.375	86.625	0.21875	-4.14252	ENSSSCG00000002432	KCNK13
7	112030000	112040000	14.25	99.75	0.21875	-4.14252	ENSSSCG00000002433/ENSSSCG00000002434	NRDE2
7	112160000	112170000	3.625	25.375	0.21875	-4.14252	ENSSSCG00000025768	CALM1
7	112290000	112300000	10.375	72.625	0.21875	-4.14252	ENSSSCG00000002436	TTC7B
7	112570000	112580000	6	42	0.21875	-4.14252	ENSSSCG00000024377	RPS6KA5
7	112880000	112890000	12.875	66.125	0.272828	-3.20642	ENSSSCG00000034114	GPR68
7	113220000	113230000	17.625	105.375	0.24552	-3.67913	ENSSSCG00000002442	CATSPERB
7	113470000	113480000	29	91	0.366528	-1.58444	ENSSSCG00000002444	FBLN5
7	120570000	120580000	32.75	117.25	0.341328	-2.02066	ENSSSCG00000037284	CCDC85C
7	121160000	121170000	51	13	0.32373	-2.32528	ENSSSCG00000037558	YY1
7	121710000	121720000	13.75	66.25	0.284668	-3.00146	ENSSSCG00000002573/ENSSSCG00000019450/ENSSSCG00000018419	ssc-mir-432	ssc-mir-136
8	3350000	3360000	0.875	0.125	0.21875	-3.0869	ENSSSCG00000037539	SORCS2
8	4970000	4980000	13.125	91.875	0.21875	-3.0869	ENSSSCG00000024399	EVC2
8	5050000	5060000	14.125	98.875	0.21875	-3.0869	ENSSSCG00000035020	STK32B
8	5630000	5640000	9.375	64.625	0.221278	-3.05269	ENSSSCG00000008727	MSX1
8	8940000	8950000	0.875	0.125	0.21875	-3.0869	ENSSSCG00000022358	RAB28
8	10420000	10430000	67.375	14.625	0.293087	-2.08105	ENSSSCG00000038410	CPEB2
8	10980000	10990000	1.75	0.25	0.21875	-3.0869	ENSSSCG00000008740	FBXL5
8	11130000	11140000	0.25	1.75	0.21875	-3.0869	ENSSSCG00000008742	CD38
8	11180000	11190000	1.75	0.25	0.21875	-3.0869	ENSSSCG00000008741	FGFBP1
8	11230000	11240000	1.75	0.25	0.21875	-3.0869	ENSSSCG00000008745	PROM1
8	11360000	11370000	0.125	0.875	0.21875	-3.0869	ENSSSCG00000021828	TAPT1
8	11640000	11650000	1.75	0.25	0.21875	-3.0869	ENSSSCG00000029227	LDB2
8	12480000	12490000	2.25	9.75	0.304688	-1.92408	ENSSSCG00000034811	QDPR
8	12700000	12710000	0.875	0.125	0.21875	-3.0869	ENSSSCG00000026232	FAM184B
8	12810000	12820000	3.5	0.5	0.21875	-3.0869	ENSSSCG00000008747/ENSSSCG00000008748	NCAPG	LCORL
8	12890000	12900000	0.125	0.875	0.21875	-3.0869	ENSSSCG00000008748	LCORL
8	19000000	19010000	0.875	0.125	0.21875	-3.0869	ENSSSCG00000028927	LGI2
8	28810000	28820000	0.875	0.125	0.21875	-3.0869	ENSSSCG00000008770	NWD2
8	29050000	29060000	0.5	3.5	0.21875	-3.0869	ENSSSCG00000008771	C4orf19
8	30520000	30530000	0.125	0.875	0.21875	-3.0869	ENSSSCG00000008789	WDR19
8	30820000	30830000	0.875	0.125	0.21875	-3.0869	ENSSSCG00000021793	SMIM14
8	30960000	30970000	4.125	0.875	0.28875	-2.13973	ENSSSCG00000033602	UBE2K
8	31270000	31280000	0.375	2.625	0.21875	-3.0869	ENSSSCG00000008792	N4BP2
8	55730000	55740000	0.875	0.125	0.21875	-3.0869	ENSSSCG00000008902/ENSSSCG00000008900	PPAT	SRP72
8	62550000	62560000	22.75	3.25	0.21875	-3.0869	ENSSSCG00000024681	TECRL
8	63290000	63300000	16.625	2.375	0.21875	-3.0869	ENSSSCG00000008919	EPHA5
8	65240000	65250000	45.5	6.5	0.21875	-3.0869	ENSSSCG00000008921	CENPC
8	65320000	65330000	45.125	9.875	0.294618	-2.06034	ENSSSCG00000008923/ENSSSCG00000016152	STAP1
8	65410000	65420000	41.125	5.875	0.21875	-3.0869	ENSSSCG00000008924	UBA6
8	65670000	65680000	16.75	3.25	0.272188	-2.36384	ENSSSCG00000008927	TMPRSS11A
8	65760000	65770000	2.625	0.375	0.21875	-3.0869	ENSSSCG00000008930	TMPRSS11F
8	66010000	66020000	0.25	1.75	0.21875	-3.0869	ENSSSCG00000022140/ENSSSCG00000035505	TMPRSS11E	YTHDC1
8	66070000	66080000	5.25	0.75	0.21875	-3.0869	ENSSSCG00000035505/ENSSSCG00000040980	YTHDC1
8	66300000	66310000	49.5	12.5	0.32193	-1.69077	ENSSSCG00000040980/ENSSSCG00000039276	UGT2B31
8	66740000	66750000	31.625	5.375	0.248334	-2.6866	ENSSSCG00000032414/ENSSSCG00000032374	SULT1B1
8	66910000	66920000	20.25	3.75	0.263672	-2.47906	ENSSSCG00000009261	CSN2
8	66940000	66950000	4.875	34.125	0.21875	-3.0869	ENSSSCG00000023797	STATH
8	67430000	67440000	5.25	0.75	0.21875	-3.0869	ENSSSCG00000008938/ENSSSCG00000035379	ENAM	JCHAIN
8	67440000	67450000	5.25	0.75	0.21875	-3.0869	ENSSSCG00000035379	JCHAIN
8	67540000	67550000	8.625	42.375	0.281034	-2.24414	ENSSSCG00000025514	RUFY3
8	67600000	67610000	24.75	5.25	0.28875	-2.13973	ENSSSCG00000008940	GRSF1
8	67690000	67700000	1.75	0.25	0.21875	-3.0869	ENSSSCG00000008942	DCK
8	67790000	67800000	10.5	1.5	0.21875	-3.0869	ENSSSCG00000008943	SLC4A4
8	68630000	68640000	3.5	0.5	0.21875	-3.0869	ENSSSCG00000008944	NPFFR2
8	68750000	68760000	0.25	1.75	0.21875	-3.0869	ENSSSCG00000038180	ADAMTS3
8	70300000	70310000	0.875	0.125	0.21875	-3.0869	ENSSSCG00000040736	EPGN
8	70870000	70880000	30.625	6.375	0.285222	-2.18747	ENSSSCG00000008966	PARM1
8	74360000	74370000	12.625	75.375	0.245767	-2.72133	ENSSSCG00000008994	RBM46
8	74550000	74560000	13.875	58.125	0.311144	-1.83673	ENSSSCG00000024314	FGG
8	74630000	74640000	13.75	76.25	0.258873	-2.54399	ENSSSCG00000008996	PLRG1
8	75410000	75420000	11.125	71.875	0.232141	-2.90571	ENSSSCG00000009002	TLR2
8	77230000	77240000	2.875	20.125	0.21875	-3.0869	ENSSSCG00000009015	GATB
8	77370000	77380000	8.75	61.25	0.21875	-3.0869	ENSSSCG00000020717	FAM160A1
8	77770000	77780000	4.25	29.75	0.21875	-3.0869	ENSSSCG00000009018	SH3D19
8	77890000	77900000	2.125	12.875	0.243194	-2.75614	ENSSSCG00000009019/ENSSSCG00000018727/ENSSSCG00000018533	RPS3A	RF00071	RF00071
8	78000000	78010000	4.875	34.125	0.21875	-3.0869	ENSSSCG00000009021	LRBA
8	78720000	78730000	81.375	11.625	0.21875	-3.0869	ENSSSCG00000009023	DCLK2
8	80310000	80320000	3.25	22.75	0.21875	-3.0869	ENSSSCG00000037766	NR3C2
8	80680000	80690000	16.375	114.625	0.21875	-3.0869	ENSSSCG00000009029	ARHGAP10
8	81080000	81090000	12.625	88.375	0.21875	-3.0869	ENSSSCG00000009030	PRMT9
8	81120000	81130000	1.75	12.25	0.21875	-3.0869	ENSSSCG00000030044	TMEM184C
8	81210000	81220000	5.375	37.625	0.21875	-3.0869	ENSSSCG00000009031	EDNRA
8	81760000	81770000	10.75	75.25	0.21875	-3.0869	ENSSSCG00000040272	TTC29
8	82420000	82430000	10	57	0.253954	-2.61055	ENSSSCG00000035973	LSM6
8	82750000	82760000	68.875	14.125	0.282438	-2.22513	ENSSSCG00000009037	ZNF827
8	82940000	82950000	66	11	0.244898	-2.73309	ENSSSCG00000009040	SMAD1
8	84360000	84370000	0.875	0.125	0.21875	-3.0869	ENSSSCG00000009048	GAB1
8	85300000	85310000	0.875	0.125	0.21875	-3.0869	ENSSSCG00000009050	INPP4B
8	85660000	85670000	0.125	0.875	0.21875	-3.0869	ENSSSCG00000009051	IL15
8	86410000	86420000	77	15	0.272921	-2.35392	ENSSSCG00000032741	TBC1D9
8	86550000	86560000	2.625	0.375	0.21875	-3.0869	ENSSSCG00000009055	ELMOD2
8	86590000	86600000	26	5	0.270552	-2.38597	ENSSSCG00000038236	MGAT4D
8	86640000	86650000	23.625	4.375	0.263672	-2.47906	ENSSSCG00000026360	CLGN
8	87370000	87380000	11.125	50.875	0.294477	-2.06224	ENSSSCG00000031736	MGST2
8	87900000	87910000	18.875	5.125	0.335883	-1.50198	ENSSSCG00000024596	NOCT
8	88630000	88640000	28.25	5.75	0.281034	-2.24414	ENSSSCG00000022649	SLC7A11
8	95060000	95070000	1.75	0.25	0.21875	-3.0869	ENSSSCG00000019267	RF00015
8	96030000	96040000	3.75	17.25	0.293367	-2.07726	ENSSSCG00000029943	SCLT1
8	96910000	96920000	2.375	0.625	0.329861	-1.58346	ENSSSCG00000009074	ABHD18
8	96930000	96940000	0.875	0.125	0.21875	-3.0869	ENSSSCG00000009075	MFSD8
8	97010000	97020000	15.875	3.125	0.274844	-2.32789	ENSSSCG00000009077	HSPA4L
8	97190000	97200000	63	12	0.2688	-2.40967	ENSSSCG00000009079	INTU
8	101840000	101850000	60.5	13.5	0.298302	-2.01049	ENSSSCG00000009090	KIAA1109
8	102180000	102190000	97.5	25.5	0.328673	-1.59953	ENSSSCG00000009092	TRPC3
8	104770000	104780000	67.75	17.25	0.323512	-1.66937	ENSSSCG00000009111	SYNPO2
8	105000000	105010000	77.625	16.375	0.287711	-2.15378	ENSSSCG00000009112	SEC24D
8	105150000	105160000	105.5	26.5	0.320908	-1.70461	ENSSSCG00000009114	PRSS12
8	108050000	108060000	137.875	27.125	0.274737	-2.32934	ENSSSCG00000033834	NDST4
8	108400000	108410000	59.375	10.625	0.257494	-2.56266	ENSSSCG00000031904	UGT8
8	109120000	109130000	80.125	19.875	0.318497	-1.73723	ENSSSCG00000009123	CAMK2D
8	109440000	109450000	82.5	17.5	0.28875	-2.13973	ENSSSCG00000009125	ANK2
8	112130000	112140000	66.625	15.375	0.304688	-1.92408	ENSSSCG00000036236	ELOVL6
8	113420000	113430000	57.375	13.625	0.310151	-1.85016	ENSSSCG00000019109	RF00548
8	114910000	114920000	52.75	9.25	0.25387	-2.6117	ENSSSCG00000032094/ENSSSCG00000020565	DKK2	RF00020
8	115490000	115500000	125.875	28.125	0.298552	-2.0071	ENSSSCG00000021784	TBCK
8	115770000	115780000	94.25	19.75	0.286463	-2.17068	ENSSSCG00000038801	NPNT
8	116010000	116020000	37	9	0.314745	-1.788	ENSSSCG00000023548	GSTCD
8	116130000	116140000	85	19	0.298632	-2.00602	ENSSSCG00000021764	ARHGEF38
8	116290000	116300000	17.25	105.75	0.241151	-2.78379	ENSSSCG00000022788	PPA2
8	116460000	116470000	7.5	45.5	0.242969	-2.75919	ENSSSCG00000009157	TET2
8	117690000	117700000	16.625	86.375	0.270711	-2.38382	ENSSSCG00000009160	TACR3
8	118070000	118080000	14	60	0.306793	-1.89559	ENSSSCG00000028101/ENSSSCG00000009162	SLC9B2
8	120560000	120570000	9.375	35.625	0.329861	-1.58346	ENSSSCG00000009178/ENSSSCG00000009177	H2AFZ	DNAJB14
8	120610000	120620000	31.875	7.125	0.298632	-2.00602	ENSSSCG00000009177	DNAJB14
8	120660000	120670000	97.375	17.625	0.259544	-2.53492	ENSSSCG00000039327	DAPP1
8	120930000	120940000	37.75	10.25	0.335883	-1.50198	ENSSSCG00000009181	C4orf17
8	121220000	121230000	0.125	0.875	0.21875	-3.0869	ENSSSCG00000009184	ADH4
8	121920000	121930000	57.375	9.625	0.246039	-2.71765	ENSSSCG00000022353	RAP1GDS1
8	129290000	129300000	14.5	83.5	0.252135	-2.63517	ENSSSCG00000009203	SNCA
8	130320000	130330000	12	60	0.277778	-2.2882	ENSSSCG00000036664	RF02115
8	130340000	130350000	23.625	98.375	0.312296	-1.82113	ENSSSCG00000037350/ENSSSCG00000009208	RF02114
8	130560000	130570000	10.25	71.75	0.21875	-3.0869	ENSSSCG00000030548	HERC5
8	130600000	130610000	13.375	93.625	0.21875	-3.0869	ENSSSCG00000021712	HERC6
8	130700000	130710000	7.5	52.5	0.21875	-3.0869	ENSSSCG00000032218	RF00614
8	130760000	130770000	12.75	89.25	0.21875	-3.0869	ENSSSCG00000038867	PPM1K
8	130790000	130800000	13.75	96.25	0.21875	-3.0869	ENSSSCG00000009215	ABCG2
8	131030000	131040000	12.375	86.625	0.21875	-3.0869	ENSSSCG00000009217	PKD2
8	131070000	131080000	12.125	84.875	0.21875	-3.0869	ENSSSCG00000009216	SPP1
8	131190000	131200000	17.25	120.75	0.21875	-3.0869	ENSSSCG00000028730	MEPE
8	131210000	131220000	12.25	85.75	0.21875	-3.0869	ENSSSCG00000009219	IBSP
8	131400000	131410000	17.875	80.125	0.298258	-2.01108	ENSSSCG00000009222	SPARCL1
8	131550000	131560000	13.75	84.25	0.241241	-2.78258	ENSSSCG00000009225	HSD17B13
8	131770000	131780000	0.625	4.375	0.21875	-3.0869	ENSSSCG00000023593	AFF1
8	132930000	132940000	0.25	1.75	0.21875	-3.0869	ENSSSCG00000009229	ARHGAP24
8	133880000	133890000	114.75	29.25	0.32373	-1.66642	ENSSSCG00000009230	WDFY3
8	135130000	135140000	86.375	17.625	0.281501	-2.23781	ENSSSCG00000009238	COQ2
8	135460000	135470000	5	34	0.223537	-3.02212	ENSSSCG00000009244	SEC31A
8	135590000	135600000	3.25	22.75	0.21875	-3.0869	ENSSSCG00000009245	SCD5
8	135730000	135740000	15.25	81.75	0.264999	-2.46111	ENSSSCG00000026729	TMEM150C
8	135810000	135820000	2.25	15.75	0.21875	-3.0869	ENSSSCG00000037245	HNRNPDL
8	135840000	135850000	4.5	31.5	0.21875	-3.0869	ENSSSCG00000040448/ENSSSCG00000009249	HNRNPD
8	136110000	136120000	12	84	0.21875	-3.0869	ENSSSCG00000029507	RASGEF1B
8	136880000	136890000	46.75	9.25	0.275789	-2.3151	ENSSSCG00000029061	BMP3
8	137610000	137620000	6.125	0.875	0.21875	-3.0869	ENSSSCG00000036555/ENSSSCG00000009256	PRDM8	ANTXR2
8	137620000	137630000	7	1	0.21875	-3.0869	ENSSSCG00000009256	ANTXR2
8	138220000	138230000	16.625	2.375	0.21875	-3.0869	ENSSSCG00000018854	RF00004
8	138260000	138270000	11.375	1.625	0.21875	-3.0869	ENSSSCG00000009257	GK2
8	138640000	138650000	17.75	4.25	0.311725	-1.82886	ENSSSCG00000009259	PAQR3
9	1060000	1070000	77.375	26.625	0.380937	-2.16121	ENSSSCG00000023057	LMO1
9	1940000	1950000	126.75	41.25	0.370496	-2.42392	ENSSSCG00000021619	OVCH2
9	2020000	2030000	124.375	36.625	0.351471	-2.90259	ENSSSCG00000014598	PPFIBP2
9	2390000	2400000	81.5	15.5	0.26852	-4.98962	ENSSSCG00000014599	SYT9
9	3130000	3140000	48.5	14.5	0.354371	-2.82961	ENSSSCG00000029189/ENSSSCG00000023080	DCHS1	TPP1
9	3240000	3250000	18.75	6.25	0.375	-2.3106	ENSSSCG00000037299/ENSSSCG00000014624	ARFIP2
9	3930000	3940000	2.625	0.375	0.21875	-6.24181	ENSSSCG00000038116
9	4800000	4810000	54.875	20.125	0.392661	-1.86625	ENSSSCG00000038268/ENSSSCG00000014725/ENSSSCG00000014727	HBB
9	5330000	5340000	116.625	38.375	0.372569	-2.37176	ENSSSCG00000014759	OR52R1
9	5360000	5370000	57	19	0.375	-2.3106	ENSSSCG00000014760	OR51F1
9	6520000	6530000	120.75	42.25	0.384033	-2.08333	ENSSSCG00000014800/ENSSSCG00000023796	RNF121
9	6650000	6660000	50.625	18.375	0.390773	-1.91376	ENSSSCG00000014802	NUMA1
9	7340000	7350000	34.125	85.875	0.407012	-1.50519	ENSSSCG00000014819	ATG16L2
9	7570000	7580000	8	24	0.375	-2.3106	ENSSSCG00000014820	FCHSD2
9	7750000	7760000	31.75	11.25	0.386357	-2.02485	ENSSSCG00000014823	P2RY6
9	8050000	8060000	9.5	26.5	0.388503	-1.97086	ENSSSCG00000039996	FAM168A
9	9190000	9200000	19.25	55.75	0.381578	-2.1451	ENSSSCG00000021702	XRRA1
9	9450000	9460000	18.75	56.25	0.375	-2.3106	ENSSSCG00000014851	SLCO2B1
9	9740000	9750000	30.25	80.75	0.396508	-1.76946	ENSSSCG00000014853	GDPD5
9	9810000	9820000	70.5	23.5	0.375	-2.3106	ENSSSCG00000014860	MAP6
9	9980000	9990000	18.125	47.875	0.398409	-1.72164	ENSSSCG00000014861/ENSSSCG00000035830	ssc-mir-4335
9	10040000	10050000	25.25	64.75	0.403688	-1.58881	ENSSSCG00000034102	DGAT2
9	10080000	10090000	7	21	0.375	-2.3106	ENSSSCG00000032874/ENSSSCG00000028979	UVRAG
9	10410000	10420000	24.25	62.75	0.402084	-1.62917	ENSSSCG00000022347	WNT11
9	11060000	11070000	16.25	42.75	0.399131	-1.70347	ENSSSCG00000032723	ACER3
9	11880000	11890000	1	3	0.375	-2.3106	ENSSSCG00000014878	PAK1
9	12260000	12270000	10.75	32.25	0.375	-2.3106	ENSSSCG00000014882	RSF1
9	12720000	12730000	9.75	27.25	0.388148	-1.97979	ENSSSCG00000014891	GAB2
9	12910000	12920000	7.25	21.75	0.375	-2.3106	ENSSSCG00000014893	NARS2
9	13070000	13080000	11	33	0.375	-2.3106	ENSSSCG00000014894	TENM4
9	13780000	13790000	24	64	0.396694	-1.76478	ENSSSCG00000019199	ssc-mir-708
9	17010000	17020000	15.5	46.5	0.375	-2.3106	ENSSSCG00000014899	PRCP
9	17320000	17330000	13.25	33.75	0.404878	-1.55888	ENSSSCG00000014901	PCF11
9	17350000	17360000	2.25	6.75	0.375	-2.3106	ENSSSCG00000014902	ANKRD42
9	17440000	17450000	12.25	34.75	0.385412	-2.04863	ENSSSCG00000014903	CCDC90B
9	17600000	17610000	11.25	33.75	0.375	-2.3106	ENSSSCG00000014904	DLG2
9	20120000	20130000	25.25	8.75	0.382245	-2.12832	ENSSSCG00000014915	EED
9	20280000	20290000	56.5	21.5	0.399326	-1.69856	ENSSSCG00000014917/ENSSSCG00000014918	CCDC81
9	20930000	20940000	38.375	14.625	0.399597	-1.69174	ENSSSCG00000035619	TMEM135
9	22250000	22260000	44.5	16.5	0.394652	-1.81616	ENSSSCG00000029865	GRM5
9	25380000	25390000	65	12	0.263114	-5.12563	ENSSSCG00000014935	FAT3
9	25630000	25640000	129.375	37.625	0.349079	-2.96276	ENSSSCG00000024933	SLC36A4
9	26610000	26620000	112.875	31.125	0.338854	-3.22003	ENSSSCG00000014955	MRE11
9	28000000	28010000	28.875	11.125	0.401543	-1.64278	ENSSSCG00000034879	MAML2
9	31810000	31820000	24.75	8.25	0.375	-2.3106	ENSSSCG00000014976	ARHGAP42
9	32060000	32070000	43.125	14.875	0.381382	-2.15003	ENSSSCG00000014977	PGR
9	32420000	32430000	33.625	13.375	0.407184	-1.50086	ENSSSCG00000024022	TRPC6
9	32780000	32790000	68.5	24.5	0.38808	-1.98152	ENSSSCG00000014980	CFAP300
9	32820000	32830000	16.625	4.375	0.329861	-3.44628	ENSSSCG00000031429	YAP1
9	39140000	39150000	4.75	1.25	0.329861	-3.44628	ENSSSCG00000015016	POU2AF1
9	39250000	39260000	0.125	0.875	0.21875	-6.24181	ENSSSCG00000015020	BTG4
9	41020000	41030000	1.75	0.25	0.21875	-6.24181	ENSSSCG00000015047	TTC12
9	42840000	42850000	63.25	17.75	0.342231	-3.13507	ENSSSCG00000031831	CADM1
9	44370000	44380000	60.875	18.125	0.353584	-2.84941	ENSSSCG00000015071	SIK3
9	44520000	44530000	9.125	24.875	0.392707	-1.86511	ENSSSCG00000024027	PAFAH1B2
9	44630000	44640000	14.125	4.875	0.381492	-2.14725	ENSSSCG00000015077/ENSSSCG00000015079	RNF214	BACE1
9	44660000	44670000	18.25	6.75	0.3942	-1.82753	ENSSSCG00000015079	BACE1
9	44690000	44700000	46.375	9.625	0.284668	-4.58333	ENSSSCG00000015080	CEP164
9	45400000	45410000	120.5	33.5	0.340424	-3.18052	ENSSSCG00000015086	TMPRSS4
9	45680000	45690000	41.375	14.625	0.385912	-2.03606	ENSSSCG00000015094/ENSSSCG00000015095	CD3G	UBE4A
9	45820000	45830000	1.5	0.5	0.375	-2.3106	ENSSSCG00000023324/ENSSSCG00000029395/ENSSSCG00000038839	TMEM25	TTC36
9	45850000	45860000	36.875	12.125	0.372436	-2.37511	ENSSSCG00000029649	IFT46
9	45870000	45880000	29.5	9.5	0.368508	-2.47394	ENSSSCG00000030053	ARCN1
9	46030000	46040000	48	14	0.349636	-2.94875	ENSSSCG00000015097	DDX6
9	46170000	46180000	18.5	6.5	0.3848	-2.06403	ENSSSCG00000015099/ENSSSCG00000036140	BCL9L
9	46220000	46230000	42.25	15.75	0.395623	-1.79173	ENSSSCG00000015101	FOXR1
9	46280000	46290000	50.125	13.875	0.339592	-3.20145	ENSSSCG00000015107	VPS11
9	46360000	46370000	54.25	11.75	0.292671	-4.38197	ENSSSCG00000015113	NLRX1
9	46410000	46420000	33.125	10.875	0.372143	-2.38248	ENSSSCG00000027710/ENSSSCG00000015109/ENSSSCG00000015115	PDZD3	CCDC153	CBL
9	46490000	46500000	28.625	4.375	0.229999	-5.95879	ENSSSCG00000015115	CBL
9	47450000	47460000	0.25	1.75	0.21875	-6.24181	ENSSSCG00000028237	POU2F3
9	47460000	47470000	4.25	0.75	0.255	-5.32977	ENSSSCG00000037406	TMEM136
9	47490000	47500000	0.875	0.125	0.21875	-6.24181	ENSSSCG00000015129	ARHGEF12
9	47630000	47640000	8.125	31.875	0.32373	-3.60052	ENSSSCG00000015131	GRIK4
9	48120000	48130000	63.875	24.125	0.397982	-1.73239	ENSSSCG00000023728	TECTA
9	48360000	48370000	15.25	5.75	0.397676	-1.74008	ENSSSCG00000028517	SC5D
9	50610000	50620000	48.125	16.875	0.38443	-2.07333	ENSSSCG00000015146	OR6X1
9	52600000	52610000	3.625	1.375	0.39875	-1.71305	ENSSSCG00000015211	PKNOX2
9	53120000	53130000	15.125	5.875	0.40299	-1.60637	ENSSSCG00000022504	CDON
9	56040000	56050000	57.5	21.5	0.39617	-1.77795	ENSSSCG00000015238	ARHGAP32
9	56620000	56630000	27.25	10.75	0.405731	-1.53742	ENSSSCG00000015242	NFRKB
9	62380000	62390000	42.375	12.625	0.353709	-2.84628	ENSSSCG00000024613	GUCY1A2
9	64510000	64520000	23.625	8.375	0.386444	-2.02267	ENSSSCG00000028035	ZC3H11A
9	65600000	65610000	65.375	24.625	0.397496	-1.7446	ENSSSCG00000022951	NFASC
9	65820000	65830000	46.875	16.125	0.380882	-2.16262	ENSSSCG00000015288	RBBP5
9	66080000	66090000	50.625	17.375	0.380454	-2.17338	ENSSSCG00000015291	LEMD1
9	70510000	70520000	69.125	26.875	0.403154	-1.60225	ENSSSCG00000035114	CLDN12
9	70710000	70720000	35.125	11.875	0.377645	-2.24404	ENSSSCG00000015307	CDK14
9	72540000	72550000	16.125	5.875	0.391464	-1.89636	ENSSSCG00000040183	CDK6
9	74330000	74340000	7.375	2.625	0.387188	-2.00396	ENSSSCG00000015327	CASD1
9	74430000	74440000	22.125	7.875	0.387188	-2.00396	ENSSSCG00000034276/ENSSSCG00000015328	SGCE
9	76210000	76220000	7.875	3.125	0.406767	-1.51136	ENSSSCG00000015336	SLC25A13
9	79820000	79830000	48.75	17.25	0.386105	-2.03119	ENSSSCG00000037207	NXPH1
9	81300000	81310000	34	13	0.400181	-1.67705	ENSSSCG00000015350	THSD7A
9	84060000	84070000	17.875	6.125	0.380154	-2.18092	ENSSSCG00000015355	DGKB
9	86050000	86060000	26.25	8.75	0.375	-2.3106	ENSSSCG00000015363	AGR2
9	86510000	86520000	29.25	9.75	0.375	-2.3106	ENSSSCG00000030484	AHR
9	87330000	87340000	0.875	0.125	0.21875	-6.24181	ENSSSCG00000019786	RF00619
9	88030000	88040000	2.5	0.5	0.277778	-4.75668	ENSSSCG00000015368	HDAC9
9	91140000	91150000	21.875	8.125	0.394965	-1.80828	ENSSSCG00000015383	RAPGEF5
9	92490000	92500000	1.625	0.375	0.304688	-4.07964	ENSSSCG00000026177	SLC25A40
9	92800000	92810000	47.75	16.25	0.378876	-2.21308	ENSSSCG00000024485/ENSSSCG00000032456	RUNDC3B
9	93610000	93620000	52.25	17.75	0.378546	-2.22138	ENSSSCG00000015394	KIAA1324L
9	93740000	93750000	0.75	0.25	0.375	-2.3106	ENSSSCG00000015395	GRM3
9	98010000	98020000	35.75	12.25	0.380154	-2.18092	ENSSSCG00000015402	CACNA2D1
9	99430000	99440000	55.625	14.375	0.326371	-3.53409	ENSSSCG00000023784	SEMA3C
9	101960000	101970000	58.5	13.5	0.304688	-4.07964	ENSSSCG00000031780	MAGI2
9	102270000	102280000	19.5	5.5	0.3432	-3.11068	ENSSSCG00000015410	PHTF2
9	102860000	102870000	84.625	24.375	0.347232	-3.00922	ENSSSCG00000015412/ENSSSCG00000015413	CCDC146	FGL2
9	102950000	102960000	52.125	17.875	0.3803	-2.17726	ENSSSCG00000015414/ENSSSCG00000036452	FAM185A	LRRC17
9	102980000	102990000	44.375	10.625	0.311725	-3.90257	ENSSSCG00000036452/ENSSSCG00000037822	LRRC17	FBXL13
9	103130000	103140000	64.625	22.375	0.382081	-2.13245	ENSSSCG00000037822	FBXL13
9	103270000	103280000	35.375	12.625	0.387682	-1.99153	ENSSSCG00000028444	ARMC10
9	103830000	103840000	72.875	23.125	0.365719	-2.5441	ENSSSCG00000015426	RELN
9	104150000	104160000	47	16	0.378937	-2.21155	ENSSSCG00000015427	ORC5
9	104750000	104760000	120.5	33.5	0.340424	-3.18052	ENSSSCG00000035554	LHFPL3
9	104990000	105000000	17.125	2.875	0.246172	-5.55188	ENSSSCG00000029082	KMT2E
9	105060000	105070000	41.375	10.625	0.325155	-3.56469	ENSSSCG00000026110	SRPK2
9	105510000	105520000	90.25	21.75	0.312968	-3.8713	ENSSSCG00000015432	ATXN7L1
9	105890000	105900000	84.875	30.125	0.386671	-2.01697	ENSSSCG00000015433	CDHR3
9	106540000	106550000	16.75	4.25	0.322846	-3.62278	ENSSSCG00000015436	CCDC71L
9	106730000	106740000	40.875	9.125	0.298388	-4.23815	ENSSSCG00000027272	PIK3CG
9	106900000	106910000	91.375	28.625	0.363279	-2.60549	ENSSSCG00000037706	PRKAR2B
9	106960000	106970000	54.625	11.375	0.285289	-4.5677	ENSSSCG00000035673	HBP1
9	107170000	107180000	65.25	13.75	0.287514	-4.51172	ENSSSCG00000037556	COG5
9	107330000	107340000	40.125	15.875	0.40624	-1.52461	ENSSSCG00000022869	BCAP29
9	107400000	107410000	31.625	6.375	0.279237	-4.71996	ENSSSCG00000028969	SLC26A4
9	107710000	107720000	108.75	42.25	0.403025	-1.60549	ENSSSCG00000015444	LAMB1
9	107800000	107810000	105.125	34.875	0.374106	-2.3331	ENSSSCG00000032905	LAMB4
9	107970000	107980000	120	32	0.33241	-3.38215	ENSSSCG00000015445	NRCAM
9	108320000	108330000	111.625	32.375	0.348559	-2.97585	ENSSSCG00000015446	PNPLA8
9	108370000	108380000	89	21	0.308926	-3.97301	ENSSSCG00000015448	NME8
9	109190000	109200000	21.625	6.375	0.351682	-2.89727	ENSSSCG00000030294	ZNF398
9	109270000	109280000	59.625	23.375	0.404626	-1.56521	ENSSSCG00000015453	PDIA4
9	109320000	109330000	67.25	26.75	0.407184	-1.50086	ENSSSCG00000020402	RF00019
9	109440000	109450000	39.375	11.625	0.351968	-2.89008	ENSSSCG00000028840	EZH2
9	110960000	110970000	66.875	12.125	0.259849	-5.20776	ENSSSCG00000037981	CNTNAP2
9	113250000	113260000	110.625	27.375	0.318038	-3.74374	ENSSSCG00000015462	TPK1
9	113830000	113840000	65.875	22.125	0.376416	-2.27496	ENSSSCG00000021059	ADORA1
9	114030000	114040000	45.75	15.25	0.375	-2.3106	ENSSSCG00000015480	PRRC2C
9	114080000	114090000	74.5	21.5	0.347602	-2.99992	ENSSSCG00000035066	MYOC
9	114200000	114210000	70.25	18.75	0.332581	-3.37784	ENSSSCG00000015482/ENSSSCG00000015483	VAMP4	METTL13
9	114370000	114380000	124.625	26.375	0.288319	-4.49146	ENSSSCG00000038958	DNM3
9	115450000	115460000	13.125	33.875	0.402544	-1.61761	ENSSSCG00000015487	TNFSF18
9	116270000	116280000	15.625	5.375	0.380882	-2.16262	ENSSSCG00000015498	RC3H1
9	116990000	117000000	4.5	25.5	0.255	-5.32977	ENSSSCG00000015499	RABGAP1L
9	117070000	117080000	18.375	5.625	0.358887	-2.716	ENSSSCG00000015504	CACYBP
9	118080000	118090000	126.125	32.875	0.328022	-3.49256	ENSSSCG00000015509	COP1
9	118410000	118420000	33.375	11.625	0.383194	-2.10443	ENSSSCG00000015512	PAPPA2
9	118800000	118810000	19.5	60.5	0.368672	-2.46981	ENSSSCG00000015513	ASTN1
9	119090000	119100000	10.875	76.125	0.21875	-6.24181	ENSSSCG00000015515	BRINP2
9	120150000	120160000	117.5	25.5	0.293046	-4.37253	ENSSSCG00000015519	RASAL2
9	120840000	120850000	82.25	22.75	0.339444	-3.20517	ENSSSCG00000015524	FAM20B
9	120860000	120870000	97.5	37.5	0.401235	-1.65054	ENSSSCG00000015525	TOR3A
9	121540000	121550000	31.25	10.75	0.380882	-2.16262	ENSSSCG00000032621	TOR1AIP1
9	121630000	121640000	36	14	0.4032	-1.60109	ENSSSCG00000015531	CEP350
9	122330000	122340000	69.375	19.625	0.343766	-3.09644	ENSSSCG00000015537	XPR1
9	123860000	123870000	50.375	15.625	0.361391	-2.653	ENSSSCG00000015548	RGSL1
9	124100000	124110000	56.875	20.125	0.386105	-2.03119	ENSSSCG00000022292	NPL
9	124210000	124220000	11.625	29.375	0.406287	-1.52342	ENSSSCG00000026983	SHCBP1L
9	124290000	124300000	58	17	0.350578	-2.92505	ENSSSCG00000015555	LAMC1
9	124660000	124670000	56	21	0.396694	-1.76478	ENSSSCG00000015557	NMNAT2
9	125110000	125120000	21.5	79.5	0.335114	-3.31411	ENSSSCG00000015563	RGL1
9	126300000	126310000	36.375	12.625	0.382536	-2.121	ENSSSCG00000021393	TRMT1L
9	126860000	126870000	11.5	34.5	0.375	-2.3106	ENSSSCG00000035595	HMCN1
9	128110000	128120000	142.75	51.25	0.388773	-1.96406	ENSSSCG00000023351	PLA2G4A
9	128980000	128990000	52.5	17.5	0.375	-2.3106	ENSSSCG00000015581	CENPF
9	129240000	129250000	30	82	0.392219	-1.87736	ENSSSCG00000015582	PTPN14
9	129260000	129270000	25	63	0.406767	-1.51136	ENSSSCG00000015583	SMYD2
9	129550000	129560000	15	45	0.375	-2.3106	ENSSSCG00000015584	PROX1
9	131500000	131510000	27.375	81.625	0.376144	-2.28181	ENSSSCG00000015603	LPGAT1
9	131820000	131830000	30.625	85.375	0.388616	-1.96802	ENSSSCG00000021068	TRAF5
9	131840000	131850000	70.5	21.5	0.358164	-2.73419	ENSSSCG00000028293	RCOR3
9	132460000	132470000	24.625	142.375	0.251424	-5.41973	ENSSSCG00000015607	HHAT
9	132940000	132950000	27.25	145.75	0.265407	-5.06792	ENSSSCG00000015610	SYT14
9	133180000	133190000	14	71	0.275156	-4.82265	ENSSSCG00000015612/ENSSSCG00000032721/ENSSSCG00000015613	IRF6	TRAF3IP3	C1orf74
9	133210000	133220000	7.375	51.625	0.21875	-6.24181	ENSSSCG00000032721	TRAF3IP3
9	133230000	133240000	9.25	64.75	0.21875	-6.24181	ENSSSCG00000015616	HSD11B1
9	136570000	136580000	41.625	105.375	0.405964	-1.53156	ENSSSCG00000022009	DDC
9	136720000	136730000	34.75	103.25	0.376805	-2.26518	ENSSSCG00000015631	GRB10
10	3330000	3340000	60.125	18.875	0.363679	-2.17161	ENSSSCG00000010809	BRINP3
10	10880000	10890000	13.625	45.375	0.355205	-2.34934	ENSSSCG00000010831	DUSP10
10	11330000	11340000	5.25	36.75	0.21875	-5.2114	ENSSSCG00000010833/ENSSSCG00000010832	TAF1A	HHIPL2
10	11370000	11380000	13.5	64.5	0.286243	-3.79579	ENSSSCG00000010834	MIA3
10	11450000	11460000	30.125	91.875	0.371907	-1.99902	ENSSSCG00000010835	AIDA
10	11520000	11530000	11.75	82.25	0.21875	-5.2114	ENSSSCG00000035479	DISP1
10	12220000	12230000	8.75	61.25	0.21875	-5.2114	ENSSSCG00000010840	RGS7
10	12410000	12420000	57.5	18.5	0.368334	-2.07396	ENSSSCG00000028178	FH
10	12460000	12470000	6.25	37.75	0.243737	-4.68732	ENSSSCG00000025686	KMO
10	12510000	12520000	3.625	19.375	0.265536	-4.23009	ENSSSCG00000025290	ZNF596
10	12540000	12550000	16.625	110.375	0.227539	-5.02707	ENSSSCG00000024484	DEGS1
10	12640000	12650000	13.625	95.375	0.21875	-5.2114	ENSSSCG00000026705	NVL
10	12680000	12690000	10.5	31.5	0.375	-1.93415	ENSSSCG00000035034	CNIH4
10	12730000	12740000	15.875	51.125	0.361599	-2.21523	ENSSSCG00000010849	WDR26
10	13380000	13390000	19.5	103.5	0.266805	-4.20347	ENSSSCG00000031483/ENSSSCG00000032397	LBR
10	13880000	13890000	7	27	0.32699	-2.94114	ENSSSCG00000010858	SDE2
10	13930000	13940000	28.625	10.375	0.390512	-1.6088	ENSSSCG00000023971	H3F3A
10	14310000	14320000	15.875	3.125	0.274844	-4.03486	ENSSSCG00000024288	STUM
10	14390000	14400000	96.125	25.875	0.334216	-2.78958	ENSSSCG00000040100	ITPKB
10	14870000	14880000	6	24	0.32	-3.08775	ENSSSCG00000010862	CDC42BPA
10	15070000	15080000	26.375	8.625	0.371403	-2.0096	ENSSSCG00000010863	AHCTF1
10	15240000	15250000	29.75	10.25	0.381172	-1.8047	ENSSSCG00000010866	SCCPDH
10	15320000	15330000	59.5	8.5	0.21875	-5.2114	ENSSSCG00000010865	EXO1
10	18620000	18630000	41.875	7.125	0.248529	-4.5868	ENSSSCG00000022034	SMYD3
10	19130000	19140000	6	2	0.375	-1.93415	ENSSSCG00000010882	CNST
10	19840000	19850000	115.375	33.625	0.349487	-2.46927	ENSSSCG00000010894	TP53BP2
10	21040000	21050000	0.25	0.75	0.375	-1.93415	ENSSSCG00000010904	NEK7
10	23030000	23040000	21	7	0.375	-1.93415	ENSSSCG00000010911	ZNF281
10	23280000	23290000	0.125	0.875	0.21875	-5.2114	ENSSSCG00000027314	CAMSAP2
10	23990000	24000000	1.625	0.375	0.304688	-3.40892	ENSSSCG00000010915	NAV1
10	24810000	24820000	0.125	0.875	0.21875	-5.2114	ENSSSCG00000010928	KDM5B
10	27460000	27470000	41	15	0.392219	-1.57299	ENSSSCG00000010943	C9orf3
10	31570000	31580000	2	7	0.345679	-2.54914	ENSSSCG00000010962	FRMD3
10	31930000	31940000	46.25	15.75	0.379	-1.85026	ENSSSCG00000040707	RASEF
10	32090000	32100000	3.75	1.25	0.375	-1.93415	ENSSSCG00000038162	CCL21
10	32150000	32160000	3.75	1.25	0.375	-1.93415	ENSSSCG00000010969	GALT
10	32160000	32170000	8.25	2.75	0.375	-1.93415	ENSSSCG00000037000	SIGMAR1
10	32170000	32180000	4.5	1.5	0.375	-1.93415	ENSSSCG00000010974/ENSSSCG00000010971	CNTFR	ARID3C
10	32450000	32460000	8.125	2.875	0.386105	-1.70123	ENSSSCG00000010981	NUDT2
10	33360000	33370000	0.875	0.125	0.21875	-5.2114	ENSSSCG00000035454	B4GALT1
10	33670000	33680000	84	31	0.3938	-1.53984	ENSSSCG00000011002	TMEM215
10	39120000	39130000	26.25	6.75	0.325413	-2.97421	ENSSSCG00000029783	MKX
10	39320000	39330000	63.875	17.125	0.333443	-2.80579	ENSSSCG00000011069	ARMC4
10	40780000	40790000	72.25	25.75	0.38743	-1.67345	ENSSSCG00000011018	MTPAP
10	44940000	44950000	113	41	0.390707	-1.60472	ENSSSCG00000011041	NSUN6
10	45110000	45120000	1.625	0.375	0.304688	-3.40892	ENSSSCG00000011042/ENSSSCG00000020362	RF00139
10	45980000	45990000	12.75	4.25	0.375	-1.93415	ENSSSCG00000011045	MINDY3
10	46560000	46570000	0.125	0.875	0.21875	-5.2114	ENSSSCG00000011047	FAM171A1
10	47690000	47700000	0.75	0.25	0.375	-1.93415	ENSSSCG00000011056	FRMD4A
10	48420000	48430000	36.625	11.375	0.36164	-2.21437	ENSSSCG00000039244	PHYH
10	48870000	48880000	21.25	70.75	0.355255	-2.3483	ENSSSCG00000011065	MASTL
10	48970000	48980000	4.875	32.125	0.228794	-5.00074	ENSSSCG00000024127	ABI1
10	49210000	49220000	14	86	0.2408	-4.74892	ENSSSCG00000030156	APBB1IP
10	49310000	49320000	21.125	80.875	0.328428	-2.91097	ENSSSCG00000011060	GAD2
10	49570000	49580000	21.25	5.75	0.335219	-2.76853	ENSSSCG00000011059	MYO3A
10	49870000	49880000	59.375	10.625	0.257494	-4.39878	ENSSSCG00000038536	GPR158
10	51100000	51110000	83.125	27.875	0.376124	-1.91059	ENSSSCG00000011075	KIAA1217
10	51950000	51960000	11.25	48.75	0.304688	-3.40892	ENSSSCG00000011078	ARMC3
10	53000000	53010000	99.75	30.25	0.357093	-2.30974	ENSSSCG00000026001	DNAJC1
10	53310000	53320000	7.75	2.25	0.34875	-2.48473	ENSSSCG00000011085	MLLT10
10	54550000	54560000	116.875	35.125	0.35537	-2.34588	ENSSSCG00000032444	PLXDC2
10	54850000	54860000	0.125	0.875	0.21875	-5.2114	ENSSSCG00000040615	MALRD1
10	56170000	56180000	97.375	24.625	0.322206	-3.04147	ENSSSCG00000011101	ITGB1
10	56260000	56270000	113	27	0.311327	-3.26967	ENSSSCG00000011102	NRP1
10	57750000	57760000	30.375	8.625	0.34449	-2.57409	ENSSSCG00000011104	CUL2
10	57850000	57860000	39.5	11.5	0.349289	-2.47343	ENSSSCG00000011106	CREM
10	58060000	58070000	104.5	28.5	0.336735	-2.73675	ENSSSCG00000011107	CCNY
10	58090000	58100000	17.75	5.25	0.352316	-2.40994	ENSSSCG00000033001/ENSSSCG00000033166	FZD8
10	59750000	59760000	141.375	52.625	0.395359	-1.50714	ENSSSCG00000022247/ENSSSCG00000011112	PROSER2	CDC123
10	63380000	63390000	27.625	9.375	0.378356	-1.86377	ENSSSCG00000011125	GATA3
10	63440000	63450000	48.25	15.75	0.371063	-2.01673	ENSSSCG00000011127	TAF3
10	63600000	63610000	131.375	43.625	0.374285	-1.94916	ENSSSCG00000034086/ENSSSCG00000033095	ATP5F1C	KIN
10	63660000	63670000	100	36	0.389273	-1.63478	ENSSSCG00000011128	ITIH2
10	63690000	63700000	99.125	31.875	0.368231	-2.07612	ENSSSCG00000011129	ITIH5
10	64060000	64070000	202.5	65.5	0.36934	-2.05286	ENSSSCG00000024480	SFMBT2
10	64440000	64450000	72	23	0.366981	-2.10236	ENSSSCG00000011131	PRKCQ
10	64770000	64780000	130.625	38.375	0.35102	-2.43713	ENSSSCG00000011133	PFKFB3
10	64880000	64890000	106	34	0.367755	-2.08611	ENSSSCG00000032677/ENSSSCG00000011134	RF01229	RBM17
10	64900000	64910000	180.125	60.875	0.37758	-1.88004	ENSSSCG00000011134	RBM17
10	65100000	65110000	179.75	59.25	0.372899	-1.97822	ENSSSCG00000030030/ENSSSCG00000028790	FBH1	ANKRD16
10	65160000	65170000	79.875	26.125	0.371437	-2.00888	ENSSSCG00000011137	GDI2
10	65220000	65230000	89	29	0.370727	-2.02378	ENSSSCG00000011136	FAM208B
10	65300000	65310000	158.625	47.375	0.354174	-2.37097	ENSSSCG00000011145	ASB13
10	65680000	65690000	104.875	34.125	0.370463	-2.02931	ENSSSCG00000011147/ENSSSCG00000036941	AKR1E2
10	68350000	68360000	91.875	29.125	0.36553	-2.13279	ENSSSCG00000029602/ENSSSCG00000011160	WDR37	ADARB2
10	69020000	69030000	31.5	7.5	0.310651	-3.28384	ENSSSCG00000011163	DIP2C
10	69220000	69230000	21.75	7.25	0.375	-1.93415	ENSSSCG00000011166	ZMYND11
11	4100000	4110000	121	28	0.305211	-2.73477	ENSSSCG00000009298	CDK8
11	6440000	6450000	22.75	105.25	0.29229	-2.96514	ENSSSCG00000025996	MTUS2
11	6570000	6580000	3.875	26.125	0.224965	-4.16542	ENSSSCG00000029456	SLC7A1
11	7810000	7820000	113.75	31.25	0.338139	-2.14772	ENSSSCG00000009335	B3GLCT
11	11950000	11960000	132.625	37.375	0.343035	-2.06043	ENSSSCG00000033919	DCLK1
11	12570000	12580000	87.5	27.5	0.363894	-1.68856	ENSSSCG00000040557	SERTM1
11	12790000	12800000	41.625	8.375	0.278888	-3.20408	ENSSSCG00000009360	ALG5
11	12820000	12830000	20.75	6.25	0.355796	-1.83294	ENSSSCG00000009358/ENSSSCG00000009359	EXOSC8	SUPT20H
11	12830000	12840000	18.25	3.75	0.2828	-3.13434	ENSSSCG00000009359	SUPT20H
11	13220000	13230000	63.875	19.125	0.354655	-1.85327	ENSSSCG00000009361	POSTN
11	13370000	13380000	109.75	35.25	0.368008	-1.61521	ENSSSCG00000009362	TRPC4
11	13770000	13780000	33.375	9.625	0.347468	-1.9814	ENSSSCG00000031224	UFM1
11	14030000	14040000	92.125	24.875	0.33481	-2.20707	ENSSSCG00000009364	FREM2
11	14230000	14240000	77.625	20.375	0.329365	-2.30416	ENSSSCG00000037746	NHLRC3
11	14390000	14400000	70.25	14.75	0.286834	-3.06241	ENSSSCG00000029855	LHFPL6
11	15450000	15460000	70.5	19.5	0.339444	-2.12445	ENSSSCG00000009372	MRPS31
11	15870000	15880000	96.875	32.125	0.374029	-1.50787	ENSSSCG00000009381	ALG11
11	16450000	16460000	42.25	11.75	0.340492	-2.10577	ENSSSCG00000009384	INTS6
11	17740000	17750000	3.875	17.125	0.30095	-2.81075	ENSSSCG00000035203	RF02108
11	17750000	17760000	10.125	32.875	0.360043	-1.75722	ENSSSCG00000039790/ENSSSCG00000019092/ENSSSCG00000019808	RF02107	ssc-mir-15a	ssc-mir-16-2
11	17760000	17770000	4.75	16.25	0.350057	-1.93525	ENSSSCG00000037702/ENSSSCG00000031473	RF02106	RF02105
11	18010000	18020000	4.125	28.875	0.21875	-4.27623	ENSSSCG00000024125	KPNA3
11	18570000	18580000	52.375	10.625	0.280415	-3.17684	ENSSSCG00000022159	FNDC3A
11	19150000	19160000	80.875	13.125	0.240264	-3.89268	ENSSSCG00000009400	RCBTB2
11	19200000	19210000	16	4	0.32	-2.47111	ENSSSCG00000009401	RB1
11	19660000	19670000	69.375	22.625	0.370891	-1.56382	ENSSSCG00000009405	SUCLA2
11	21320000	21330000	34.75	11.25	0.369506	-1.5885	ENSSSCG00000009414	ZC3H13
11	21830000	21840000	28.75	127.25	0.300661	-2.8159	ENSSSCG00000023738	COG3
11	22020000	22030000	117	32	0.337282	-2.163	ENSSSCG00000034156	GTF2F2
11	22270000	22280000	29.75	90.25	0.372908	-1.52785	ENSSSCG00000009420	NUFIP1
11	23420000	23430000	30.875	101.125	0.358383	-1.78681	ENSSSCG00000021818	ENOX1
11	24130000	24140000	7.5	52.5	0.21875	-4.27623	ENSSSCG00000037572	EPSTI1
11	25450000	25460000	1.75	0.25	0.21875	-4.27623	ENSSSCG00000029837	VWA8
11	25480000	25490000	15.125	45.875	0.372942	-1.52724	ENSSSCG00000009434	RGCC
11	25550000	25560000	12.625	87.375	0.220622	-4.24286	ENSSSCG00000009435	NAA16
11	25620000	25630000	16.5	103.5	0.237187	-3.94752	ENSSSCG00000009436	MTRF1
11	25710000	25720000	11	52	0.288234	-3.03745	ENSSSCG00000031378	KBTBD6
11	25740000	25750000	4.125	28.875	0.21875	-4.27623	ENSSSCG00000031627	WBP4
11	25790000	25800000	7.5	52.5	0.21875	-4.27623	ENSSSCG00000009440	ELF1
11	25900000	25910000	3.25	22.75	0.21875	-4.27623	ENSSSCG00000039338	SUGT1
11	25970000	25980000	9.875	69.125	0.21875	-4.27623	ENSSSCG00000009442	CNMD
11	32490000	32500000	14.375	2.625	0.261138	-3.52053	ENSSSCG00000009448	DIAPH3
11	39350000	39360000	13.125	1.875	0.21875	-4.27623	ENSSSCG00000038842	PCDH9
11	42150000	42160000	96.25	24.75	0.325413	-2.37461	ENSSSCG00000009456	KLHL1
11	43790000	43800000	15.875	4.125	0.327422	-2.3388	ENSSSCG00000009457	DACH1
11	49320000	49330000	9.875	32.125	0.359676	-1.76376	ENSSSCG00000009473	MYCBP2
11	56510000	56520000	45.75	12.25	0.333197	-2.23583	ENSSSCG00000009486	SLITRK6
11	66180000	66190000	120.125	35.875	0.354165	-1.862	ENSSSCG00000009504	HS6ST3
11	66570000	66580000	89.25	25.75	0.347552	-1.97991	ENSSSCG00000009505	MBNL2
11	67050000	67060000	43.625	13.375	0.359178	-1.77264	ENSSSCG00000009509	IPO5
11	67300000	67310000	126.25	41.75	0.373507	-1.51717	ENSSSCG00000026863	FARP1
11	68280000	68290000	46.25	14.75	0.366669	-1.63909	ENSSSCG00000009516	UBAC2
11	68410000	68420000	68.25	19.75	0.348124	-1.9697	ENSSSCG00000031808	TM9SF2
11	68760000	68770000	74.875	21.125	0.343258	-2.05646	ENSSSCG00000009519	CLYBL
11	69190000	69200000	64.125	9.875	0.231276	-4.05291	ENSSSCG00000009522	PCCA
11	69370000	69380000	136	42	0.360561	-1.74799	ENSSSCG00000009524	TMTC4
11	69910000	69920000	66	11	0.244898	-3.81006	ENSSSCG00000038949	NALCN
11	70240000	70250000	57.625	18.375	0.366641	-1.63958	ENSSSCG00000009526	ITGBL1
11	77420000	77430000	2.625	0.375	0.21875	-4.27623	ENSSSCG00000009551	ARHGEF7
11	78180000	78190000	0.125	0.875	0.21875	-4.27623	ENSSSCG00000009553	TUBGCP3
11	78390000	78400000	0.875	0.125	0.21875	-4.27623	ENSSSCG00000037561	ATP11A
11	78410000	78420000	0.875	0.125	0.21875	-4.27623	ENSSSCG00000021158	MCF2L
11	78510000	78520000	0.875	0.125	0.21875	-4.27623	ENSSSCG00000029503	F7
11	78540000	78550000	1.75	0.25	0.21875	-4.27623	ENSSSCG00000009558/ENSSSCG00000009557	F10	PCID2
11	78570000	78580000	0.875	0.125	0.21875	-4.27623	ENSSSCG00000009556	CUL4A
11	78620000	78630000	0.125	0.875	0.21875	-4.27623	ENSSSCG00000009554	GRTP1
11	78660000	78670000	0.125	0.875	0.21875	-4.27623	ENSSSCG00000024103	ADPRHL1
11	78830000	78840000	0.125	0.875	0.21875	-4.27623	ENSSSCG00000009564	TMEM255B
11	79110000	79120000	0.125	0.875	0.21875	-4.27623	ENSSSCG00000020899/ENSSSCG00000024679	CDC16	UPF3A
12	2420000	2430000	33.5	12.5	0.395794	-1.57024	ENSSSCG00000017159	TBC1D16
12	2700000	2710000	0.25	0.75	0.375	-2.02115	ENSSSCG00000039498	RBFOX3
12	4290000	4300000	73.75	21.25	0.347299	-2.62183	ENSSSCG00000017168	SEPT9
12	4440000	4450000	36.375	12.625	0.382536	-1.85773	ENSSSCG00000017169	SEC14L1
12	4970000	4980000	39.5	12.5	0.3652	-2.23366	ENSSSCG00000028604/ENSSSCG00000017181	PRCD	CYGB
12	5940000	5950000	29	9	0.361496	-2.31398	ENSSSCG00000017206	GRB2
12	6070000	6080000	60.75	21.25	0.383979	-1.82644	ENSSSCG00000017209/ENSSSCG00000017211/ENSSSCG00000017207/ENSSSCG00000035175	MIF4GD	GGA3	NUP85
12	6080000	6090000	55.5	18.5	0.375	-2.02115	ENSSSCG00000017207	NUP85
12	7710000	7720000	87.375	30.625	0.384352	-1.81835	ENSSSCG00000017246	C17orf80
12	7970000	7980000	58.875	10.125	0.250414	-4.72275	ENSSSCG00000037754	SLC39A11
12	10360000	10370000	28.375	9.625	0.378268	-1.95029	ENSSSCG00000039947	KCNJ2
12	10400000	10410000	30.875	92.125	0.376014	-1.99916	ENSSSCG00000034358	KCNJ16
12	11150000	11160000	39.5	104.5	0.398124	-1.51971	ENSSSCG00000017255	ABCA5
12	11230000	11240000	105	33	0.363894	-2.26197	ENSSSCG00000017256	ABCA6
12	11870000	11880000	20.75	58.25	0.387338	-1.75361	ENSSSCG00000017262	SLC16A6
12	11880000	11890000	18.125	51.875	0.383769	-1.83099	ENSSSCG00000017264	AMZ2
12	11960000	11970000	33.375	6.625	0.276387	-4.15953	ENSSSCG00000039336	GNA13
12	12480000	12490000	2.25	0.75	0.375	-2.02115	ENSSSCG00000023992	CEP112
12	13290000	13300000	87.375	31.625	0.39026	-1.69025	ENSSSCG00000036461	CACNG5
12	15550000	15560000	4.125	0.875	0.28875	-3.89144	ENSSSCG00000017298	TANC2
12	20160000	20170000	2.375	0.625	0.329861	-2.99996	ENSSSCG00000017392/ENSSSCG00000017391	CCR10	PLEKHH3
12	21750000	21760000	0.875	0.125	0.21875	-5.40936	ENSSSCG00000034208	RF00026
12	22220000	22230000	24.25	7.75	0.367065	-2.1932	ENSSSCG00000017477/ENSSSCG00000017476	CASC3	MSL1
12	22310000	22320000	16.25	46.75	0.382811	-1.85178	ENSSSCG00000029102	MED24
12	22450000	22460000	21.625	60.375	0.388343	-1.73181	ENSSSCG00000017493	ZPBP2
12	23220000	23230000	1.75	0.25	0.21875	-5.40936	ENSSSCG00000040642	LASP1
12	23280000	23290000	1.5	0.5	0.375	-2.02115	ENSSSCG00000038880/ENSSSCG00000030374/ENSSSCG00000023013/ENSSSCG00000037753	RPL23	RF00412	RF00412	C17orf98
12	23340000	23350000	0.875	0.125	0.21875	-5.40936	ENSSSCG00000033291/ENSSSCG00000037606	PIP4K2B	PSMB3
12	23360000	23370000	1.75	0.25	0.21875	-5.40936	ENSSSCG00000039198	PCGF2
12	23400000	23410000	0.75	0.25	0.375	-2.02115	ENSSSCG00000032478	MLLT6
[truncated: 950 more rows]

## Sheet: DEGs
	baseMean	log2FoldChange	lfcSE	stat	pvalue	padj
ENSSSCG00000024019	126.327	-0.956735	0.24051	-3.97795	6.95124e-05	0.00594241
ENSSSCG00000004071	251.413	0.937887	0.266494	3.51935	0.000432607	0.0185164
ENSSSCG00000004081	578.216	-1.54046	0.407464	-3.78062	0.000156441	0.01005
ENSSSCG00000004120	518.199	-0.63944	0.195853	-3.2649	0.00109504	0.0298314
ENSSSCG00000004177	13889.3	-0.779823	0.251884	-3.09596	0.0019618	0.0431565
ENSSSCG00000029003	696.706	-1.19542	0.210367	-5.68255	1.32702e-08	9.70565e-06
ENSSSCG00000004364	394.082	-0.520305	0.167683	-3.1029	0.00191631	0.0427598
ENSSSCG00000037071	78.9089	-1.17725	0.365885	-3.21754	0.00129294	0.0333756
ENSSSCG00000004384	1230.15	1.22664	0.394684	3.10791	0.00188418	0.0425572
ENSSSCG00000004387	5847.66	0.63694	0.197213	3.22971	0.00123915	0.0324323
ENSSSCG00000004473	1689.15	-0.682394	0.222271	-3.07009	0.00213991	0.0452924
ENSSSCG00000004480	894.525	-0.891321	0.240174	-3.71115	0.000206317	0.0116573
ENSSSCG00000004489	70583.6	-0.537562	0.156371	-3.43773	0.000586606	0.021754
ENSSSCG00000035007	14638.5	-0.855459	0.223467	-3.82812	0.000129128	0.00894722
ENSSSCG00000004510	294.076	-0.708941	0.21645	-3.27531	0.00105546	0.0290086
ENSSSCG00000023158	524.486	-0.598742	0.189754	-3.15535	0.00160304	0.0385391
ENSSSCG00000004575	347.354	-1.6115	0.272359	-5.91682	3.28229e-09	3.92831e-06
ENSSSCG00000004576	624.159	-1.28841	0.399986	-3.22112	0.00127689	0.0330912
ENSSSCG00000024660	414.68	-0.953366	0.24531	-3.88638	0.000101751	0.00769859
ENSSSCG00000004729	747.003	0.638666	0.203173	3.14346	0.00166965	0.0396768
ENSSSCG00000004807	209.525	-0.861352	0.246239	-3.49804	0.000468698	0.0194038
ENSSSCG00000004825	2379.7	0.788664	0.240642	3.27733	0.00104792	0.0288618
ENSSSCG00000004875	1220.39	-1.46613	0.470201	-3.1181	0.00182022	0.041675
ENSSSCG00000032494	173.084	-0.658888	0.193717	-3.4013	0.000670667	0.0235449
ENSSSCG00000004945	17126.6	-0.658482	0.174567	-3.77209	0.000161883	0.0100769
ENSSSCG00000004970	25013.7	-0.963943	0.277859	-3.46919	0.000522036	0.0206384
ENSSSCG00000038507	5849.26	-1.29999	0.237947	-5.46335	4.6723e-08	2.92909e-05
ENSSSCG00000005006	2116.84	-0.699794	0.220701	-3.17077	0.00152033	0.0372231
ENSSSCG00000005047	103.971	-1.54796	0.485187	-3.19043	0.0014206	0.0352375
ENSSSCG00000005225	80.0289	-0.991082	0.326077	-3.03941	0.00237041	0.0477894
ENSSSCG00000031382	70.3444	-1.48876	0.463338	-3.21313	0.00131297	0.033629
ENSSSCG00000005282	618.306	-0.919837	0.257926	-3.56628	0.000362083	0.0164942
ENSSSCG00000033212	420.59	-0.653615	0.199132	-3.28232	0.00102957	0.0287942
ENSSSCG00000005356	591.704	0.673614	0.199657	3.37385	0.000741234	0.0248304
ENSSSCG00000027558	32.0163	-2.66971	0.772	-3.45817	0.000543856	0.0212459
ENSSSCG00000005463	95.4827	1.91386	0.581404	3.29179	0.000995536	0.0281854
ENSSSCG00000005469	21.227	-2.52934	0.684525	-3.69504	0.000219856	0.0122127
ENSSSCG00000023894	12488.9	0.82496	0.267363	3.08554	0.00203183	0.0439698
ENSSSCG00000037508	10444.7	0.49458	0.134959	3.66467	0.000247656	0.0133622
ENSSSCG00000034227	8697.67	-0.810768	0.249946	-3.24377	0.0011796	0.0313726
ENSSSCG00000036926	896.12	0.908299	0.21791	4.16823	3.0698e-05	0.0037077
ENSSSCG00000033019	9588.01	-1.09335	0.295297	-3.70253	0.000213458	0.0119075
ENSSSCG00000005638	632.962	1.17584	0.290826	4.0431	5.27483e-05	0.00489037
ENSSSCG00000011179	306.967	-0.627481	0.204092	-3.0745	0.00210858	0.0449013
ENSSSCG00000037030	10768.6	-0.701156	0.185551	-3.77878	0.000157596	0.0100716
ENSSSCG00000011214	462.829	-0.600514	0.172521	-3.48082	0.000499873	0.020063
ENSSSCG00000011235	5698.03	0.417389	0.115874	3.60209	0.000315664	0.0149065
ENSSSCG00000011264	1880.69	0.738147	0.230971	3.19584	0.00139424	0.0348657
ENSSSCG00000037236	14016.8	-0.789979	0.24799	-3.18553	0.00144489	0.0356357
ENSSSCG00000011272	10625.3	-0.621962	0.17756	-3.50283	0.000460339	0.0192393
ENSSSCG00000011290	451.482	-0.817571	0.237408	-3.44374	0.000573721	0.0215801
ENSSSCG00000011297	2133.92	0.898053	0.245244	3.66188	0.000250372	0.013399
ENSSSCG00000026707	776.998	1.35336	0.311318	4.34721	1.3788e-05	0.00229091
ENSSSCG00000011333	719.852	1.06666	0.309443	3.44705	0.000566737	0.0214399
ENSSSCG00000011351	988.85	-0.86303	0.243658	-3.54197	0.000397147	0.0176042
ENSSSCG00000011353	1525.54	0.843365	0.223685	3.77032	0.000163037	0.0100769
ENSSSCG00000011364	104.165	0.631311	0.205205	3.07648	0.00209458	0.0447649
ENSSSCG00000033727	35349.7	-1.44884	0.452029	-3.20518	0.00134976	0.0342395
ENSSSCG00000011390	4975.06	0.783015	0.205961	3.80176	0.000143673	0.00939405
ENSSSCG00000011391	181.077	1.6591	0.330005	5.02749	4.96945e-07	0.000204446
ENSSSCG00000011436	393.948	0.939146	0.221732	4.23549	2.28053e-05	0.00309517
ENSSSCG00000025881	1437.93	0.597698	0.187636	3.18542	0.00144546	0.0356357
ENSSSCG00000033624	47.7482	-0.969837	0.320566	-3.02539	0.00248316	0.0486657
ENSSSCG00000035811	9877.85	-0.717822	0.205525	-3.49263	0.000478284	0.0196156
ENSSSCG00000011615	7774.26	0.737053	0.179815	4.09896	4.15011e-05	0.00437136
ENSSSCG00000011643	170.5	2.12891	0.523391	4.06753	4.75146e-05	0.0046756
ENSSSCG00000011670	339.603	0.963595	0.269388	3.57697	0.000347595	0.0160565
ENSSSCG00000032365	25.2367	2.02926	0.505972	4.01061	6.05609e-05	0.00539496
ENSSSCG00000027556	167.378	-0.5515	0.180176	-3.06089	0.00220678	0.0460417
ENSSSCG00000037461	47.8401	-1.65726	0.528305	-3.13694	0.00170722	0.0401348
ENSSSCG00000021774	570.24	0.762105	0.234537	3.2494	0.00115648	0.0309453
ENSSSCG00000011740	262.345	-0.720667	0.229861	-3.13523	0.0017172	0.0402259
ENSSSCG00000011750	780.99	0.717764	0.232646	3.08522	0.002034	0.0439698
ENSSSCG00000035234	28.2291	1.72074	0.35632	4.82921	1.37077e-06	0.00041014
ENSSSCG00000036423	1740.16	-0.528913	0.172277	-3.07013	0.00213968	0.0452924
ENSSSCG00000011848	779.614	-0.674456	0.201448	-3.34803	0.000813874	0.0256937
ENSSSCG00000040273	8420.63	-1.04735	0.242385	-4.32101	1.55313e-05	0.0024635
ENSSSCG00000031306	46.8333	-2.03003	0.594547	-3.41442	0.000639178	0.0228903
ENSSSCG00000011884	13977.3	0.651705	0.203569	3.2014	0.00136763	0.0345582
ENSSSCG00000011893	926.408	-1.65315	0.423059	-3.90762	9.32094e-05	0.00734792
ENSSSCG00000011952	4861.1	-0.844709	0.278283	-3.03543	0.00240191	0.0479408
ENSSSCG00000012040	833.432	2.12043	0.5856	3.62096	0.000293514	0.0144183
ENSSSCG00000012061	71.3024	-1.08942	0.328912	-3.31219	0.0009257	0.0273247
[truncated: 593 more rows]
