# Supplementary material for: Multi-omics approaches for comprehensive analysis and understanding of the immune response in the miniature pig breed
Source: PLoS One. 2022 May 19;17(5):e0263035. doi: 10.1371/journal.pone.0263035 (PMC9119490; doi:10.1371/journal.pone.0263035)
Supplement: S2 File — (XLSX) [file pone.0263035.s002.xlsx]

## Sheet: Common_genes
Gene_Blood_L	gene_id	chr	log2FoldChange	padj	xpehh	pvalue	his	pvalue	ZHp
AIF1L	ENSSSCG00000034178	1	1.79949	0.0232817	2.64922	0.0363273	2.69714	0.0311397	-2.57813
GABBR2	ENSSSCG00000027558	1	-2.52323	0.0153618	3.92279	4.95e-05	5.26969	6.68e-12	-2.57813
GRIN3A	ENSSSCG00000005400	1	0.923293	0.0338167	2.749	0.0261847	3.39992	0.00151757	-2.57813
RXRA	ENSSSCG00000038220	1	0.752536	0.000877719	3.03852	0.00869309	3.14548	0.00542968	-2.39188
AMBRA1	ENSSSCG00000013262	2	0.878126	0.000129813	3.5119	0.000803102	1.97197	0.00176559	-3.12544
ATG13	ENSSSCG00000013257	2	0.65353	0.00116902	4.29692	1.92e-06	1.93875	0.000367603	-4.09945
CD44	ENSSSCG00000013297	2	1.09503	3.33e-06	3.85095	8.52e-05	1.97967	6.88e-05	-3.94573
HTR4	ENSSSCG00000014428	2	1.72814	0.00707621	2.78834	0.0228519	2.25489	0.00466787	-3.98851
PHF21A	ENSSSCG00000023974	2	0.792795	0.000104917	3.52816	0.000729211	4.0796	1.39e-05	-4.67322
PTPRJ	ENSSSCG00000023709	2	0.654784	0.00380714	4.15011	7.52e-06	4.1729	6.13e-06	-2.97607
PPFIA2	ENSSSCG00000000940	5	0.985928	0.0273171	2.56266	0.0473119	4.22705	3.73e-06	-2.55052
MAPRE2	ENSSSCG00000003738	6	0.578915	0.0263312	2.78178	0.0233833	3.08315	0.00717478	-3.59785
BLM	ENSSSCG00000001816	7	-0.762801	0.0366712	2.89873	0.0152516	2.98282	0.0109518	-1.71671
ANTXR2	ENSSSCG00000009256	8	0.70807	0.000714464	2.91716	0.0142088	3.38053	0.00168615	-3.0869
UBA6	ENSSSCG00000008924	8	-0.649732	0.0129943	2.70619	0.0302266	3.29638	0.00262073	-3.0869
ATG16L2	ENSSSCG00000014819	9	0.669329	0.00637028	2.86844	0.0170988	2.93697	0.013153	-1.50519
FCHSD2	ENSSSCG00000014820	9	0.781536	0.0037221	3.71114	0.000228308	5.51048	9.6e-14	-2.3106
GAB2	ENSSSCG00000014891	9	1.25073	8.1e-12	3.43414	0.00125577	6.00559	2.79e-18	-1.97979
HBB	ENSSSCG00000014725	9	-3.38239	0.0227608	3.11182	0.00632122	3.09459	0.00682332	-1.86625
PPFIBP2	ENSSSCG00000014598	9	0.790319	0.0132662	2.86862	0.0170876	4.16713	6.46e-06	-2.90259
APBB1IP	ENSSSCG00000030156	10	0.742425	2.63e-05	2.72499	0.0283961	3.63856	0.000368059	-4.74892
FRMD4A	ENSSSCG00000011056	10	1.07642	1.49e-07	3.0562	0.00806257	3.90109	5.85e-05	-1.93415
F10	ENSSSCG00000009558	11	1.03749	0.000737217	2.73557	0.0274046	3.48041	0.000965224	-4.27623
GRTP1	ENSSSCG00000009554	11	1.52073	1.4e-06	3.34266	0.00206292	3.69934	0.000247123	-4.27623
DNAH9	ENSSSCG00000018015	12	2.17059	7.56e-05	4.62931	5.47e-08	4.19006	5.25e-06	-3.37387
YPEL2	ENSSSCG00000035400	12	-0.578483	0.0177209	2.64385	0.0369465	2.51	0.000453281	-2.37056
CRBN	ENSSSCG00000011530	13	-0.476022	0.0374558	2.61148	0.0408524	2.57569	0.0455196	-2.53286
FNDC3B	ENSSSCG00000011752	13	0.751509	0.000922648	3.39825	0.00153144	2.68982	0.0318932	-2.53286
SERPINI1	ENSSSCG00000011740	13	-0.721699	0.0148371	2.6573	0.0354099	4.19111	5.2e-06	-2.53286
SRGAP3	ENSSSCG00000033624	13	-0.964075	0.0260715	2.70741	0.0301051	3.56085	0.000598686	-2.53286
MAPK8	ENSSSCG00000010380	14	-0.657392	0.000374746	3.13072	0.00580652	2.31251	0.0465875	-3.12098
ACSL1	ENSSSCG00000015784	15	1.29787	2.39e-07	2.82893	0.0197722	2.19813	0.0319416	-2.09313
GALNT10	ENSSSCG00000017072	16	0.423462	0.0329519	4.49552	2.49e-07	4.66116	3.74e-08	-1.84596
HECW1	ENSSSCG00000036443	18	1.99307	3.87e-10	3.32804	0.00222672	5.28945	4.81e-12	-3.96387
PARP12	ENSSSCG00000016502	18	1.14117	1.45e-05	3.37945	0.00169599	3.39693	0.00154257	-1.92954
