# Supplementary material for: Multi-omics approaches for comprehensive analysis and understanding of the immune response in the miniature pig breed
Source: PLoS One. 2022 May 19;17(5):e0263035. doi: 10.1371/journal.pone.0263035 (PMC9119490; doi:10.1371/journal.pone.0263035)
Supplement: S3 File — (XLSX) [file pone.0263035.s003.xlsx]

## Sheet: BP_Human
Category	Term	Count	%	PValue	Genes	List Total	Pop Hits	Pop Total	Fold Enrichment	Bonferroni	Benjamini	FDR
GOTERM_BP_DIRECT	GO:0007411~axon guidance	11	3.24484	0.000584816	ROBO2, EPHA5, TTC8, FLRT2, DPYSL5, CNTN4, NEO1, NTN1, EPHB1, MATN2, ROBO1	301	159	16792	3.8595	0.560407	0.821666	0.821666
GOTERM_BP_DIRECT	GO:0007155~cell adhesion	19	5.60472	0.00159139	ROBO2, PTPRT, MYBPC3, CNTNAP2, COL15A1, CNTN6, PRKCE, CTNND2, GRHL2, PTPRF, ROBO1, CDH2, IBSP, CTNNA3, CNTN4, CDH15, CTNNA2, NEO1, CD44	301	459	16792	2.30928	0.893295	1	1
GOTERM_BP_DIRECT	GO:0048813~dendrite morphogenesis	5	1.47493	0.0041459	MAP2, LRP4, MAP6, CTNNA2, DCLK1	301	37	16792	7.53883	0.997083	1	1
GOTERM_BP_DIRECT	GO:0007165~signal transduction	34	10.0295	0.00563208	CAMK2B, PTPRT, COL15A1, PLPPR1, TENM4, CTNND2, PTPRM, IL5RA, ITPR2, CBLB, ARHGAP22, EPS8, DPYSL5, WIF1, TNFSF10, HIVEP3, HIVEP2, SRGAP3, SRGAP1, MAP2K4, LINGO1, GUCY1A2, ANGPT2, DTNA, KCNK10, PRKCE, ARHGAP28, ARHGAP24, VAV2, APBB1IP, ZNF536, ZNF831, ARHGEF7, MAPRE2	301	1161	16792	1.63374	0.999642	1	1
GOTERM_BP_DIRECT	GO:0043547~positive regulation of GTPase activity	20	5.89971	0.00642402	P2RY12, CAMK2B, BCAS3, IL5RA, ARHGAP28, FNBP1L, ARHGAP24, VAV2, ARHGAP22, TBC1D2, RABEP1, RASGEF1A, RASGEF1B, ARHGEF4, SRGAP3, ARHGEF7, RGL1, SRGAP1, RALGPS1, RAPGEF4	301	565	16792	1.97477	0.999883	1	1
GOTERM_BP_DIRECT	GO:0055010~ventricular cardiac muscle tissue morphogenesis	4	1.17994	0.00970653	MYBPC3, RXRA, HAND1, PROX1	301	25	16792	8.92598	0.999999	1	1
GOTERM_BP_DIRECT	GO:0051056~regulation of small GTPase mediated signal transduction	8	2.35988	0.0103613	ARHGAP22, ARHGEF4, ARHGAP28, SRGAP3, ARHGEF7, SRGAP1, ARHGAP24, VAV2	301	134	16792	3.33059	1	1	1
GOTERM_BP_DIRECT	GO:0001525~angiogenesis	10	2.94985	0.019102	ARHGAP22, BCAS3, COL15A1, ANGPT2, HAND1, GDF2, THSD7A, EPHB1, ARHGAP24, VAV2	301	223	16792	2.50168	1	1	1
GOTERM_BP_DIRECT	GO:0016192~vesicle-mediated transport	8	2.35988	0.0195281	BCAS3, COPB2, RABEP1, CHMP1A, VAMP4, OSBPL1A, NCALD, MAPK8IP1	301	152	16792	2.93618	1	1	1
GOTERM_BP_DIRECT	GO:0071625~vocalization behavior	3	0.884956	0.0251261	CNTNAP2, BRINP1, SHANK2	301	14	16792	11.9544	1	1	1
GOTERM_BP_DIRECT	GO:0030336~negative regulation of cell migration	6	1.76991	0.0277278	DPEP1, PTPRJ, LDLRAD4, SRGAP3, SRGAP1, ROBO1	301	95	16792	3.52341	1	1	1
GOTERM_BP_DIRECT	GO:0035335~peptidyl-tyrosine dephosphorylation	6	1.76991	0.0323438	PTPRT, PTPRM, PTPRJ, PTPN14, PTPRF, PTPN3	301	99	16792	3.38105	1	1	1
GOTERM_BP_DIRECT	GO:0048488~synaptic vesicle endocytosis	3	0.884956	0.0323681	SYT1, STON2, SNCA	301	16	16792	10.4601	1	1	1
GOTERM_BP_DIRECT	GO:0050925~negative regulation of negative chemotaxis	2	0.589971	0.0354132	ROBO2, ROBO1	301	2	16792	55.7874	1	1	1
GOTERM_BP_DIRECT	GO:0000226~microtubule cytoskeleton organization	5	1.47493	0.0381743	MAP2, MAP6, DISC1, VAMP4, CAMSAP2	301	71	16792	3.92869	1	1	1
GOTERM_BP_DIRECT	GO:0031290~retinal ganglion cell axon guidance	3	0.884956	0.044542	ROBO2, PTPRM, EPHB1	301	19	16792	8.80853	1	1	1
GOTERM_BP_DIRECT	GO:0060828~regulation of canonical Wnt signaling pathway	3	0.884956	0.0489203	CTNND2, LRP4, CDK14	301	20	16792	8.36811	1	1	1
GOTERM_BP_DIRECT	GO:0015031~protein transport	13	3.83481	0.0518048	TNKS, COG2, VPS13B, LIN7A, LIN7C, CENPF, TTC8, RABEP1, ATG16L2, CHMP1A, ASTN2, SNX7, ATG7	301	395	16792	1.83604	1	1	1
GOTERM_BP_DIRECT	GO:0097150~neuronal stem cell population maintenance	3	0.884956	0.0534471	CDH2, PROX1, MCPH1	301	21	16792	7.96963	1	1	1
GOTERM_BP_DIRECT	GO:0035176~social behavior	4	1.17994	0.0541804	CNTNAP2, BRINP1, GRID1, SHANK2	301	48	16792	4.64895	1	1	1
GOTERM_BP_DIRECT	GO:0007269~neurotransmitter secretion	4	1.17994	0.0627792	SYT1, LIN7A, LIN7C, PPFIA2	301	51	16792	4.37548	1	1	1
GOTERM_BP_DIRECT	GO:0007156~homophilic cell adhesion via plasma membrane adhesion molecules	7	2.0649	0.0644623	PTPRT, ROBO2, CDH2, PTPRM, FAT3, CDH15, ROBO1	301	158	16792	2.47159	1	1	1
GOTERM_BP_DIRECT	GO:0051149~positive regulation of muscle cell differentiation	3	0.884956	0.0678532	CDH2, CDH15, CTNNA2	301	24	16792	6.97342	1	1	1
GOTERM_BP_DIRECT	GO:0007258~JUN phosphorylation	2	0.589971	0.0695763	MAPK8, MAPK8IP1	301	4	16792	27.8937	1	1	1
GOTERM_BP_DIRECT	GO:0016199~axon midline choice point recognition	2	0.589971	0.0695763	ROBO2, ROBO1	301	4	16792	27.8937	1	1	1
GOTERM_BP_DIRECT	GO:0034620~cellular response to unfolded protein	2	0.589971	0.0695763	PACRG, RHBDD1	301	4	16792	27.8937	1	1	1
GOTERM_BP_DIRECT	GO:0051725~protein de-ADP-ribosylation	2	0.589971	0.0695763	ADPRHL1, MACROD1	301	4	16792	27.8937	1	1	1
GOTERM_BP_DIRECT	GO:0051491~positive regulation of filopodium assembly	3	0.884956	0.0780827	DNM3, BCAS3, FNBP1L	301	26	16792	6.437	1	1	1
GOTERM_BP_DIRECT	GO:0021766~hippocampus development	4	1.17994	0.0784085	EPHA5, UBA6, CASP3, OGDH	301	56	16792	3.98481	1	1	1
GOTERM_BP_DIRECT	GO:0051823~regulation of synapse structural plasticity	2	0.589971	0.0862029	CAMK2B, CTNNA2	301	5	16792	22.315	1	1	1
GOTERM_BP_DIRECT	GO:0060219~camera-type eye photoreceptor cell differentiation	2	0.589971	0.0862029	TTC8, PROM1	301	5	16792	22.315	1	1	1
GOTERM_BP_DIRECT	GO:1903361~protein localization to basolateral plasma membrane	2	0.589971	0.0862029	LIN7A, LIN7C	301	5	16792	22.315	1	1	1
GOTERM_BP_DIRECT	GO:0006906~vesicle fusion	4	1.17994	0.088521	SYT1, STX8, SYT9, SYT17	301	59	16792	3.78219	1	1	1
GOTERM_BP_DIRECT	GO:0051301~cell division	11	3.24484	0.0976555	CENPF, DSN1, TNKS, PRKCE, CHMP1A, HAUS6, HMCN1, CDK14, MAPRE2, DIS3L2, PARD3B	301	350	16792	1.75332	1	1	1
GOTERM_BP_DIRECT	GO:0051965~positive regulation of synapse assembly	4	1.17994	0.0991494	LRRTM3, FLRT2, IL1RAP, EPHB1	301	62	16792	3.59919	1	1	1
GOTERM_BP_DIRECT	GO:0050896~response to stimulus	4	1.17994	0.0991494	MYO3A, PDE6D, HMCN1, SPATA7	301	62	16792	3.59919	1	1	1
GOTERM_BP_DIRECT	GO:0021915~neural tube development	3	0.884956	0.0998338	AMBRA1, PROX1, GRHL2	301	30	16792	5.57874	1	1	1

## Sheet: CC_Human
Category	Term	Count	%	PValue	Genes	List Total	Pop Hits	Pop Total	Fold Enrichment	Bonferroni	Benjamini	FDR
GOTERM_CC_DIRECT	GO:0030054~cell junction	23	6.78466	2.80411e-05	GABBR2, DTNA, SYT1, GRID1, C4ORF19, LDLRAD3, ARHGAP28, STON2, SYT9, EPS8, GRIP1, TBC1D2, GLRA3, DLG2, GRIN3A, LRRTM3, GSG1L, DLGAP1, HMCN1, DISC1, SHANK2, KCTD16, SNCA	326	459	18224	2.80118	0.00871078	0.00874881	0.00869273
GOTERM_CC_DIRECT	GO:0043005~neuron projection	15	4.42478	9.58581e-05	GABBR2, PACRG, SYT1, TENM4, LIN7A, STON2, LIN7C, PTPRF, QDPR, GRIP1, GRIN3A, FLRT2, MAP2, ARHGEF7, SHANK2	326	237	18224	3.53809	0.0294663	0.0149539	0.014858
GOTERM_CC_DIRECT	GO:0045211~postsynaptic membrane	13	3.83481	0.000424489	GABBR2, GRID1, LIN7A, LIN7C, GRIP1, GLRA3, DLG2, GRIN3A, LRRTM3, DLGAP1, DISC1, SHANK2, KCTD16	326	211	18224	3.44419	0.12407	0.037455	0.0372149
GOTERM_CC_DIRECT	GO:0014069~postsynaptic density	12	3.53982	0.000480192	DNM3, EPS8, GRIN3A, DLG2, LRP4, LIN7A, DLGAP1, CTNNA2, DISC1, LIN7C, DCLK1, SHANK2	326	184	18224	3.64577	0.139168	0.037455	0.0372149
GOTERM_CC_DIRECT	GO:0036064~ciliary basal body	8	2.35988	0.0018606	CENPF, TTC8, KIAA0586, ALMS1, AGBL2, RAB28, DISC1, SPATA7	326	98	18224	4.56342	0.440689	0.116102	0.115357
GOTERM_CC_DIRECT	GO:0005938~cell cortex	8	2.35988	0.00656327	EPS8, ITPR2, HMCN1, FNBP1L, ARHGEF7, ASTN2, WDR43, SNCA	326	123	18224	3.63589	0.871842	0.29783	0.295921
GOTERM_CC_DIRECT	GO:0030424~axon	11	3.24484	0.00668209	DNM3, EPHA5, MAP2K4, CNTNAP2, DTNA, CNTN4, CTNNA2, DISC1, EPHB1, ROBO1, SNCA	326	222	18224	2.76991	0.876536	0.29783	0.295921
GOTERM_CC_DIRECT	GO:0005874~microtubule	13	3.83481	0.0102128	INVS, MTUS2, DNAH9, HAUS6, WDR43, CAMSAP2, DNM3, EML5, TTLL5, MAP2, MAP6, TUBGCP3, DISC1	326	311	18224	2.33673	0.959351	0.3983	0.395747
GOTERM_CC_DIRECT	GO:0005737~cytoplasm	113	33.3333	0.0124522	CTNND2, FRMPD2, CBLB, MSI2, HTR4, FNBP1L, TBK1, CDH2, DPYSL5, NARS2, SCAPER, PPFIA2, KPNA1, MAP2K4, MBNL2, PRKCE, MTUS2, FRMD4A, SND1, MAPK8IP1, KIAA1217, EML5, HECW1, ANKS6, WDFY3, PPIH, BLM, UBA6, ANKRD11, XPA, LIN7C, PRDM11, SPATA7, CAMSAP2, STK31, DSN1, LARP1, BRINP1, FLRT2, MAP2, UBR5, SMYD2, HIVEP3, SRGAP3, ATG7, SRGAP1, UVRAG, GCKR, DTNA, TECRL, LRP2BP, AIF1L, QDPR, MLXIPL, SLC26A7, TUBGCP…	326	5222	18224	1.20967	0.979949	0.431675	0.428907
GOTERM_CC_DIRECT	GO:0016323~basolateral plasma membrane	9	2.65487	0.0156031	P2RY6, DLG2, CDH2, FRMPD2, SLC26A7, LIN7A, CTNNA2, LIN7C, SLC4A4	326	180	18224	2.79509	0.992602	0.460927	0.457972
GOTERM_CC_DIRECT	GO:0005856~cytoskeleton	14	4.12979	0.0162506	FHOD3, PRKCE, FRMPD2, DNAH9, FRMD4A, FNBP1L, SNX31, PTPN14, ARHGAP24, APBB1IP, EPB41L4B, PDE6D, CTNNA3, PTPN3	326	371	18224	2.1095	0.993975	0.460927	0.457972
GOTERM_CC_DIRECT	GO:0044322~endoplasmic reticulum quality control compartment	3	0.884956	0.0217214	RHBDD1, SEL1L, UGGT1	326	13	18224	12.9004	0.998942	0.564757	0.561136
GOTERM_CC_DIRECT	GO:0016363~nuclear matrix	6	1.76991	0.0298146	KIN, BLM, CENPF, XPOT, CHMP1A, PHACTR3	326	97	18224	3.45785	0.999921	0.715551	0.710964
GOTERM_CC_DIRECT	GO:0005911~cell-cell junction	8	2.35988	0.0348803	PIKFYVE, FLRT2, CDH2, PTPRM, PTPRJ, LIN7A, LIN7C, GRHL2	326	172	18224	2.60009	0.999985	0.777332	0.772349
GOTERM_CC_DIRECT	GO:0016021~integral component of membrane	108	31.8584	0.0379938	GALNT14, GALNT13, XYLT1, IL5RA, LDLRAD3, GHITM, IL1RAP, LDLRAD4, ANTXR2, SLC4A4, GALNT10, PLB1, HHAT, CDH2, CREB3L1, NIPAL2, TNFSF10, THSD7A, TMEM38B, VSTM4, LARGE2, EPHB1, EPHA5, KCNK10, ACSL1, STX8, SLC35C1, FNDC3B, SHISA6, ASTN2, XPR1, RNF121, UBA6, SEL1L, ITPR2, TMTC1, HSD11B1, FAM171A1, TMEM245, FLRT2, NPC1L1, UBR5, GSG1L, CFAP65, PROM1, FDFT1, DTNA, SYT1, CNTN6, RHBDD1, ARHGAP28, SYT9, TECR…	326	5163	18224	1.16936	0.999994	0.790272	0.785206
GOTERM_CC_DIRECT	GO:0045202~synapse	8	2.35988	0.0439369	GRIN3A, DTNA, FLRT2, CDH2, DLGAP1, PPFIA2, SHISA6, MAPK8IP1	326	181	18224	2.4708	0.999999	0.856769	0.851277
GOTERM_CC_DIRECT	GO:0005923~bicellular tight junction	6	1.76991	0.0518387	EPB41L4B, FRMPD2, LIN7A, FRMD4A, LIN7C, PARD3B	326	113	18224	2.96824	1	0.92992	0.923959
GOTERM_CC_DIRECT	GO:0005930~axoneme	5	1.47493	0.0547323	CENPF, DNAH9, AMBRA1, ATG7, SPATA7	326	80	18224	3.49387	1	0.92992	0.923959
GOTERM_CC_DIRECT	GO:0019898~extrinsic component of membrane	5	1.47493	0.0589147	EPB41L4B, VPS13D, WDFY3, SNX7, PTPN3	326	82	18224	3.40865	1	0.92992	0.923959
GOTERM_CC_DIRECT	GO:0005912~adherens junction	4	1.17994	0.0596103	EPHA5, CTNND2, CTNNA3, CTNNA2	326	50	18224	4.47215	1	0.92992	0.923959
GOTERM_CC_DIRECT	GO:0000139~Golgi membrane	17	5.01475	0.066529	CHST9, COPB2, GALNT14, SEC24A, GALNT13, TNKS, SLC35C1, COG2, XYLT1, GALNT10, PIKFYVE, PPP6R3, VAMP4, B4GALT6, LARGE2, RNF121, FKTN	326	591	18224	1.60801	1	0.988431	0.982095
GOTERM_CC_DIRECT	GO:0005813~centrosome	13	3.83481	0.0814026	UVRAG, MTUS2, HAUS6, WDR43, CAMSAP2, CENPF, TTC8, ODF2L, TTLL5, KIAA0586, ALMS1, TUBGCP3, DISC1	326	426	18224	1.70592	1	1	0.996785
GOTERM_CC_DIRECT	GO:0005886~plasma membrane	85	25.0737	0.0916712	DPP10, PTPRT, SLC44A1, TENM4, IL5RA, PTPRJ, LDLRAD3, CBLB, IL1RAP, ANTXR2, HTR4, FNBP1L, SLC4A4, PLB1, PTPRF, ROBO1, UNC80, GRIP1, CDH2, CASP3, GRM8, PPP6R3, SLC16A7, THSD7A, VSTM4, NEO1, EPHB1, RALGPS1, EPHA5, GUCY1A2, KCNK10, ACSL1, PRKCE, KCNK13, GLP2R, GAB2, VAV2, ANO1, GAREM1, KCNMA1, DPEP1, CDH15, ARHGEF7, SHANK2, CD44, RAPGEF4, CAMK2B, ANKRD11, PALM2, ATP10B, ITPR2, LIN7A, LIN7C, P2RY6, GL…	326	4121	18224	1.15303	1	1	0.996785

## Sheet: MF_Human
Category	Term	Count	%	PValue	Genes	List Total	Pop Hits	Pop Total	Fold Enrichment	Bonferroni	Benjamini	FDR
GOTERM_MF_DIRECT	GO:0045296~cadherin binding	5	1.47493	0.000630431	PTPRT, TBC1D2, PTPRM, CTNNA3, PROM1	297	23	16881	12.3562	0.285467	0.33602	0.33602
GOTERM_MF_DIRECT	GO:0008013~beta-catenin binding	7	2.0649	0.00317193	PTPRT, GRIP1, CDH2, CTNND2, PTPRJ, CTNNA3, MED12L	297	82	16881	4.85206	0.816093	0.637147	0.637147
GOTERM_MF_DIRECT	GO:0016757~transferase activity, transferring glycosyl groups	6	1.76991	0.0042779	GLT1D1, GALNT14, GALNT13, B4GALT6, LARGE2, GALNT10	297	61	16881	5.59066	0.898227	0.637147	0.637147
GOTERM_MF_DIRECT	GO:0005085~guanyl-nucleotide exchange factor activity	8	2.35988	0.00478159	P2RY12, RASGEF1A, RASGEF1B, ARHGEF4, ARHGEF7, RALGPS1, VAV2, RAPGEF4	297	118	16881	3.85345	0.922285	0.637147	0.637147
GOTERM_MF_DIRECT	GO:0008046~axon guidance receptor activity	3	0.884956	0.00607117	ROBO2, EPHB1, ROBO1	297	7	16881	24.3593	0.961062	0.647187	0.647187
GOTERM_MF_DIRECT	GO:0045295~gamma-catenin binding	3	0.884956	0.018009	PTPRT, CDH2, PTPRJ	297	12	16881	14.2096	0.999938	1	1
GOTERM_MF_DIRECT	GO:0003779~actin binding	11	3.24484	0.0252407	CAMK2B, TMOD1, EPS8, FHOD3, MYBPC3, PACRG, FMNL2, MYO3A, KCNMA1, PHACTR3, NCALD	297	278	16881	2.249	0.999999	1	1
GOTERM_MF_DIRECT	GO:0004725~protein tyrosine phosphatase activity	6	1.76991	0.0313407	PTPRT, PTPRM, PTPRJ, PTPN14, PTPRF, PTPN3	297	100	16881	3.4103	1	1	1
GOTERM_MF_DIRECT	GO:0044212~transcription regulatory region DNA binding	9	2.65487	0.0345385	RXRA, CREB3L1, HAND1, HIVEP3, ZNF831, HIVEP2, PROX1, SMARCA2, SNCA	297	213	16881	2.40162	1	1	1
GOTERM_MF_DIRECT	GO:0045502~dynein binding	3	0.884956	0.0350401	CENPF, WDR43, SNCA	297	17	16881	10.0303	1	1	1
GOTERM_MF_DIRECT	GO:0030971~receptor tyrosine kinase binding	4	1.17994	0.0393464	ANGPT2, LRP4, CBLB, PTPN14	297	43	16881	5.28729	1	1	1
GOTERM_MF_DIRECT	GO:0004653~polypeptide N-acetylgalactosaminyltransferase activity	3	0.884956	0.0473062	GALNT14, GALNT13, GALNT10	297	20	16881	8.52576	1	1	1
GOTERM_MF_DIRECT	GO:0005545~1-phosphatidylinositol binding	3	0.884956	0.0473062	SYT1, FRMPD2, WDFY3	297	20	16881	8.52576	1	1	1
GOTERM_MF_DIRECT	GO:0005509~calcium ion binding	20	5.89971	0.0489563	MCTP1, SYT1, F10, MGMT, SUSD1, LRP4, ITPR2, CBLB, CSN2, SYT9, NCALD, SYT17, AIF1L, CDH2, FAT3, HMCN1, CDH15, ASTN2, MATN2, SNCA	297	717	16881	1.58545	1	1	1
GOTERM_MF_DIRECT	GO:0008321~Ral guanyl-nucleotide exchange factor activity	2	0.589971	0.0516895	RGL1, RALGPS1	297	3	16881	37.8923	1	1	1
GOTERM_MF_DIRECT	GO:0097016~L27 domain binding	2	0.589971	0.0516895	LIN7A, LIN7C	297	3	16881	37.8923	1	1	1
GOTERM_MF_DIRECT	GO:0030276~clathrin binding	4	1.17994	0.0629138	SYT1, SYT9, NCALD, SYT17	297	52	16881	4.37218	1	1	1
GOTERM_MF_DIRECT	GO:0044323~retinoic acid-responsive element binding	2	0.589971	0.0683207	RXRA, ZNF536	297	4	16881	28.4192	1	1	1
GOTERM_MF_DIRECT	GO:0008017~microtubule binding	8	2.35988	0.0742183	DNM3, DPYSL5, MAP2, MTUS2, MAP6, MAPRE2, WDR43, SNCA	297	208	16881	2.18609	1	1	1
GOTERM_MF_DIRECT	GO:0005544~calcium-dependent phospholipid binding	4	1.17994	0.0814968	MCTP1, SYT1, SYT9, SYT17	297	58	16881	3.91989	1	1	1
GOTERM_MF_DIRECT	GO:0004839~ubiquitin activating enzyme activity	2	0.589971	0.0846611	UBA6, ATG7	297	5	16881	22.7354	1	1	1
GOTERM_MF_DIRECT	GO:0043014~alpha-tubulin binding	3	0.884956	0.0859722	PACRG, NCALD, SNCA	297	28	16881	6.08983	1	1	1
GOTERM_MF_DIRECT	GO:0003684~damaged DNA binding	4	1.17994	0.0985686	POLQ, MGMT, CRY2, XPA	297	63	16881	3.60879	1	1	1

## Sheet: BP_Pig
Category	Term	Count	%	PValue	Genes	List Total	Pop Hits	Pop Total	Fold Enrichment	Bonferroni	Benjamini	FDR
GOTERM_BP_DIRECT	GO:0007411~axon guidance	6	2.02703	0.00429223	EPHA5, TTC8, FLRT2, DPYSL5, NEO1, ROBO1	170	72	11368	5.57255	0.933458	1	1
GOTERM_BP_DIRECT	GO:0048488~synaptic vesicle endocytosis	3	1.01351	0.00738498	SYT1, STON2, SNCA	170	9	11368	22.2902	0.990626	1	1
GOTERM_BP_DIRECT	GO:0000226~microtubule cytoskeleton organization	4	1.35135	0.0137787	MAP2, MAP6, VAMP4, CAMSAP2	170	34	11368	7.86713	0.99984	1	1
GOTERM_BP_DIRECT	GO:0030336~negative regulation of cell migration	4	1.35135	0.0257975	DPEP1, PTPRJ, LDLRAD4, SRGAP1	170	43	11368	6.22052	1	1	1
GOTERM_BP_DIRECT	GO:0032446~protein modification by small protein conjugation	2	0.675676	0.0295129	UBA6, ATG7	170	2	11368	66.8706	1	1	1
GOTERM_BP_DIRECT	GO:0071805~potassium ion transmembrane transport	3	1.01351	0.0453193	KCNK10, KCNMA1, KCNK13	170	23	11368	8.72225	1	1	1
GOTERM_BP_DIRECT	GO:0001649~osteoblast differentiation	4	1.35135	0.0573206	GDF10, IBSP, GDF2, SND1	170	59	11368	4.5336	1	1	1
GOTERM_BP_DIRECT	GO:1903361~protein localization to basolateral plasma membrane	2	0.675676	0.0581597	LIN7A, LIN7C	170	4	11368	33.4353	1	1	1
GOTERM_BP_DIRECT	GO:0060219~camera-type eye photoreceptor cell differentiation	2	0.675676	0.0581597	TTC8, PROM1	170	4	11368	33.4353	1	1	1
GOTERM_BP_DIRECT	GO:0021766~hippocampus development	3	1.01351	0.0686699	EPHA5, UBA6, OGDH	170	29	11368	6.91765	1	1	1
GOTERM_BP_DIRECT	GO:0016192~vesicle-mediated transport	4	1.35135	0.0749468	BCAS3, CHMP1A, FNBP1L, MAPK8IP1	170	66	11368	4.05276	1	1	1
GOTERM_BP_DIRECT	GO:0010642~negative regulation of platelet-derived growth factor receptor signaling pathway	2	0.675676	0.0859658	PTPRJ, SNCA	170	6	11368	22.2902	1	1	1
GOTERM_BP_DIRECT	GO:0045199~maintenance of epithelial cell apical/basal polarity	2	0.675676	0.0859658	LIN7A, LIN7C	170	6	11368	22.2902	1	1	1

## Sheet: CC_Pig
Category	Term	Count	%	PValue	Genes	List Total	Pop Hits	Pop Total	Fold Enrichment	Bonferroni	Benjamini	FDR
GOTERM_CC_DIRECT	GO:0005911~cell-cell junction	6	2.02703	0.0109613	PIKFYVE, FLRT2, PTPRJ, LIN7A, LIN7C, GRHL2	178	97	12833	4.45952	0.802143	0.585479	0.585479
GOTERM_CC_DIRECT	GO:0045202~synapse	5	1.68919	0.0173965	GLRA3, LIN7A, LIN7C, PPFIA2, MAPK8IP1	178	72	12833	5.00663	0.92421	0.585479	0.585479
GOTERM_CC_DIRECT	GO:0016020~membrane	18	6.08108	0.0181458	TMOD1, DPP10, ACSL1, MGMT, PALM2, COG2, P3H1, IL5RA, TFCP2L1, SND1, MAPK8IP1, TTC8, IBSP, NIPAL2, TNFSF10, TUBGCP3, XKR6, SNCA	178	707	12833	1.83553	0.93225	0.585479	0.585479
GOTERM_CC_DIRECT	GO:0098793~presynapse	4	1.35135	0.0187369	LIN7A, STON2, SYT9, LIN7C	178	41	12833	7.03371	0.93799	0.585479	0.585479
GOTERM_CC_DIRECT	GO:0016323~basolateral plasma membrane	5	1.68919	0.0199143	FRMPD2, SLC26A7, LIN7A, LIN7C, SLC4A4	178	75	12833	4.80637	0.948022	0.585479	0.585479
GOTERM_CC_DIRECT	GO:0005829~cytosol	16	5.40541	0.0712421	HSPA4, TNKS, UBA6, AMBRA1, ATG13, MAPK8IP1, PIKFYVE, CASP3, DPYD, SMYD2, PDE6D, NANS, ATG7, CDK14, SNCA, KPNA1	178	718	12833	1.60659	0.999981	1	1
GOTERM_CC_DIRECT	GO:0005930~axoneme	3	1.01351	0.0878656	CENPF, AMBRA1, SPATA7	178	36	12833	6.00796	0.999999	1	1

## Sheet: MF_Pig
Category	Term	Count	%	PValue	Genes	List Total	Pop Hits	Pop Total	Fold Enrichment	Bonferroni	Benjamini	FDR
GOTERM_MF_DIRECT	GO:0005543~phospholipid binding	3	1.01351	0.0556443	F10, WDFY3, SNCA	152	28	11048	7.78759	0.999997	1	1
GOTERM_MF_DIRECT	GO:0016757~transferase activity, transferring glycosyl groups	3	1.01351	0.0666749	B4GALT6, LARGE2, GALNT10	152	31	11048	7.03396	1	1	1
GOTERM_MF_DIRECT	GO:0001078~transcriptional repressor activity, RNA polymerase II core promoter proximal region sequence-specific binding	4	1.35135	0.073071	MLXIPL, HAND1, ZNF536, PROX1	152	71	11048	4.09489	1	1	1
GOTERM_MF_DIRECT	GO:0005088~Ras guanyl-nucleotide exchange factor activity	2	0.675676	0.0792716	RASGEF1A, RASGEF1B	152	6	11048	24.2281	1	1	1
GOTERM_MF_DIRECT	GO:0004518~nuclease activity	2	0.675676	0.0918626	STK31, SND1	152	7	11048	20.7669	1	1	1
