# Supplementary material for: Multi-omics approaches for comprehensive analysis and understanding of the immune response in the miniature pig breed
Source: PLoS One. 2022 May 19;17(5):e0263035. doi: 10.1371/journal.pone.0263035 (PMC9119490; doi:10.1371/journal.pone.0263035)
Supplement: S4 File — (XLSX) [file pone.0263035.s004.xlsx]

## Sheet: BP_UP_L
Category	Term	Count	%	PValue	Genes	List Total	Pop Hits	Pop Total	Fold Enrichment	Bonferroni	Benjamini	FDR
GOTERM_BP_DIRECT	GO:0008360~regulation of cell shape	16	2.03046	9.05202e-06	ENSSSCG00000014817, ENSSSCG00000012365, ENSSSCG00000013445, ENSSSCG00000014441, ENSSSCG00000012996, ENSSSCG00000001818, ENSSSCG00000014387, ENSSSCG00000017232, ENSSSCG00000017245, ENSSSCG00000017333, ENSSSCG00000017142, ENSSSCG00000014391, ENSSSCG00000003204, ENSSSCG00000003578, ENSSSCG00000009664, ENSSSCG00000027348	574	80	11368	3.96098	0.01747	0.0176243	0.0176152
GOTERM_BP_DIRECT	GO:0048008~platelet-derived growth factor receptor signaling pathway	7	0.888325	0.00012265	ENSSSCG00000007334, ENSSSCG00000010219, ENSSSCG00000011264, ENSSSCG00000023709, ENSSSCG00000004587, ENSSSCG00000009048, ENSSSCG00000011102	574	17	11368	8.15495	0.212439	0.1194	0.119339
GOTERM_BP_DIRECT	GO:0038083~peptidyl-tyrosine autophosphorylation	8	1.01523	0.000292399	ENSSSCG00000007334, ENSSSCG00000013648, ENSSSCG00000001900, ENSSSCG00000003578, ENSSSCG00000001818, ENSSSCG00000009664, ENSSSCG00000012137, ENSSSCG00000009589	574	27	11368	5.86811	0.434126	0.189767	0.18967
GOTERM_BP_DIRECT	GO:0051897~positive regulation of protein kinase B signaling	9	1.14213	0.000866015	ENSSSCG00000017991, ENSSSCG00000007334, ENSSSCG00000009558, ENSSSCG00000017918, ENSSSCG00000023709, ENSSSCG00000011884, ENSSSCG00000015476, ENSSSCG00000029503, ENSSSCG00000010772	574	41	11368	4.34741	0.814901	0.386235	0.386037
GOTERM_BP_DIRECT	GO:0019885~antigen processing and presentation of endogenous peptide antigen via MHC class I	4	0.507614	0.00118029	ENSSSCG00000001507, ENSSSCG00000027860, ENSSSCG00000025593, ENSSSCG00000025618	574	5	11368	15.8439	0.89968	0.386235	0.386037
GOTERM_BP_DIRECT	GO:0006954~inflammatory response	21	2.66497	0.00119025	ENSSSCG00000011436, ENSSSCG00000029371, ENSSSCG00000029230, ENSSSCG00000014825, ENSSSCG00000012981, ENSSSCG00000011474, ENSSSCG00000014369, ENSSSCG00000011251, ENSSSCG00000015476, ENSSSCG00000000708, ENSSSCG00000011322, ENSSSCG00000011333, ENSSSCG00000024439, ENSSSCG00000023868, ENSSSCG00000021569, ENSSSCG00000017178, ENSSSCG00000015650, ENSSSCG00000022208, ENSSSCG00000005503, ENSSSCG00000003113,…	574	187	11368	2.22408	0.901607	0.386235	0.386037
GOTERM_BP_DIRECT	GO:0045766~positive regulation of angiogenesis	11	1.39594	0.00160905	ENSSSCG00000013408, ENSSSCG00000023868, ENSSSCG00000017178, ENSSSCG00000004384, ENSSSCG00000029371, ENSSSCG00000013514, ENSSSCG00000029230, ENSSSCG00000026152, ENSSSCG00000016459, ENSSSCG00000015476, ENSSSCG00000009664	574	66	11368	3.30081	0.956515	0.447546	0.447316
GOTERM_BP_DIRECT	GO:0045087~innate immune response	19	2.41117	0.00201432	ENSSSCG00000007334, ENSSSCG00000011436, ENSSSCG00000012656, ENSSSCG00000013648, ENSSSCG00000012981, ENSSSCG00000014369, ENSSSCG00000011251, ENSSSCG00000012137, ENSSSCG00000001818, ENSSSCG00000001912, ENSSSCG00000001900, ENSSSCG00000003578, ENSSSCG00000005503, ENSSSCG00000006502, ENSSSCG00000003178, ENSSSCG00000009664, ENSSSCG00000029414, ENSSSCG00000001233, ENSSSCG00000009589	574	168	11368	2.23984	0.980274	0.490234	0.489982
GOTERM_BP_DIRECT	GO:0042127~regulation of cell proliferation	15	1.90355	0.00260736	ENSSSCG00000007334, ENSSSCG00000011810, ENSSSCG00000014825, ENSSSCG00000027550, ENSSSCG00000013648, ENSSSCG00000012137, ENSSSCG00000001818, ENSSSCG00000000708, ENSSSCG00000011333, ENSSSCG00000022208, ENSSSCG00000001900, ENSSSCG00000003578, ENSSSCG00000006539, ENSSSCG00000001952, ENSSSCG00000009664	574	119	11368	2.49641	0.9938	0.55258	0.552296
GOTERM_BP_DIRECT	GO:0030154~cell differentiation	15	1.90355	0.00304488	ENSSSCG00000012656, ENSSSCG00000024152, ENSSSCG00000013648, ENSSSCG00000017206, ENSSSCG00000011297, ENSSSCG00000013237, ENSSSCG00000001818, ENSSSCG00000001539, ENSSSCG00000006709, ENSSSCG00000022318, ENSSSCG00000001900, ENSSSCG00000003578, ENSSSCG00000001410, ENSSSCG00000009664, ENSSSCG00000009589	574	121	11368	2.45515	0.997361	0.55258	0.552296
GOTERM_BP_DIRECT	GO:0051092~positive regulation of NF-kappaB transcription factor activity	11	1.39594	0.00312192	ENSSSCG00000017178, ENSSSCG00000001987, ENSSSCG00000004728, ENSSSCG00000001009, ENSSSCG00000026152, ENSSSCG00000007030, ENSSSCG00000012825, ENSSSCG00000012981, ENSSSCG00000024771, ENSSSCG00000006502, ENSSSCG00000010772	574	72	11368	3.02575	0.99773	0.55258	0.552296
GOTERM_BP_DIRECT	GO:0030336~negative regulation of cell migration	8	1.01523	0.00527713	ENSSSCG00000017232, ENSSSCG00000003198, ENSSSCG00000014391, ENSSSCG00000003435, ENSSSCG00000016459, ENSSSCG00000010440, ENSSSCG00000023709, ENSSSCG00000009511	574	43	11368	3.68463	0.999966	0.856214	0.855774
GOTERM_BP_DIRECT	GO:0090002~establishment of protein localization to plasma membrane	6	0.761421	0.00611578	ENSSSCG00000017232, ENSSSCG00000022725, ENSSSCG00000007030, ENSSSCG00000010341, ENSSSCG00000000708, ENSSSCG00000017777	574	24	11368	4.95122	0.999994	0.889177	0.88872
GOTERM_BP_DIRECT	GO:0070373~negative regulation of ERK1 and ERK2 cascade	7	0.888325	0.0064252	ENSSSCG00000017232, ENSSSCG00000012912, ENSSSCG00000015595, ENSSSCG00000003204, ENSSSCG00000010440, ENSSSCG00000017091, ENSSSCG00000007469	574	34	11368	4.07747	0.999996	0.889177	0.88872
GOTERM_BP_DIRECT	GO:0045648~positive regulation of erythrocyte differentiation	5	0.634518	0.00715536	ENSSSCG00000000233, ENSSSCG00000001556, ENSSSCG00000017406, ENSSSCG00000004387, ENSSSCG00000003531	574	16	11368	6.18902	0.999999	0.889177	0.88872
GOTERM_BP_DIRECT	GO:0018105~peptidyl-serine phosphorylation	11	1.39594	0.00730705	ENSSSCG00000004022, ENSSSCG00000015650, ENSSSCG00000026152, ENSSSCG00000003204, ENSSSCG00000003898, ENSSSCG00000013895, ENSSSCG00000013445, ENSSSCG00000001556, ENSSSCG00000022288, ENSSSCG00000009742, ENSSSCG00000003256	574	81	11368	2.68955	0.999999	0.889177	0.88872
GOTERM_BP_DIRECT	GO:0035556~intracellular signal transduction	20	2.53807	0.00842517	ENSSSCG00000004022, ENSSSCG00000007334, ENSSSCG00000002340, ENSSSCG00000027550, ENSSSCG00000013648, ENSSSCG00000013895, ENSSSCG00000012137, ENSSSCG00000017325, ENSSSCG00000017006, ENSSSCG00000024938, ENSSSCG00000013050, ENSSSCG00000003898, ENSSSCG00000006539, ENSSSCG00000027565, ENSSSCG00000003558, ENSSSCG00000022454, ENSSSCG00000006502, ENSSSCG00000022288, ENSSSCG00000003256, ENSSSCG00000009589	574	207	11368	1.91351	1	0.952001	0.951512
GOTERM_BP_DIRECT	GO:0071260~cellular response to mechanical stimulus	6	0.761421	0.0102581	ENSSSCG00000024439, ENSSSCG00000017330, ENSSSCG00000001516, ENSSSCG00000024388, ENSSSCG00000010686, ENSSSCG00000000708	574	27	11368	4.40108	1	0.952001	0.951512
GOTERM_BP_DIRECT	GO:0006357~regulation of transcription from RNA polymerase II promoter	19	2.41117	0.0106332	ENSSSCG00000001471, ENSSSCG00000012656, ENSSSCG00000024191, ENSSSCG00000024152, ENSSSCG00000029230, ENSSSCG00000010219, ENSSSCG00000013764, ENSSSCG00000013237, ENSSSCG00000013523, ENSSSCG00000017516, ENSSSCG00000011235, ENSSSCG00000017403, ENSSSCG00000002917, ENSSSCG00000022318, ENSSSCG00000021361, ENSSSCG00000000289, ENSSSCG00000009794, ENSSSCG00000008123, ENSSSCG00000023556	574	197	11368	1.91012	1	0.952001	0.951512
GOTERM_BP_DIRECT	GO:0031663~lipopolysaccharide-mediated signaling pathway	5	0.634518	0.0111063	ENSSSCG00000001952, ENSSSCG00000001556, ENSSSCG00000005503, ENSSSCG00000024771, ENSSSCG00000003178	574	18	11368	5.50136	1	0.952001	0.951512
GOTERM_BP_DIRECT	GO:0030330~DNA damage response, signal transduction by p53 class mediator	4	0.507614	0.0117162	ENSSSCG00000029438, ENSSSCG00000005944, ENSSSCG00000027426, ENSSSCG00000004387	574	10	11368	7.92195	1	0.952001	0.951512
GOTERM_BP_DIRECT	GO:0007159~leukocyte cell-cell adhesion	4	0.507614	0.0117162	ENSSSCG00000012365, ENSSSCG00000017091, ENSSSCG00000025133, ENSSSCG00000009589	574	10	11368	7.92195	1	0.952001	0.951512
GOTERM_BP_DIRECT	GO:0010976~positive regulation of neuron projection development	6	0.761421	0.0119827	ENSSSCG00000014427, ENSSSCG00000017395, ENSSSCG00000013050, ENSSSCG00000011364, ENSSSCG00000001818, ENSSSCG00000009664	574	28	11368	4.2439	1	0.952001	0.951512
GOTERM_BP_DIRECT	GO:0007229~integrin-mediated signaling pathway	8	1.01523	0.0120886	ENSSSCG00000007334, ENSSSCG00000003578, ENSSSCG00000025133, ENSSSCG00000009664, ENSSSCG00000013553, ENSSSCG00000009589, ENSSSCG00000017204, ENSSSCG00000007797	574	50	11368	3.16878	1	0.952001	0.951512
GOTERM_BP_DIRECT	GO:0006935~chemotaxis	7	0.888325	0.0126091	ENSSSCG00000023868, ENSSSCG00000016183, ENSSSCG00000029371, ENSSSCG00000021944, ENSSSCG00000026707, ENSSSCG00000001818, ENSSSCG00000011322	574	39	11368	3.55472	1	0.952001	0.951512
GOTERM_BP_DIRECT	GO:0045944~positive regulation of transcription from RNA polymerase II promoter	34	4.31472	0.0127129	ENSSSCG00000002392, ENSSSCG00000012656, ENSSSCG00000030042, ENSSSCG00000017525, ENSSSCG00000017406, ENSSSCG00000017962, ENSSSCG00000000708, ENSSSCG00000011884, ENSSSCG00000012399, ENSSSCG00000002509, ENSSSCG00000017475, ENSSSCG00000001912, ENSSSCG00000001952, ENSSSCG00000001556, ENSSSCG00000003558, ENSSSCG00000006502, ENSSSCG00000003035, ENSSSCG00000006940, ENSSSCG00000027426, ENSSSCG00000003531,…	574	436	11368	1.54442	1	0.952001	0.951512
GOTERM_BP_DIRECT	GO:0046777~protein autophosphorylation	11	1.39594	0.0138472	ENSSSCG00000001904, ENSSSCG00000015650, ENSSSCG00000001987, ENSSSCG00000016372, ENSSSCG00000026152, ENSSSCG00000003898, ENSSSCG00000000233, ENSSSCG00000016459, ENSSSCG00000014441, ENSSSCG00000009511, ENSSSCG00000009742	574	89	11368	2.44779	1	0.99854	0.998027
GOTERM_BP_DIRECT	GO:0070374~positive regulation of ERK1 and ERK2 cascade	12	1.52284	0.0165423	ENSSSCG00000007334, ENSSSCG00000017918, ENSSSCG00000029371, ENSSSCG00000026152, ENSSSCG00000010440, ENSSSCG00000014441, ENSSSCG00000006502, ENSSSCG00000015476, ENSSSCG00000009664, ENSSSCG00000011322, ENSSSCG00000011102, ENSSSCG00000003113	574	105	11368	2.26341	1	1	1
GOTERM_BP_DIRECT	GO:0006897~endocytosis	9	1.14213	0.0173547	ENSSSCG00000003680, ENSSSCG00000023371, ENSSSCG00000001867, ENSSSCG00000013445, ENSSSCG00000025179, ENSSSCG00000003577, ENSSSCG00000014811, ENSSSCG00000004587, ENSSSCG00000027348	574	66	11368	2.70067	1	1	1
GOTERM_BP_DIRECT	GO:0033209~tumor necrosis factor-mediated signaling pathway	5	0.634518	0.0192797	ENSSSCG00000007030, ENSSSCG00000006502, ENSSSCG00000000708, ENSSSCG00000009664, ENSSSCG00000004387	574	21	11368	4.71545	1	1	1
GOTERM_BP_DIRECT	GO:0001525~angiogenesis	11	1.39594	0.0197195	ENSSSCG00000027550, ENSSSCG00000006539, ENSSSCG00000010440, ENSSSCG00000003577, ENSSSCG00000001556, ENSSSCG00000013572, ENSSSCG00000011235, ENSSSCG00000009664, ENSSSCG00000011102, ENSSSCG00000009589, ENSSSCG00000010772	574	94	11368	2.31759	1	1	1
GOTERM_BP_DIRECT	GO:0008286~insulin receptor signaling pathway	6	0.761421	0.0208256	ENSSSCG00000017142, ENSSSCG00000006539, ENSSSCG00000017206, ENSSSCG00000003035, ENSSSCG00000007469, ENSSSCG00000012399	574	32	11368	3.71341	1	1	1
GOTERM_BP_DIRECT	GO:0050852~T cell receptor signaling pathway	5	0.634518	0.0226491	ENSSSCG00000003805, ENSSSCG00000026152, ENSSSCG00000009917, ENSSSCG00000003584, ENSSSCG00000017006	574	22	11368	4.50111	1	1	1
GOTERM_BP_DIRECT	GO:0050764~regulation of phagocytosis	3	0.380711	0.0229103	ENSSSCG00000003578, ENSSSCG00000009589, ENSSSCG00000003256	574	5	11368	11.8829	1	1	1
GOTERM_BP_DIRECT	GO:0002281~macrophage activation involved in immune response	3	0.380711	0.0229103	ENSSSCG00000030042, ENSSSCG00000024771, ENSSSCG00000009589	574	5	11368	11.8829	1	1	1
GOTERM_BP_DIRECT	GO:0048010~vascular endothelial growth factor receptor signaling pathway	4	0.507614	0.0249508	ENSSSCG00000015650, ENSSSCG00000001556, ENSSSCG00000009664, ENSSSCG00000011102	574	13	11368	6.09381	1	1	1
GOTERM_BP_DIRECT	GO:0001649~osteoblast differentiation	8	1.01523	0.0280742	ENSSSCG00000009216, ENSSSCG00000017300, ENSSSCG00000017882, ENSSSCG00000006482, ENSSSCG00000022099, ENSSSCG00000028698, ENSSSCG00000006940, ENSSSCG00000006543	574	59	11368	2.68541	1	1	1
GOTERM_BP_DIRECT	GO:0007249~I-kappaB kinase/NF-kappaB signaling	5	0.634518	0.0304025	ENSSSCG00000017330, ENSSSCG00000001987, ENSSSCG00000012981, ENSSSCG00000008691, ENSSSCG00000027426	574	24	11368	4.12602	1	1	1
GOTERM_BP_DIRECT	GO:0008361~regulation of cell size	4	0.507614	0.0305926	ENSSSCG00000017232, ENSSSCG00000003570, ENSSSCG00000012365, ENSSSCG00000013553	574	14	11368	5.65854	1	1	1
GOTERM_BP_DIRECT	GO:1901741~positive regulation of myoblast fusion	4	0.507614	0.0305926	ENSSSCG00000023371, ENSSSCG00000022725, ENSSSCG00000007817, ENSSSCG00000001556	574	14	11368	5.65854	1	1	1
GOTERM_BP_DIRECT	GO:0071902~positive regulation of protein serine/threonine kinase activity	4	0.507614	0.0305926	ENSSSCG00000007334, ENSSSCG00000025455, ENSSSCG00000015784, ENSSSCG00000014441	574	14	11368	5.65854	1	1	1
GOTERM_BP_DIRECT	GO:0043304~regulation of mast cell degranulation	3	0.380711	0.0332293	ENSSSCG00000017200, ENSSSCG00000021944, ENSSSCG00000001818	574	6	11368	9.90244	1	1	1
GOTERM_BP_DIRECT	GO:0035994~response to muscle stretch	3	0.380711	0.0332293	ENSSSCG00000003569, ENSSSCG00000001952, ENSSSCG00000001556	574	6	11368	9.90244	1	1	1
GOTERM_BP_DIRECT	GO:0002430~complement receptor mediated signaling pathway	3	0.380711	0.0332293	ENSSSCG00000023868, ENSSSCG00000029371, ENSSSCG00000003113	574	6	11368	9.90244	1	1	1
GOTERM_BP_DIRECT	GO:0030838~positive regulation of actin filament polymerization	5	0.634518	0.0347966	ENSSSCG00000017245, ENSSSCG00000017142, ENSSSCG00000017206, ENSSSCG00000012996, ENSSSCG00000009664	574	25	11368	3.96098	1	1	1
GOTERM_BP_DIRECT	GO:0007169~transmembrane receptor protein tyrosine kinase signaling pathway	7	0.888325	0.0355039	ENSSSCG00000013648, ENSSSCG00000001900, ENSSSCG00000003578, ENSSSCG00000014441, ENSSSCG00000012137, ENSSSCG00000009589, ENSSSCG00000017006	574	49	11368	2.82927	1	1	1
GOTERM_BP_DIRECT	GO:0006351~transcription, DNA-templated	23	2.91878	0.0365154	ENSSSCG00000007521, ENSSSCG00000004384, ENSSSCG00000024191, ENSSSCG00000014336, ENSSSCG00000013237, ENSSSCG00000017406, ENSSSCG00000017403, ENSSSCG00000012399, ENSSSCG00000012322, ENSSSCG00000001539, ENSSSCG00000017366, ENSSSCG00000020864, ENSSSCG00000017475, ENSSSCG00000017882, ENSSSCG00000013582, ENSSSCG00000000289, ENSSSCG00000003998, ENSSSCG00000001347, ENSSSCG00000003178, ENSSSCG00000023556,…	574	290	11368	1.57073	1	1	1
GOTERM_BP_DIRECT	GO:0002755~MyD88-dependent toll-like receptor signaling pathway	4	0.507614	0.0368443	ENSSSCG00000011436, ENSSSCG00000017091, ENSSSCG00000011251, ENSSSCG00000005503	574	15	11368	5.2813	1	1	1
GOTERM_BP_DIRECT	GO:0016477~cell migration	10	1.26904	0.0394595	ENSSSCG00000007334, ENSSSCG00000010738, ENSSSCG00000022318, ENSSSCG00000013648, ENSSSCG00000001900, ENSSSCG00000001867, ENSSSCG00000003578, ENSSSCG00000016656, ENSSSCG00000028108, ENSSSCG00000003035	574	91	11368	2.17636	1	1	1
GOTERM_BP_DIRECT	GO:0000045~autophagosome assembly	6	0.761421	0.040629	ENSSSCG00000012290, ENSSSCG00000014819, ENSSSCG00000017260, ENSSSCG00000013257, ENSSSCG00000023890, ENSSSCG00000022099	574	38	11368	3.12709	1	1	1
GOTERM_BP_DIRECT	GO:0043123~positive regulation of I-kappaB kinase/NF-kappaB signaling	10	1.26904	0.0418748	ENSSSCG00000022227, ENSSSCG00000017330, ENSSSCG00000029230, ENSSSCG00000001009, ENSSSCG00000012825, ENSSSCG00000008691, ENSSSCG00000011251, ENSSSCG00000024771, ENSSSCG00000000708, ENSSSCG00000002003	574	92	11368	2.1527	1	1	1
GOTERM_BP_DIRECT	GO:0007173~epidermal growth factor receptor signaling pathway	5	0.634518	0.0446317	ENSSSCG00000007334, ENSSSCG00000006539, ENSSSCG00000001818, ENSSSCG00000009664, ENSSSCG00000009048	574	27	11368	3.66757	1	1	1
GOTERM_BP_DIRECT	GO:0051898~negative regulation of protein kinase B signaling	5	0.634518	0.0446317	ENSSSCG00000017232, ENSSSCG00000030707, ENSSSCG00000001520, ENSSSCG00000010440, ENSSSCG00000023709	574	27	11368	3.66757	1	1	1
GOTERM_BP_DIRECT	GO:0006654~phosphatidic acid biosynthetic process	3	0.380711	0.0449898	ENSSSCG00000011297, ENSSSCG00000001435, ENSSSCG00000011750	574	7	11368	8.4878	1	1	1
GOTERM_BP_DIRECT	GO:0051497~negative regulation of stress fiber assembly	3	0.380711	0.0449898	ENSSSCG00000014817, ENSSSCG00000030707, ENSSSCG00000003577	574	7	11368	8.4878	1	1	1
GOTERM_BP_DIRECT	GO:0006661~phosphatidylinositol biosynthetic process	3	0.380711	0.0449898	ENSSSCG00000027629, ENSSSCG00000009231, ENSSSCG00000014811	574	7	11368	8.4878	1	1	1
GOTERM_BP_DIRECT	GO:0043306~positive regulation of mast cell degranulation	3	0.380711	0.0449898	ENSSSCG00000007817, ENSSSCG00000003578, ENSSSCG00000009589	574	7	11368	8.4878	1	1	1
GOTERM_BP_DIRECT	GO:0030593~neutrophil chemotaxis	6	0.761421	0.0491109	ENSSSCG00000010579, ENSSSCG00000029371, ENSSSCG00000025795, ENSSSCG00000025133, ENSSSCG00000013553, ENSSSCG00000009589	574	40	11368	2.97073	1	1	1
GOTERM_BP_DIRECT	GO:0016239~positive regulation of macroautophagy	4	0.507614	0.0511325	ENSSSCG00000014016, ENSSSCG00000024388, ENSSSCG00000023556, ENSSSCG00000009742	574	17	11368	4.65997	1	1	1
GOTERM_BP_DIRECT	GO:0046856~phosphatidylinositol dephosphorylation	4	0.507614	0.0511325	ENSSSCG00000010765, ENSSSCG00000030707, ENSSSCG00000010440, ENSSSCG00000014811	574	17	11368	4.65997	1	1	1
GOTERM_BP_DIRECT	GO:0008283~cell proliferation	10	1.26904	0.0525251	ENSSSCG00000008677, ENSSSCG00000024789, ENSSSCG00000001817, ENSSSCG00000001516, ENSSSCG00000009860, ENSSSCG00000014441, ENSSSCG00000011399, ENSSSCG00000002960, ENSSSCG00000017403, ENSSSCG00000003531	574	96	11368	2.06301	1	1	1
GOTERM_BP_DIRECT	GO:0007155~cell adhesion	12	1.52284	0.0530473	ENSSSCG00000009216, ENSSSCG00000007334, ENSSSCG00000011942, ENSSSCG00000006287, ENSSSCG00000007495, ENSSSCG00000023716, ENSSSCG00000003600, ENSSSCG00000013297, ENSSSCG00000001818, ENSSSCG00000009664, ENSSSCG00000006940, ENSSSCG00000007797	574	126	11368	1.88618	1	1	1
GOTERM_BP_DIRECT	GO:0030278~regulation of ossification	3	0.380711	0.0580209	ENSSSCG00000024439, ENSSSCG00000003439, ENSSSCG00000001556	574	8	11368	7.42683	1	1	1
GOTERM_BP_DIRECT	GO:0050900~leukocyte migration	4	0.507614	0.0591377	ENSSSCG00000023868, ENSSSCG00000029371, ENSSSCG00000012365, ENSSSCG00000003113	574	18	11368	4.40108	1	1	1
GOTERM_BP_DIRECT	GO:0006909~phagocytosis	4	0.507614	0.0676913	ENSSSCG00000017200, ENSSSCG00000025133, ENSSSCG00000010331, ENSSSCG00000013553	574	19	11368	4.16945	1	1	1
GOTERM_BP_DIRECT	GO:0097192~extrinsic apoptotic signaling pathway in absence of ligand	4	0.507614	0.0676913	ENSSSCG00000001516, ENSSSCG00000003035, ENSSSCG00000010686, ENSSSCG00000004387	574	19	11368	4.16945	1	1	1
GOTERM_BP_DIRECT	GO:0016485~protein processing	6	0.761421	0.0689713	ENSSSCG00000002340, ENSSSCG00000001817, ENSSSCG00000006385, ENSSSCG00000024043, ENSSSCG00000003513, ENSSSCG00000017799	574	44	11368	2.70067	1	1	1
GOTERM_BP_DIRECT	GO:0071360~cellular response to exogenous dsRNA	3	0.380711	0.0721649	ENSSSCG00000022725, ENSSSCG00000025455, ENSSSCG00000016512	574	9	11368	6.60163	1	1	1
GOTERM_BP_DIRECT	GO:0045780~positive regulation of bone resorption	3	0.380711	0.0721649	ENSSSCG00000009216, ENSSSCG00000009589, ENSSSCG00000010772	574	9	11368	6.60163	1	1	1
GOTERM_BP_DIRECT	GO:0032496~response to lipopolysaccharide	8	1.01523	0.0741422	ENSSSCG00000024439, ENSSSCG00000021934, ENSSSCG00000022208, ENSSSCG00000014825, ENSSSCG00000024596, ENSSSCG00000001952, ENSSSCG00000000708, ENSSSCG00000011333	574	73	11368	2.1704	1	1	1
GOTERM_BP_DIRECT	GO:0000209~protein polyubiquitination	7	0.888325	0.0755726	ENSSSCG00000010403, ENSSSCG00000027057, ENSSSCG00000010083, ENSSSCG00000017043, ENSSSCG00000017906, ENSSSCG00000016409, ENSSSCG00000007930	574	59	11368	2.34973	1	1	1
GOTERM_BP_DIRECT	GO:0008285~negative regulation of cell proliferation	14	1.77665	0.0762562	ENSSSCG00000004022, ENSSSCG00000010440, ENSSSCG00000014811, ENSSSCG00000023709, ENSSSCG00000014441, ENSSSCG00000017403, ENSSSCG00000012399, ENSSSCG00000017232, ENSSSCG00000013262, ENSSSCG00000006709, ENSSSCG00000001912, ENSSSCG00000001900, ENSSSCG00000005944, ENSSSCG00000009664	574	166	11368	1.67029	1	1	1
GOTERM_BP_DIRECT	GO:0043161~proteasome-mediated ubiquitin-dependent protein catabolic process	9	1.14213	0.0793137	ENSSSCG00000017918, ENSSSCG00000001912, ENSSSCG00000017043, ENSSSCG00000007757, ENSSSCG00000006239, ENSSSCG00000003035, ENSSSCG00000014056, ENSSSCG00000000274, ENSSSCG00000016564	574	89	11368	2.00274	1	1	1
GOTERM_BP_DIRECT	GO:0030041~actin filament polymerization	3	0.380711	0.087277	ENSSSCG00000007557, ENSSSCG00000011884, ENSSSCG00000014387	574	10	11368	5.94146	1	1	1
GOTERM_BP_DIRECT	GO:0007512~adult heart development	3	0.380711	0.087277	ENSSSCG00000006482, ENSSSCG00000002029, ENSSSCG00000017500	574	10	11368	5.94146	1	1	1
GOTERM_BP_DIRECT	GO:0030502~negative regulation of bone mineralization	3	0.380711	0.087277	ENSSSCG00000029230, ENSSSCG00000009664, ENSSSCG00000011322	574	10	11368	5.94146	1	1	1
GOTERM_BP_DIRECT	GO:0007507~heart development	9	1.14213	0.0876661	ENSSSCG00000004022, ENSSSCG00000013408, ENSSSCG00000003154, ENSSSCG00000017052, ENSSSCG00000010095, ENSSSCG00000008738, ENSSSCG00000006539, ENSSSCG00000003513, ENSSSCG00000009048	574	91	11368	1.95872	1	1	1
GOTERM_BP_DIRECT	GO:0032760~positive regulation of tumor necrosis factor production	4	0.507614	0.0964115	ENSSSCG00000011436, ENSSSCG00000001009, ENSSSCG00000024771, ENSSSCG00000006502	574	22	11368	3.60089	1	1	1
GOTERM_BP_DIRECT	GO:0072593~reactive oxygen species metabolic process	4	0.507614	0.0964115	ENSSSCG00000029438, ENSSSCG00000024388, ENSSSCG00000006940, ENSSSCG00000013553	574	22	11368	3.60089	1	1	1
GOTERM_BP_DIRECT	GO:0050729~positive regulation of inflammatory response	5	0.634518	0.0976208	ENSSSCG00000024439, ENSSSCG00000011942, ENSSSCG00000011436, ENSSSCG00000017406, ENSSSCG00000000708	574	35	11368	2.82927	1	1	1
GOTERM_BP_DIRECT	GO:0060545~positive regulation of necroptotic process	2	0.253807	0.0982729	ENSSSCG00000001987, ENSSSCG00000001009	574	2	11368	19.8049	1	1	1
GOTERM_BP_DIRECT	GO:1904685~positive regulation of metalloendopeptidase activity	2	0.253807	0.0982729	ENSSSCG00000006502, ENSSSCG00000017403	574	2	11368	19.8049	1	1	1
GOTERM_BP_DIRECT	GO:0006655~phosphatidylglycerol biosynthetic process	2	0.253807	0.0982729	ENSSSCG00000030123, ENSSSCG00000009231	574	2	11368	19.8049	1	1	1
GOTERM_BP_DIRECT	GO:0043271~negative regulation of ion transport	2	0.253807	0.0982729	ENSSSCG00000011474, ENSSSCG00000000499	574	2	11368	19.8049	1	1	1
GOTERM_BP_DIRECT	GO:0061162~establishment of monopolar cell polarity	2	0.253807	0.0982729	ENSSSCG00000010579, ENSSSCG00000016974	574	2	11368	19.8049	1	1	1
GOTERM_BP_DIRECT	GO:0045661~regulation of myoblast differentiation	2	0.253807	0.0982729	ENSSSCG00000004728, ENSSSCG00000017777	574	2	11368	19.8049	1	1	1
GOTERM_BP_DIRECT	GO:0051902~negative regulation of mitochondrial depolarization	2	0.253807	0.0982729	ENSSSCG00000007334, ENSSSCG00000013853	574	2	11368	19.8049	1	1	1
GOTERM_BP_DIRECT	GO:0023035~CD40 signaling pathway	2	0.253807	0.0982729	ENSSSCG00000008691, ENSSSCG00000002003	574	2	11368	19.8049	1	1	1
GOTERM_BP_DIRECT	GO:0009991~response to extracellular stimulus	2	0.253807	0.0982729	ENSSSCG00000024596, ENSSSCG00000002960	574	2	11368	19.8049	1	1	1
GOTERM_BP_DIRECT	GO:0046166~glyceraldehyde-3-phosphate biosynthetic process	2	0.253807	0.0982729	ENSSSCG00000021408, ENSSSCG00000000685	574	2	11368	19.8049	1	1	1

## Sheet: CC_Up_L
Category	Term	Count	%	PValue	Genes	List Total	Pop Hits	Pop Total	Fold Enrichment	Bonferroni	Benjamini	FDR
GOTERM_CC_DIRECT	GO:0070062~extracellular exosome	114	14.467	1.12615e-05	ENSSSCG00000013648, ENSSSCG00000014335, ENSSSCG00000017206, ENSSSCG00000013523, ENSSSCG00000013366, ENSSSCG00000017204, ENSSSCG00000014184, ENSSSCG00000001418, ENSSSCG00000001817, ENSSSCG00000017333, ENSSSCG00000021944, ENSSSCG00000000685, ENSSSCG00000001930, ENSSSCG00000027487, ENSSSCG00000003433, ENSSSCG00000012846, ENSSSCG00000006385, ENSSSCG00000028355, ENSSSCG00000003150, ENSSSCG00000013775,…	621	1590	12833	1.48165	0.00391137	0.00359472	0.00353274
GOTERM_CC_DIRECT	GO:0005829~cytosol	61	7.74112	2.06593e-05	ENSSSCG00000010579, ENSSSCG00000012912, ENSSSCG00000012999, ENSSSCG00000023371, ENSSSCG00000014578, ENSSSCG00000011102, ENSSSCG00000012399, ENSSSCG00000017006, ENSSSCG00000017333, ENSSSCG00000021944, ENSSSCG00000004728, ENSSSCG00000030707, ENSSSCG00000001410, ENSSSCG00000000685, ENSSSCG00000007798, ENSSSCG00000007395, ENSSSCG00000013576, ENSSSCG00000013257, ENSSSCG00000013853, ENSSSCG00000010146,…	621	718	12833	1.75567	0.00716374	0.00359472	0.00353274
GOTERM_CC_DIRECT	GO:0005737~cytoplasm	141	17.8934	6.6863e-05	ENSSSCG00000029430, ENSSSCG00000013408, ENSSSCG00000008858, ENSSSCG00000013648, ENSSSCG00000030548, ENSSSCG00000017328, ENSSSCG00000014336, ENSSSCG00000015548, ENSSSCG00000014056, ENSSSCG00000030421, ENSSSCG00000013366, ENSSSCG00000017330, ENSSSCG00000017178, ENSSSCG00000024938, ENSSSCG00000030707, ENSSSCG00000017053, ENSSSCG00000000289, ENSSSCG00000003558, ENSSSCG00000001011, ENSSSCG00000006543,…	621	2145	12833	1.3584	0.0230004	0.0077561	0.00762238
GOTERM_CC_DIRECT	GO:0005654~nucleoplasm	69	8.75635	0.000255036	ENSSSCG00000002392, ENSSSCG00000014819, ENSSSCG00000027057, ENSSSCG00000010738, ENSSSCG00000030182, ENSSSCG00000012957, ENSSSCG00000017328, ENSSSCG00000013764, ENSSSCG00000017206, ENSSSCG00000014336, ENSSSCG00000013523, ENSSSCG00000014056, ENSSSCG00000010331, ENSSSCG00000017403, ENSSSCG00000012399, ENSSSCG00000002509, ENSSSCG00000006709, ENSSSCG00000021628, ENSSSCG00000017053, ENSSSCG00000000289,…	621	919	12833	1.55157	0.0849384	0.0221881	0.0218056
GOTERM_CC_DIRECT	GO:0005925~focal adhesion	25	3.17259	0.00036253	ENSSSCG00000012999, ENSSSCG00000007585, ENSSSCG00000011022, ENSSSCG00000001818, ENSSSCG00000011102, ENSSSCG00000021944, ENSSSCG00000006502, ENSSSCG00000028355, ENSSSCG00000006385, ENSSSCG00000027486, ENSSSCG00000007495, ENSSSCG00000015116, ENSSSCG00000012365, ENSSSCG00000013775, ENSSSCG00000011137, ENSSSCG00000017777, ENSSSCG00000017300, ENSSSCG00000022725, ENSSSCG00000028108, ENSSSCG00000000036,…	621	232	12833	2.22684	0.118547	0.0252321	0.024797
GOTERM_CC_DIRECT	GO:0005856~cytoskeleton	13	1.64975	0.000753847	ENSSSCG00000007585, ENSSSCG00000028355, ENSSSCG00000007495, ENSSSCG00000002292, ENSSSCG00000013648, ENSSSCG00000012992, ENSSSCG00000012365, ENSSSCG00000007927, ENSSSCG00000003577, ENSSSCG00000006502, ENSSSCG00000009664, ENSSSCG00000009786, ENSSSCG00000026655	621	85	12833	3.16054	0.230826	0.0437231	0.0429693
GOTERM_CC_DIRECT	GO:0005765~lysosomal membrane	15	1.90355	0.000899089	ENSSSCG00000010854, ENSSSCG00000006385, ENSSSCG00000009917, ENSSSCG00000013114, ENSSSCG00000012890, ENSSSCG00000017499, ENSSSCG00000011750, ENSSSCG00000001418, ENSSSCG00000022725, ENSSSCG00000012270, ENSSSCG00000003513, ENSSSCG00000008056, ENSSSCG00000025034, ENSSSCG00000021890, ENSSSCG00000009784	621	111	12833	2.79258	0.268768	0.0446976	0.0439269
GOTERM_CC_DIRECT	GO:0031234~extrinsic component of cytoplasmic side of plasma membrane	8	1.01523	0.00236643	ENSSSCG00000007334, ENSSSCG00000013648, ENSSSCG00000001900, ENSSSCG00000003578, ENSSSCG00000001818, ENSSSCG00000009664, ENSSSCG00000012137, ENSSSCG00000009589	621	39	12833	4.23899	0.561544	0.10294	0.101165
GOTERM_CC_DIRECT	GO:0001931~uropod	4	0.507614	0.00339375	ENSSSCG00000022725, ENSSSCG00000012365, ENSSSCG00000024495, ENSSSCG00000017777	621	7	12833	11.8086	0.693652	0.131225	0.128963
GOTERM_CC_DIRECT	GO:0016020~membrane	50	6.34518	0.00668067	ENSSSCG00000003680, ENSSSCG00000010613, ENSSSCG00000013648, ENSSSCG00000013445, ENSSSCG00000014578, ENSSSCG00000015784, ENSSSCG00000010331, ENSSSCG00000013366, ENSSSCG00000001418, ENSSSCG00000021944, ENSSSCG00000030707, ENSSSCG00000017053, ENSSSCG00000001410, ENSSSCG00000027565, ENSSSCG00000028698, ENSSSCG00000003114, ENSSSCG00000026116, ENSSSCG00000006543, ENSSSCG00000029002, ENSSSCG00000003154,…	621	707	12833	1.46146	0.902964	0.232487	0.228479
GOTERM_CC_DIRECT	GO:0043209~myelin sheath	13	1.64975	0.00955101	ENSSSCG00000007585, ENSSSCG00000003120, ENSSSCG00000028355, ENSSSCG00000012365, ENSSSCG00000012276, ENSSSCG00000013545, ENSSSCG00000011137, ENSSSCG00000030421, ENSSSCG00000014296, ENSSSCG00000021408, ENSSSCG00000005944, ENSSSCG00000001930, ENSSSCG00000021890	621	115	12833	2.33605	0.964553	0.302159	0.296949
GOTERM_CC_DIRECT	GO:0005634~nucleus	124	15.736	0.0104586	ENSSSCG00000007521, ENSSSCG00000007484, ENSSSCG00000013648, ENSSSCG00000030548, ENSSSCG00000013764, ENSSSCG00000014336, ENSSSCG00000013523, ENSSSCG00000017962, ENSSSCG00000016512, ENSSSCG00000012399, ENSSSCG00000013366, ENSSSCG00000017204, ENSSSCG00000001539, ENSSSCG00000002509, ENSSSCG00000030707, ENSSSCG00000000289, ENSSSCG00000000685, ENSSSCG00000001410, ENSSSCG00000001930, ENSSSCG00000003558,…	621	2096	12833	1.22255	0.974236	0.303301	0.298071
GOTERM_CC_DIRECT	GO:0000220~vacuolar proton-transporting V-type ATPase, V0 domain	3	0.380711	0.0131015	ENSSSCG00000008056, ENSSSCG00000012890, ENSSSCG00000017401	621	4	12833	15.4988	0.989842	0.350718	0.344671
GOTERM_CC_DIRECT	GO:0005768~endosome	11	1.39594	0.0173541	ENSSSCG00000010403, ENSSSCG00000011436, ENSSSCG00000014428, ENSSSCG00000022725, ENSSSCG00000000036, ENSSSCG00000017206, ENSSSCG00000003513, ENSSSCG00000015299, ENSSSCG00000017499, ENSSSCG00000017777, ENSSSCG00000011750	621	96	12833	2.36787	0.99774	0.430212	0.422794
GOTERM_CC_DIRECT	GO:0005911~cell-cell junction	11	1.39594	0.0185436	ENSSSCG00000012071, ENSSSCG00000001900, ENSSSCG00000010280, ENSSSCG00000000036, ENSSSCG00000003577, ENSSSCG00000017206, ENSSSCG00000023709, ENSSSCG00000004587, ENSSSCG00000013553, ENSSSCG00000003256, ENSSSCG00000017006	621	97	12833	2.34346	0.998517	0.430212	0.422794
GOTERM_CC_DIRECT	GO:0072562~blood microparticle	8	1.01523	0.0210727	ENSSSCG00000010190, ENSSSCG00000007585, ENSSSCG00000028355, ENSSSCG00000016174, ENSSSCG00000013181, ENSSSCG00000012365, ENSSSCG00000015662, ENSSSCG00000006237	621	58	12833	2.85035	0.999396	0.458331	0.450429
GOTERM_CC_DIRECT	GO:0015630~microtubule cytoskeleton	8	1.01523	0.0229492	ENSSSCG00000008677, ENSSSCG00000017245, ENSSSCG00000003637, ENSSSCG00000003150, ENSSSCG00000008772, ENSSSCG00000012996, ENSSSCG00000001818, ENSSSCG00000014387	621	59	12833	2.80204	0.99969	0.469783	0.461683
GOTERM_CC_DIRECT	GO:0019898~extrinsic component of membrane	7	0.888325	0.0247383	ENSSSCG00000012290, ENSSSCG00000023371, ENSSSCG00000017260, ENSSSCG00000012365, ENSSSCG00000000036, ENSSSCG00000023890, ENSSSCG00000007722	621	47	12833	3.07777	0.999836	0.474413	0.466233
GOTERM_CC_DIRECT	GO:0005764~lysosome	12	1.52284	0.0259019	ENSSSCG00000010403, ENSSSCG00000007334, ENSSSCG00000012999, ENSSSCG00000001418, ENSSSCG00000001927, ENSSSCG00000011436, ENSSSCG00000023080, ENSSSCG00000017200, ENSSSCG00000017261, ENSSSCG00000011615, ENSSSCG00000009872, ENSSSCG00000016512	621	117	12833	2.11949	0.999892	0.474413	0.466233
GOTERM_CC_DIRECT	GO:0032587~ruffle membrane	5	0.634518	0.0304276	ENSSSCG00000007334, ENSSSCG00000030707, ENSSSCG00000003578, ENSSSCG00000006502, ENSSSCG00000012137	621	25	12833	4.13301	0.999979	0.505478	0.496763
GOTERM_CC_DIRECT	GO:0097342~ripoptosome	3	0.380711	0.0307051	ENSSSCG00000001987, ENSSSCG00000001009, ENSSSCG00000024771	621	6	12833	10.3325	0.999981	0.505478	0.496763
GOTERM_CC_DIRECT	GO:0030027~lamellipodium	9	1.14213	0.0319555	ENSSSCG00000010190, ENSSSCG00000021944, ENSSSCG00000022725, ENSSSCG00000014391, ENSSSCG00000003577, ENSSSCG00000009664, ENSSSCG00000011333, ENSSSCG00000017777, ENSSSCG00000026655	621	77	12833	2.4154	0.999988	0.505478	0.496763
GOTERM_CC_DIRECT	GO:0005913~cell-cell adherens junction	5	0.634518	0.0391507	ENSSSCG00000022725, ENSSSCG00000005944, ENSSSCG00000017777, ENSSSCG00000015125, ENSSSCG00000013366	621	27	12833	3.82686	0.999999	0.592367	0.582154
GOTERM_CC_DIRECT	GO:0016605~PML body	6	0.761421	0.0462447	ENSSSCG00000001509, ENSSSCG00000012656, ENSSSCG00000001912, ENSSSCG00000002841, ENSSSCG00000014016, ENSSSCG00000007667	621	41	12833	3.02415	1	0.670548	0.658987
GOTERM_CC_DIRECT	GO:0005884~actin filament	5	0.634518	0.0546351	ENSSSCG00000007334, ENSSSCG00000010190, ENSSSCG00000021944, ENSSSCG00000013050, ENSSSCG00000027348	621	30	12833	3.44418	1	0.74435	0.731516
GOTERM_CC_DIRECT	GO:0015629~actin cytoskeleton	9	1.14213	0.0556123	ENSSSCG00000017245, ENSSSCG00000017475, ENSSSCG00000008858, ENSSSCG00000017142, ENSSSCG00000003578, ENSSSCG00000000289, ENSSSCG00000011022, ENSSSCG00000022288, ENSSSCG00000024018	621	86	12833	2.16262	1	0.74435	0.731516
GOTERM_CC_DIRECT	GO:0005801~cis-Golgi network	4	0.507614	0.0611208	ENSSSCG00000010579, ENSSSCG00000003132, ENSSSCG00000005643, ENSSSCG00000010025	621	19	12833	4.35054	1	0.787779	0.774196
GOTERM_CC_DIRECT	GO:0048471~perinuclear region of cytoplasm	19	2.41117	0.0714639	ENSSSCG00000007334, ENSSSCG00000016928, ENSSSCG00000023371, ENSSSCG00000012365, ENSSSCG00000015476, ENSSSCG00000017777, ENSSSCG00000017232, ENSSSCG00000030707, ENSSSCG00000024596, ENSSSCG00000005944, ENSSSCG00000001501, ENSSSCG00000009881, ENSSSCG00000003513, ENSSSCG00000009860, ENSSSCG00000003743, ENSSSCG00000021890, ENSSSCG00000022454, ENSSSCG00000009542, ENSSSCG00000009664	621	256	12833	1.53373	1	0.881823	0.866619
GOTERM_CC_DIRECT	GO:0005794~Golgi apparatus	25	3.17259	0.0779138	ENSSSCG00000014817, ENSSSCG00000003561, ENSSSCG00000012656, ENSSSCG00000012551, ENSSSCG00000014811, ENSSSCG00000010179, ENSSSCG00000017169, ENSSSCG00000016512, ENSSSCG00000027629, ENSSSCG00000017052, ENSSSCG00000027701, ENSSSCG00000027745, ENSSSCG00000002667, ENSSSCG00000006502, ENSSSCG00000007931, ENSSSCG00000003132, ENSSSCG00000006385, ENSSSCG00000006360, ENSSSCG00000003150, ENSSSCG00000011615,…	621	365	12833	1.41541	1	0.881823	0.866619
GOTERM_CC_DIRECT	GO:0000932~cytoplasmic mRNA processing body	6	0.761421	0.0806401	ENSSSCG00000007355, ENSSSCG00000003264, ENSSSCG00000014016, ENSSSCG00000024596, ENSSSCG00000010706, ENSSSCG00000006776	621	48	12833	2.58313	1	0.881823	0.866619
GOTERM_CC_DIRECT	GO:0034045~pre-autophagosomal structure membrane	3	0.380711	0.0810872	ENSSSCG00000012290, ENSSSCG00000017260, ENSSSCG00000011615	621	10	12833	6.19952	1	0.881823	0.866619
GOTERM_CC_DIRECT	GO:0042581~specific granule	3	0.380711	0.0810872	ENSSSCG00000013576, ENSSSCG00000010331, ENSSSCG00000010772	621	10	12833	6.19952	1	0.881823	0.866619
GOTERM_CC_DIRECT	GO:0005793~endoplasmic reticulum-Golgi intermediate compartment	5	0.634518	0.0866891	ENSSSCG00000010579, ENSSSCG00000003132, ENSSSCG00000016174, ENSSSCG00000003150, ENSSSCG00000016988	621	35	12833	2.95215	1	0.902906	0.887339
GOTERM_CC_DIRECT	GO:0097443~sorting endosome	2	0.253807	0.0942953	ENSSSCG00000007469, ENSSSCG00000011102	621	2	12833	20.6651	1	0.902906	0.887339
GOTERM_CC_DIRECT	GO:0034687~integrin alphaL-beta2 complex	2	0.253807	0.0942953	ENSSSCG00000025133, ENSSSCG00000007797	621	2	12833	20.6651	1	0.902906	0.887339
GOTERM_CC_DIRECT	GO:0005802~trans-Golgi network	8	1.01523	0.0959987	ENSSSCG00000010579, ENSSSCG00000001817, ENSSSCG00000007395, ENSSSCG00000030707, ENSSSCG00000017260, ENSSSCG00000014578, ENSSSCG00000028814, ENSSSCG00000017799	621	81	12833	2.04099	1	0.902906	0.887339
GOTERM_CC_DIRECT	GO:0045121~membrane raft	8	1.01523	0.0959987	ENSSSCG00000014296, ENSSSCG00000001817, ENSSSCG00000022725, ENSSSCG00000022208, ENSSSCG00000003569, ENSSSCG00000027487, ENSSSCG00000006237, ENSSSCG00000000708	621	81	12833	2.04099	1	0.902906	0.887339

## Sheet: MF_UP_L
Category	Term	Count	%	PValue	Genes	List Total	Pop Hits	Pop Total	Fold Enrichment	Bonferroni	Benjamini	FDR
GOTERM_MF_DIRECT	GO:0005096~GTPase activator activity	17	2.15736	0.000354211	ENSSSCG00000003680, ENSSSCG00000012912, ENSSSCG00000014817, ENSSSCG00000015548, ENSSSCG00000012996, ENSSSCG00000011137, ENSSSCG00000013256, ENSSSCG00000017245, ENSSSCG00000014391, ENSSSCG00000028108, ENSSSCG00000027701, ENSSSCG00000022993, ENSSSCG00000003983, ENSSSCG00000008344, ENSSSCG00000027349, ENSSSCG00000007798, ENSSSCG00000002332	538	125	11048	2.7928	0.168838	0.184898	0.184898
GOTERM_MF_DIRECT	GO:0004715~non-membrane spanning protein tyrosine kinase activity	8	1.01523	0.000872594	ENSSSCG00000007334, ENSSSCG00000013648, ENSSSCG00000001900, ENSSSCG00000003578, ENSSSCG00000001818, ENSSSCG00000009664, ENSSSCG00000012137, ENSSSCG00000009589	538	33	11048	4.97826	0.365991	0.227747	0.227747
GOTERM_MF_DIRECT	GO:0008270~zinc ion binding	56	7.1066	0.0045004	ENSSSCG00000003561, ENSSSCG00000027057, ENSSSCG00000010738, ENSSSCG00000014016, ENSSSCG00000013720, ENSSSCG00000012551, ENSSSCG00000014056, ENSSSCG00000012631, ENSSSCG00000010772, ENSSSCG00000014184, ENSSSCG00000001539, ENSSSCG00000002667, ENSSSCG00000028814, ENSSSCG00000007757, ENSSSCG00000007557, ENSSSCG00000025160, ENSSSCG00000006540, ENSSSCG00000013938, ENSSSCG00000014303, ENSSSCG00000010025,…	538	793	11048	1.45016	0.90506	0.640735	0.640735
GOTERM_MF_DIRECT	GO:0005524~ATP binding	67	8.50254	0.0049741	ENSSSCG00000025593, ENSSSCG00000013604, ENSSSCG00000013648, ENSSSCG00000012276, ENSSSCG00000013445, ENSSSCG00000001818, ENSSSCG00000015223, ENSSSCG00000017330, ENSSSCG00000017178, ENSSSCG00000015071, ENSSSCG00000013050, ENSSSCG00000003558, ENSSSCG00000002029, ENSSSCG00000003035, ENSSSCG00000009511, ENSSSCG00000003114, ENSSSCG00000028777, ENSSSCG00000006740, ENSSSCG00000028355, ENSSSCG00000007030,…	538	992	11048	1.38696	0.925946	0.640735	0.640735
GOTERM_MF_DIRECT	GO:0004674~protein serine/threonine kinase activity	18	2.28426	0.00629227	ENSSSCG00000004022, ENSSSCG00000026152, ENSSSCG00000013895, ENSSSCG00000013445, ENSSSCG00000017873, ENSSSCG00000001904, ENSSSCG00000015071, ENSSSCG00000001009, ENSSSCG00000013050, ENSSSCG00000003204, ENSSSCG00000003558, ENSSSCG00000022454, ENSSSCG00000005621, ENSSSCG00000003035, ENSSSCG00000022288, ENSSSCG00000009742, ENSSSCG00000003256, ENSSSCG00000028777	538	179	11048	2.065	0.96293	0.640735	0.640735
GOTERM_MF_DIRECT	GO:0016746~transferase activity, transferring acyl groups	5	0.634518	0.00791883	ENSSSCG00000025901, ENSSSCG00000024872, ENSSSCG00000011297, ENSSSCG00000001435, ENSSSCG00000007019	538	17	11048	6.0398	0.984237	0.640735	0.640735
GOTERM_MF_DIRECT	GO:0030246~carbohydrate binding	10	1.26904	0.00859223	ENSSSCG00000004729, ENSSSCG00000006287, ENSSSCG00000013720, ENSSSCG00000017072, ENSSSCG00000024495, ENSSSCG00000003743, ENSSSCG00000010146, ENSSSCG00000015476, ENSSSCG00000029414, ENSSSCG00000023333	538	73	11048	2.81306	0.988941	0.640735	0.640735
GOTERM_MF_DIRECT	GO:0004896~cytokine receptor activity	6	0.761421	0.0120035	ENSSSCG00000007817, ENSSSCG00000012397, ENSSSCG00000025795, ENSSSCG00000000136, ENSSSCG00000012633, ENSSSCG00000004156	538	29	11048	4.24869	0.998171	0.727144	0.727144
GOTERM_MF_DIRECT	GO:0044822~poly(A) RNA binding	46	5.83756	0.012537	ENSSSCG00000010952, ENSSSCG00000024240, ENSSSCG00000012957, ENSSSCG00000017206, ENSSSCG00000013523, ENSSSCG00000015662, ENSSSCG00000016512, ENSSSCG00000010331, ENSSSCG00000017355, ENSSSCG00000023349, ENSSSCG00000017272, ENSSSCG00000013050, ENSSSCG00000001930, ENSSSCG00000006468, ENSSSCG00000024018, ENSSSCG00000028698, ENSSSCG00000003114, ENSSSCG00000006543, ENSSSCG00000009414, ENSSSCG00000007355,…	538	659	11048	1.43342	0.99862	0.727144	0.727144
GOTERM_MF_DIRECT	GO:0015440~peptide-transporting ATPase activity	3	0.380711	0.0213809	ENSSSCG00000025593, ENSSSCG00000025618, ENSSSCG00000009784	538	5	11048	12.3212	0.999987	1	1
GOTERM_MF_DIRECT	GO:0005031~tumor necrosis factor-activated receptor activity	4	0.507614	0.0398682	ENSSSCG00000022208, ENSSSCG00000014825, ENSSSCG00000000708, ENSSSCG00000011333	538	16	11048	5.13383	1	1	1
GOTERM_MF_DIRECT	GO:0004871~signal transducer activity	10	1.26904	0.043421	ENSSSCG00000015650, ENSSSCG00000029230, ENSSSCG00000027550, ENSSSCG00000017406, ENSSSCG00000024771, ENSSSCG00000009664, ENSSSCG00000009048, ENSSSCG00000011399, ENSSSCG00000017403, ENSSSCG00000000396	538	96	11048	2.1391	1	1	1
GOTERM_MF_DIRECT	GO:0005102~receptor binding	7	0.888325	0.0460229	ENSSSCG00000013648, ENSSSCG00000001900, ENSSSCG00000003578, ENSSSCG00000001818, ENSSSCG00000009664, ENSSSCG00000015125, ENSSSCG00000009589	538	54	11048	2.66199	1	1	1
GOTERM_MF_DIRECT	GO:0051117~ATPase binding	3	0.380711	0.0543429	ENSSSCG00000006740, ENSSSCG00000012890, ENSSSCG00000017401	538	8	11048	7.70074	1	1	1
GOTERM_MF_DIRECT	GO:0001078~transcriptional repressor activity, RNA polymerase II core promoter proximal region sequence-specific binding	8	1.01523	0.0562708	ENSSSCG00000015595, ENSSSCG00000024191, ENSSSCG00000012029, ENSSSCG00000004384, ENSSSCG00000007484, ENSSSCG00000009592, ENSSSCG00000003178, ENSSSCG00000008334	538	71	11048	2.31384	1	1	1
GOTERM_MF_DIRECT	GO:0019901~protein kinase binding	4	0.507614	0.0886452	ENSSSCG00000014296, ENSSSCG00000003191, ENSSSCG00000013257, ENSSSCG00000017403	538	22	11048	3.73369	1	1	1
GOTERM_MF_DIRECT	GO:0000287~magnesium ion binding	11	1.39594	0.089849	ENSSSCG00000004022, ENSSSCG00000017178, ENSSSCG00000003812, ENSSSCG00000013050, ENSSSCG00000013895, ENSSSCG00000010440, ENSSSCG00000001930, ENSSSCG00000003558, ENSSSCG00000022288, ENSSSCG00000003573, ENSSSCG00000022343	538	127	11048	1.77865	1	1	1
GOTERM_MF_DIRECT	GO:0004702~receptor signaling protein serine/threonine kinase activity	6	0.761421	0.0941882	ENSSSCG00000017330, ENSSSCG00000013020, ENSSSCG00000016372, ENSSSCG00000000233, ENSSSCG00000020705, ENSSSCG00000009511	538	50	11048	2.46424	1	1	1
GOTERM_MF_DIRECT	GO:0004704~NF-kappaB-inducing kinase activity	2	0.253807	0.0948538	ENSSSCG00000017330, ENSSSCG00000001987	538	2	11048	20.5353	1	1	1
GOTERM_MF_DIRECT	GO:0034041~sterol-transporting ATPase activity	2	0.253807	0.0948538	ENSSSCG00000027745, ENSSSCG00000015113	538	2	11048	20.5353	1	1	1
GOTERM_MF_DIRECT	GO:1990381~ubiquitin-specific protease binding	2	0.253807	0.0948538	ENSSSCG00000027057, ENSSSCG00000001410	538	2	11048	20.5353	1	1	1
GOTERM_MF_DIRECT	GO:0030369~ICAM-3 receptor activity	2	0.253807	0.0948538	ENSSSCG00000025133, ENSSSCG00000007797	538	2	11048	20.5353	1	1	1
GOTERM_MF_DIRECT	GO:0004878~complement component C5a receptor activity	2	0.253807	0.0948538	ENSSSCG00000029371, ENSSSCG00000003113	538	2	11048	20.5353	1	1	1
GOTERM_MF_DIRECT	GO:0005093~Rab GDP-dissociation inhibitor activity	2	0.253807	0.0948538	ENSSSCG00000011137, ENSSSCG00000030421	538	2	11048	20.5353	1	1	1

## Sheet: KEGG_UP_L
Category	Term	Count	%	PValue	Genes	List Total	Pop Hits	Pop Total	Fold Enrichment	Bonferroni	Benjamini	FDR
KEGG_PATHWAY	ssc04380:Osteoclast differentiation	27	3.4264	7.07377e-10	ENSSSCG00000007186, ENSSSCG00000003282, ENSSSCG00000013648, ENSSSCG00000029231, ENSSSCG00000028461, ENSSSCG00000014016, ENSSSCG00000017206, ENSSSCG00000000708, ENSSSCG00000017006, ENSSSCG00000017991, ENSSSCG00000017330, ENSSSCG00000008162, ENSSSCG00000003259, ENSSSCG00000001952, ENSSSCG00000001556, ENSSSCG00000002002, ENSSSCG00000003395, ENSSSCG00000012825, ENSSSCG00000007030, ENSSSCG00000012981,…	341	133	7001	4.16791	1.6977e-07	1.6977e-07	1.32987e-07
KEGG_PATHWAY	ssc04062:Chemokine signaling pathway	29	3.6802	1.33374e-08	ENSSSCG00000016656, ENSSSCG00000017206, ENSSSCG00000017406, ENSSSCG00000017403, ENSSSCG00000011322, ENSSSCG00000017991, ENSSSCG00000016183, ENSSSCG00000021944, ENSSSCG00000003578, ENSSSCG00000012918, ENSSSCG00000001952, ENSSSCG00000003035, ENSSSCG00000004387, ENSSSCG00000007334, ENSSSCG00000017918, ENSSSCG00000003395, ENSSSCG00000012825, ENSSSCG00000007030, ENSSSCG00000012981, ENSSSCG00000011399,…	341	173	7001	3.44158	3.20096e-06	1.60048e-06	1.25371e-06
KEGG_PATHWAY	ssc05164:Influenza A	26	3.29949	3.89859e-07	ENSSSCG00000007585, ENSSSCG00000013648, ENSSSCG00000000708, ENSSSCG00000014794, ENSSSCG00000017991, ENSSSCG00000001817, ENSSSCG00000001912, ENSSSCG00000001952, ENSSSCG00000001556, ENSSSCG00000024771, ENSSSCG00000003178, ENSSSCG00000009633, ENSSSCG00000002002, ENSSSCG00000006543, ENSSSCG00000003395, ENSSSCG00000028355, ENSSSCG00000007030, ENSSSCG00000012981, ENSSSCG00000011251, ENSSSCG00000015086,…	341	167	7001	3.19641	9.35618e-05	3.11887e-05	2.44312e-05
KEGG_PATHWAY	ssc04666:Fc gamma R-mediated phagocytosis	17	2.15736	1.49883e-06	ENSSSCG00000003395, ENSSSCG00000014811, ENSSSCG00000010025, ENSSSCG00000011750, ENSSSCG00000013553, ENSSSCG00000017991, ENSSSCG00000014891, ENSSSCG00000023503, ENSSSCG00000017178, ENSSSCG00000016298, ENSSSCG00000010095, ENSSSCG00000021944, ENSSSCG00000003577, ENSSSCG00000028108, ENSSSCG00000007722, ENSSSCG00000003256, ENSSSCG00000009589	341	82	7001	4.25638	0.000359654	8.99297e-05	7.04449e-05
KEGG_PATHWAY	ssc04931:Insulin resistance	19	2.41117	6.23217e-06	ENSSSCG00000004022, ENSSSCG00000003154, ENSSSCG00000003395, ENSSSCG00000007030, ENSSSCG00000012981, ENSSSCG00000010440, ENSSSCG00000000708, ENSSSCG00000017403, ENSSSCG00000017991, ENSSSCG00000023503, ENSSSCG00000005648, ENSSSCG00000001952, ENSSSCG00000003558, ENSSSCG00000009794, ENSSSCG00000003211, ENSSSCG00000009840, ENSSSCG00000006567, ENSSSCG00000007469, ENSSSCG00000022797	341	112	7001	3.4829	0.00149461	0.000299144	0.000234329
KEGG_PATHWAY	ssc05162:Measles	20	2.53807	1.7845e-05	ENSSSCG00000011436, ENSSSCG00000003395, ENSSSCG00000013648, ENSSSCG00000012981, ENSSSCG00000012365, ENSSSCG00000012397, ENSSSCG00000011251, ENSSSCG00000017406, ENSSSCG00000017403, ENSSSCG00000017991, ENSSSCG00000001952, ENSSSCG00000009881, ENSSSCG00000008265, ENSSSCG00000005503, ENSSSCG00000003178, ENSSSCG00000004156, ENSSSCG00000000396, ENSSSCG00000009633, ENSSSCG00000002002, ENSSSCG00000006543	341	132	7001	3.11073	0.00427367	0.000713799	0.000559142
KEGG_PATHWAY	ssc05221:Acute myeloid leukemia	12	1.52284	4.39659e-05	ENSSSCG00000017991, ENSSSCG00000001539, ENSSSCG00000017475, ENSSSCG00000003395, ENSSSCG00000001912, ENSSSCG00000007030, ENSSSCG00000012825, ENSSSCG00000012981, ENSSSCG00000017206, ENSSSCG00000013237, ENSSSCG00000017406, ENSSSCG00000017403	341	54	7001	4.5624	0.0104966	0.0015074	0.0011808
KEGG_PATHWAY	ssc00564:Glycerophospholipid metabolism	15	1.90355	5.83434e-05	ENSSSCG00000030123, ENSSSCG00000007043, ENSSSCG00000013572, ENSSSCG00000011750, ENSSSCG00000027629, ENSSSCG00000025901, ENSSSCG00000025109, ENSSSCG00000004737, ENSSSCG00000009231, ENSSSCG00000001435, ENSSSCG00000022550, ENSSSCG00000009233, ENSSSCG00000007019, ENSSSCG00000003267, ENSSSCG00000001078	341	86	7001	3.58095	0.0139052	0.0017503	0.00137107
KEGG_PATHWAY	ssc04064:NF-kappa B signaling pathway	15	1.90355	8.59545e-05	ENSSSCG00000007030, ENSSSCG00000012825, ENSSSCG00000012981, ENSSSCG00000014369, ENSSSCG00000011251, ENSSSCG00000000708, ENSSSCG00000017330, ENSSSCG00000000755, ENSSSCG00000001009, ENSSSCG00000008162, ENSSSCG00000001952, ENSSSCG00000005503, ENSSSCG00000024771, ENSSSCG00000009542, ENSSSCG00000009589	341	89	7001	3.46025	0.0204186	0.00229212	0.00179549
KEGG_PATHWAY	ssc05169:Epstein-Barr virus infection	17	2.15736	0.000111837	ENSSSCG00000003395, ENSSSCG00000024161, ENSSSCG00000013648, ENSSSCG00000007030, ENSSSCG00000012825, ENSSSCG00000012981, ENSSSCG00000013297, ENSSSCG00000017403, ENSSSCG00000017991, ENSSSCG00000017330, ENSSSCG00000001009, ENSSSCG00000001703, ENSSSCG00000001952, ENSSSCG00000001556, ENSSSCG00000003178, ENSSSCG00000009589, ENSSSCG00000007797	341	114	7001	3.06161	0.0264854	0.00268409	0.00210254
KEGG_PATHWAY	ssc04662:B cell receptor signaling pathway	13	1.64975	0.00013582	ENSSSCG00000003395, ENSSSCG00000007030, ENSSSCG00000012825, ENSSSCG00000012981, ENSSSCG00000017206, ENSSSCG00000014811, ENSSSCG00000013553, ENSSSCG00000017991, ENSSSCG00000016298, ENSSSCG00000021944, ENSSSCG00000001703, ENSSSCG00000001952, ENSSSCG00000009589	341	71	7001	3.75916	0.0320733	0.00296333	0.00232128
KEGG_PATHWAY	ssc04722:Neurotrophin signaling pathway	17	2.15736	0.000169156	ENSSSCG00000004022, ENSSSCG00000002340, ENSSSCG00000003395, ENSSSCG00000007030, ENSSSCG00000012981, ENSSSCG00000017206, ENSSSCG00000017991, ENSSSCG00000023503, ENSSSCG00000015650, ENSSSCG00000010095, ENSSSCG00000001703, ENSSSCG00000006539, ENSSSCG00000001952, ENSSSCG00000001556, ENSSSCG00000003558, ENSSSCG00000009048, ENSSSCG00000004387	341	118	7001	2.95783	0.0397877	0.00336753	0.0026379
KEGG_PATHWAY	ssc05168:Herpes simplex infection	22	2.79188	0.000182408	ENSSSCG00000011436, ENSSSCG00000028278, ENSSSCG00000025593, ENSSSCG00000024161, ENSSSCG00000013648, ENSSSCG00000007030, ENSSSCG00000012825, ENSSSCG00000012981, ENSSSCG00000011251, ENSSSCG00000017983, ENSSSCG00000000708, ENSSSCG00000001509, ENSSSCG00000022866, ENSSSCG00000001912, ENSSSCG00000025618, ENSSSCG00000001952, ENSSSCG00000009881, ENSSSCG00000024771, ENSSSCG00000003178, ENSSSCG00000004156,…	341	182	7001	2.48174	0.0428373	0.00336753	0.0026379
KEGG_PATHWAY	ssc04650:Natural killer cell mediated cytotoxicity	16	2.03046	0.00020564	ENSSSCG00000003395, ENSSSCG00000017206, ENSSSCG00000013553, ENSSSCG00000017006, ENSSSCG00000017991, ENSSSCG00000021944, ENSSSCG00000006539, ENSSSCG00000025133, ENSSSCG00000009664, ENSSSCG00000006379, ENSSSCG00000004156, ENSSSCG00000003256, ENSSSCG00000022004, ENSSSCG00000009633, ENSSSCG00000009589, ENSSSCG00000007797	341	108	7001	3.0416	0.0481603	0.00352525	0.00276145
KEGG_PATHWAY	ssc04010:MAPK signaling pathway	26	3.29949	0.000303517	ENSSSCG00000017206, ENSSSCG00000000708, ENSSSCG00000017330, ENSSSCG00000015650, ENSSSCG00000021944, ENSSSCG00000008162, ENSSSCG00000003898, ENSSSCG00000001556, ENSSSCG00000003558, ENSSSCG00000003573, ENSSSCG00000002960, ENSSSCG00000003257, ENSSSCG00000003256, ENSSSCG00000004022, ENSSSCG00000017918, ENSSSCG00000012825, ENSSSCG00000007030, ENSSSCG00000012981, ENSSSCG00000014369, ENSSSCG00000022689,…	341	244	7001	2.18771	0.0702644	0.00485627	0.00380408
KEGG_PATHWAY	ssc04620:Toll-like receptor signaling pathway	15	1.90355	0.000340428	ENSSSCG00000009216, ENSSSCG00000011436, ENSSSCG00000003395, ENSSSCG00000007030, ENSSSCG00000012825, ENSSSCG00000012981, ENSSSCG00000014369, ENSSSCG00000011251, ENSSSCG00000017991, ENSSSCG00000001009, ENSSSCG00000001952, ENSSSCG00000001556, ENSSSCG00000005503, ENSSSCG00000024771, ENSSSCG00000003178	341	101	7001	3.04913	0.0784669	0.00510642	0.00400003
KEGG_PATHWAY	ssc05160:Hepatitis C	17	2.15736	0.000398336	ENSSSCG00000003395, ENSSSCG00000013648, ENSSSCG00000007030, ENSSSCG00000012825, ENSSSCG00000012981, ENSSSCG00000017206, ENSSSCG00000000708, ENSSSCG00000017403, ENSSSCG00000017991, ENSSSCG00000001009, ENSSSCG00000001952, ENSSSCG00000001556, ENSSSCG00000009881, ENSSSCG00000024771, ENSSSCG00000003178, ENSSSCG00000000396, ENSSSCG00000002002	341	127	7001	2.74822	0.0911904	0.00562356	0.00440513
KEGG_PATHWAY	ssc04210:Apoptosis	12	1.52284	0.000435826	ENSSSCG00000017991, ENSSSCG00000012999, ENSSSCG00000017330, ENSSSCG00000003395, ENSSSCG00000001009, ENSSSCG00000007030, ENSSSCG00000012825, ENSSSCG00000012981, ENSSSCG00000001952, ENSSSCG00000000136, ENSSSCG00000000708, ENSSSCG00000009633	341	69	7001	3.57057	0.0993342	0.00581101	0.00455196
KEGG_PATHWAY	ssc04145:Phagosome	18	2.28426	0.000526589	ENSSSCG00000007585, ENSSSCG00000028355, ENSSSCG00000025593, ENSSSCG00000024161, ENSSSCG00000011615, ENSSSCG00000014369, ENSSSCG00000013545, ENSSSCG00000012890, ENSSSCG00000017401, ENSSSCG00000016215, ENSSSCG00000017300, ENSSSCG00000025618, ENSSSCG00000025133, ENSSSCG00000008056, ENSSSCG00000005503, ENSSSCG00000007722, ENSSSCG00000007523, ENSSSCG00000007754	341	143	7001	2.5843	0.118751	0.00665165	0.00521046
KEGG_PATHWAY	ssc04920:Adipocytokine signaling pathway	12	1.52284	0.000560965	ENSSSCG00000022208, ENSSSCG00000001703, ENSSSCG00000007030, ENSSSCG00000012825, ENSSSCG00000012981, ENSSSCG00000024872, ENSSSCG00000001952, ENSSSCG00000015784, ENSSSCG00000009840, ENSSSCG00000017873, ENSSSCG00000000708, ENSSSCG00000017403	341	71	7001	3.46999	0.125995	0.00673158	0.00527307
KEGG_PATHWAY	ssc04070:Phosphatidylinositol signaling system	14	1.77665	0.000692359	ENSSSCG00000030123, ENSSSCG00000010765, ENSSSCG00000003395, ENSSSCG00000027550, ENSSSCG00000010440, ENSSSCG00000014811, ENSSSCG00000017991, ENSSSCG00000027629, ENSSSCG00000016298, ENSSSCG00000030707, ENSSSCG00000011390, ENSSSCG00000009231, ENSSSCG00000022550, ENSSSCG00000003256	341	96	7001	2.99407	0.153143	0.007686	0.0060207
KEGG_PATHWAY	ssc05133:Pertussis	12	1.52284	0.000714768	ENSSSCG00000013181, ENSSSCG00000012981, ENSSSCG00000014369, ENSSSCG00000001556, ENSSSCG00000011251, ENSSSCG00000005503, ENSSSCG00000025133, ENSSSCG00000024771, ENSSSCG00000015662, ENSSSCG00000003178, ENSSSCG00000007754, ENSSSCG00000011399	341	73	7001	3.37492	0.157689	0.007686	0.0060207
KEGG_PATHWAY	ssc05152:Tuberculosis	20	2.53807	0.000736575	ENSSSCG00000007334, ENSSSCG00000011436, ENSSSCG00000011615, ENSSSCG00000012981, ENSSSCG00000014369, ENSSSCG00000011251, ENSSSCG00000012890, ENSSSCG00000017401, ENSSSCG00000000708, ENSSSCG00000020864, ENSSSCG00000017300, ENSSSCG00000017178, ENSSSCG00000015085, ENSSSCG00000001556, ENSSSCG00000025133, ENSSSCG00000008056, ENSSSCG00000005503, ENSSSCG00000007754, ENSSSCG00000004156, ENSSSCG00000009589	341	174	7001	2.35986	0.162089	0.007686	0.0060207
KEGG_PATHWAY	ssc04664:Fc epsilon RI signaling pathway	11	1.39594	0.000818011	ENSSSCG00000017991, ENSSSCG00000014891, ENSSSCG00000016298, ENSSSCG00000003395, ENSSSCG00000021944, ENSSSCG00000004737, ENSSSCG00000017206, ENSSSCG00000001556, ENSSSCG00000013553, ENSSSCG00000009589, ENSSSCG00000017006	341	63	7001	3.58474	0.178319	0.00818011	0.00640775
KEGG_PATHWAY	ssc04071:Sphingolipid signaling pathway	15	1.90355	0.000983081	ENSSSCG00000003395, ENSSSCG00000012981, ENSSSCG00000010440, ENSSSCG00000010433, ENSSSCG00000013595, ENSSSCG00000000708, ENSSSCG00000011399, ENSSSCG00000011750, ENSSSCG00000017991, ENSSSCG00000014891, ENSSSCG00000017178, ENSSSCG00000021944, ENSSSCG00000001556, ENSSSCG00000021059, ENSSSCG00000003256	341	112	7001	2.74966	0.210263	0.008978	0.00703277
KEGG_PATHWAY	ssc05161:Hepatitis B	18	2.28426	0.00098449	ENSSSCG00000007334, ENSSSCG00000003395, ENSSSCG00000007030, ENSSSCG00000012825, ENSSSCG00000012981, ENSSSCG00000017206, ENSSSCG00000010440, ENSSSCG00000011251, ENSSSCG00000017406, ENSSSCG00000017403, ENSSSCG00000017991, ENSSSCG00000001952, ENSSSCG00000005503, ENSSSCG00000024771, ENSSSCG00000003178, ENSSSCG00000009664, ENSSSCG00000000396, ENSSSCG00000003256	341	151	7001	2.44738	0.21053	0.008978	0.00703277
KEGG_PATHWAY	ssc05100:Bacterial invasion of epithelial cells	12	1.52284	0.00101003	ENSSSCG00000017991, ENSSSCG00000007334, ENSSSCG00000007585, ENSSSCG00000028355, ENSSSCG00000003395, ENSSSCG00000010095, ENSSSCG00000016174, ENSSSCG00000006539, ENSSSCG00000016656, ENSSSCG00000003577, ENSSSCG00000011884, ENSSSCG00000009048	341	76	7001	3.2417	0.215359	0.008978	0.00703277
KEGG_PATHWAY	ssc04670:Leukocyte transendothelial migration	15	1.90355	0.00127681	ENSSSCG00000007585, ENSSSCG00000003395, ENSSSCG00000028355, ENSSSCG00000012365, ENSSSCG00000011399, ENSSSCG00000013553, ENSSSCG00000017991, ENSSSCG00000021944, ENSSSCG00000001556, ENSSSCG00000025133, ENSSSCG00000009664, ENSSSCG00000007722, ENSSSCG00000007754, ENSSSCG00000003256, ENSSSCG00000007797	341	115	7001	2.67793	0.264078	0.0109441	0.00857289
KEGG_PATHWAY	ssc05146:Amoebiasis	14	1.77665	0.00147873	ENSSSCG00000002294, ENSSSCG00000028331, ENSSSCG00000003395, ENSSSCG00000011615, ENSSSCG00000012981, ENSSSCG00000014369, ENSSSCG00000017991, ENSSSCG00000016174, ENSSSCG00000008162, ENSSSCG00000025133, ENSSSCG00000005503, ENSSSCG00000001011, ENSSSCG00000007754, ENSSSCG00000003256	341	104	7001	2.76376	0.298937	0.0122377	0.00958623
KEGG_PATHWAY	ssc05145:Toxoplasmosis	14	1.77665	0.00161552	ENSSSCG00000010404, ENSSSCG00000013648, ENSSSCG00000007030, ENSSSCG00000012825, ENSSSCG00000012981, ENSSSCG00000011251, ENSSSCG00000000708, ENSSSCG00000011399, ENSSSCG00000017403, ENSSSCG00000015085, ENSSSCG00000001952, ENSSSCG00000001556, ENSSSCG00000005503, ENSSSCG00000004156	341	105	7001	2.73744	0.321614	0.0129242	0.010124
KEGG_PATHWAY	ssc05220:Chronic myeloid leukemia	11	1.39594	0.00168089	ENSSSCG00000017991, ENSSSCG00000014891, ENSSSCG00000003395, ENSSSCG00000010095, ENSSSCG00000007030, ENSSSCG00000012825, ENSSSCG00000012981, ENSSSCG00000006539, ENSSSCG00000017206, ENSSSCG00000001952, ENSSSCG00000017406	341	69	7001	3.27302	0.33219	0.0130133	0.0101938
KEGG_PATHWAY	ssc05142:Chagas disease (American trypanosomiasis)	14	1.77665	0.00192069	ENSSSCG00000011436, ENSSSCG00000003395, ENSSSCG00000007030, ENSSSCG00000012825, ENSSSCG00000012981, ENSSSCG00000011251, ENSSSCG00000000708, ENSSSCG00000011399, ENSSSCG00000017991, ENSSSCG00000001952, ENSSSCG00000001556, ENSSSCG00000005503, ENSSSCG00000024771, ENSSSCG00000004156	341	107	7001	2.68627	0.369605	0.0144052	0.011284
KEGG_PATHWAY	ssc04144:Endocytosis	23	2.91878	0.0022672	ENSSSCG00000010579, ENSSSCG00000007334, ENSSSCG00000014817, ENSSSCG00000017918, ENSSSCG00000010401, ENSSSCG00000023371, ENSSSCG00000022162, ENSSSCG00000024161, ENSSSCG00000011615, ENSSSCG00000012397, ENSSSCG00000011750, ENSSSCG00000016183, ENSSSCG00000001912, ENSSSCG00000014391, ENSSSCG00000028889, ENSSSCG00000028108, ENSSSCG00000027812, ENSSSCG00000012918, ENSSSCG00000000130, ENSSSCG00000003199,…	341	235	7001	2.0094	0.420011	0.0164887	0.0129162
KEGG_PATHWAY	ssc04810:Regulation of actin cytoskeleton	20	2.53807	0.00300009	ENSSSCG00000007334, ENSSSCG00000007585, ENSSSCG00000003395, ENSSSCG00000028355, ENSSSCG00000012365, ENSSSCG00000010025, ENSSSCG00000014387, ENSSSCG00000013553, ENSSSCG00000017204, ENSSSCG00000017991, ENSSSCG00000010095, ENSSSCG00000021944, ENSSSCG00000017142, ENSSSCG00000016174, ENSSSCG00000003577, ENSSSCG00000003569, ENSSSCG00000025133, ENSSSCG00000007754, ENSSSCG00000028777, ENSSSCG00000007797	341	196	7001	2.09498	0.513785	0.0211771	0.0165888
KEGG_PATHWAY	ssc04630:Jak-STAT signaling pathway	16	2.03046	0.00313701	ENSSSCG00000003395, ENSSSCG00000013648, ENSSSCG00000012397, ENSSSCG00000017206, ENSSSCG00000017406, ENSSSCG00000012633, ENSSSCG00000017403, ENSSSCG00000017991, ENSSSCG00000007817, ENSSSCG00000015085, ENSSSCG00000025795, ENSSSCG00000000136, ENSSSCG00000006689, ENSSSCG00000004156, ENSSSCG00000000396, ENSSSCG00000002002	341	140	7001	2.34638	0.52955	0.0215109	0.0168502
KEGG_PATHWAY	ssc04060:Cytokine-cytokine receptor interaction	20	2.53807	0.00397091	ENSSSCG00000028331, ENSSSCG00000014825, ENSSSCG00000022370, ENSSSCG00000012397, ENSSSCG00000014441, ENSSSCG00000012633, ENSSSCG00000000708, ENSSSCG00000011322, ENSSSCG00000016183, ENSSSCG00000022208, ENSSSCG00000007817, ENSSSCG00000026707, ENSSSCG00000008162, ENSSSCG00000015085, ENSSSCG00000000233, ENSSSCG00000025795, ENSSSCG00000000136, ENSSSCG00000009542, ENSSSCG00000008157, ENSSSCG00000004156	341	201	7001	2.04286	0.615155	0.0262357	0.0205513
KEGG_PATHWAY	ssc04142:Lysosome	14	1.77665	0.00424433	ENSSSCG00000007431, ENSSSCG00000023080, ENSSSCG00000008769, ENSSSCG00000007033, ENSSSCG00000013720, ENSSSCG00000012890, ENSSSCG00000017401, ENSSSCG00000001418, ENSSSCG00000001927, ENSSSCG00000017261, ENSSSCG00000000862, ENSSSCG00000008056, ENSSSCG00000025034, ENSSSCG00000009784	341	117	7001	2.45668	0.639696	0.0262357	0.0205513
KEGG_PATHWAY	ssc04917:Prolactin signaling pathway	10	1.26904	0.00431713	ENSSSCG00000017991, ENSSSCG00000007334, ENSSSCG00000003395, ENSSSCG00000012981, ENSSSCG00000006539, ENSSSCG00000017206, ENSSSCG00000001556, ENSSSCG00000017406, ENSSSCG00000017403, ENSSSCG00000004387	341	66	7001	3.11073	0.645963	0.0262357	0.0205513
KEGG_PATHWAY	ssc04910:Insulin signaling pathway	15	1.90355	0.00435742	ENSSSCG00000003154, ENSSSCG00000003395, ENSSSCG00000007030, ENSSSCG00000017206, ENSSSCG00000014811, ENSSSCG00000017777, ENSSSCG00000014048, ENSSSCG00000017991, ENSSSCG00000010095, ENSSSCG00000022725, ENSSSCG00000003898, ENSSSCG00000006539, ENSSSCG00000009840, ENSSSCG00000007469, ENSSSCG00000022797	341	131	7001	2.35085	0.649385	0.0262357	0.0205513
KEGG_PATHWAY	ssc05166:HTLV-I infection	23	2.91878	0.00437262	ENSSSCG00000028331, ENSSSCG00000028056, ENSSSCG00000003395, ENSSSCG00000024161, ENSSSCG00000007030, ENSSSCG00000012825, ENSSSCG00000012981, ENSSSCG00000012397, ENSSSCG00000014336, ENSSSCG00000013237, ENSSSCG00000017406, ENSSSCG00000000708, ENSSSCG00000011102, ENSSSCG00000017991, ENSSSCG00000017330, ENSSSCG00000014296, ENSSSCG00000015595, ENSSSCG00000008162, ENSSSCG00000001988, ENSSSCG00000001952,…	341	248	7001	1.90407	0.650667	0.0262357	0.0205513
KEGG_PATHWAY	ssc04015:Rap1 signaling pathway	20	2.53807	0.00518929	ENSSSCG00000007334, ENSSSCG00000007585, ENSSSCG00000003395, ENSSSCG00000028355, ENSSSCG00000026152, ENSSSCG00000014441, ENSSSCG00000011399, ENSSSCG00000017006, ENSSSCG00000017991, ENSSSCG00000010095, ENSSSCG00000021944, ENSSSCG00000014391, ENSSSCG00000001988, ENSSSCG00000025455, ENSSSCG00000001556, ENSSSCG00000025133, ENSSSCG00000007754, ENSSSCG00000003256, ENSSSCG00000007797, ENSSSCG00000002332	341	206	7001	1.99328	0.713114	0.0303763	0.0237948
KEGG_PATHWAY	ssc05132:Salmonella infection	11	1.39594	0.00555061	ENSSSCG00000007585, ENSSSCG00000028355, ENSSSCG00000001659, ENSSSCG00000011615, ENSSSCG00000012981, ENSSSCG00000014369, ENSSSCG00000003577, ENSSSCG00000001556, ENSSSCG00000011251, ENSSSCG00000005503, ENSSSCG00000004156	341	81	7001	2.78813	0.737067	0.0317178	0.0248456
KEGG_PATHWAY	ssc04668:TNF signaling pathway	13	1.64975	0.0059088	ENSSSCG00000003395, ENSSSCG00000007030, ENSSSCG00000012825, ENSSSCG00000012981, ENSSSCG00000000708, ENSSSCG00000017991, ENSSSCG00000017330, ENSSSCG00000001987, ENSSSCG00000022208, ENSSSCG00000001009, ENSSSCG00000001952, ENSSSCG00000001556, ENSSSCG00000027426	341	108	7001	2.4713	0.758846	0.0329794	0.0258338
KEGG_PATHWAY	ssc04150:mTOR signaling pathway	9	1.14213	0.00651922	ENSSSCG00000017991, ENSSSCG00000004022, ENSSSCG00000003395, ENSSSCG00000007030, ENSSSCG00000017290, ENSSSCG00000010440, ENSSSCG00000003558, ENSSSCG00000009742, ENSSSCG00000003256	341	58	7001	3.18581	0.7919	0.0347692	0.0272359
KEGG_PATHWAY	ssc04370:VEGF signaling pathway	9	1.14213	0.00651922	ENSSSCG00000017991, ENSSSCG00000007334, ENSSSCG00000017178, ENSSSCG00000003395, ENSSSCG00000015650, ENSSSCG00000021944, ENSSSCG00000004737, ENSSSCG00000001556, ENSSSCG00000003256	341	58	7001	3.18581	0.7919	0.0347692	0.0272359
KEGG_PATHWAY	ssc05140:Leishmaniasis	9	1.14213	0.00972568	ENSSSCG00000012981, ENSSSCG00000001952, ENSSSCG00000001556, ENSSSCG00000011251, ENSSSCG00000005503, ENSSSCG00000025133, ENSSSCG00000007722, ENSSSCG00000007754, ENSSSCG00000004156	341	62	7001	2.98028	0.904209	0.0507427	0.0397484
KEGG_PATHWAY	ssc05212:Pancreatic cancer	9	1.14213	0.0106842	ENSSSCG00000017991, ENSSSCG00000003680, ENSSSCG00000003395, ENSSSCG00000021944, ENSSSCG00000007030, ENSSSCG00000012825, ENSSSCG00000012981, ENSSSCG00000025455, ENSSSCG00000017403	341	63	7001	2.93297	0.924074	0.0545575	0.0427367
KEGG_PATHWAY	ssc04660:T cell receptor signaling pathway	12	1.52284	0.0109822	ENSSSCG00000017991, ENSSSCG00000017330, ENSSSCG00000003395, ENSSSCG00000001703, ENSSSCG00000007030, ENSSSCG00000012825, ENSSSCG00000012981, ENSSSCG00000017206, ENSSSCG00000001952, ENSSSCG00000001556, ENSSSCG00000013553, ENSSSCG00000017006	341	103	7001	2.39194	0.929371	0.0549111	0.0430137
KEGG_PATHWAY	ssc04068:FoxO signaling pathway	14	1.77665	0.0122226	ENSSSCG00000011810, ENSSSCG00000003395, ENSSSCG00000008988, ENSSSCG00000007030, ENSSSCG00000017206, ENSSSCG00000010440, ENSSSCG00000017403, ENSSSCG00000012399, ENSSSCG00000017991, ENSSSCG00000022689, ENSSSCG00000024388, ENSSSCG00000001556, ENSSSCG00000009840, ENSSSCG00000004387	341	133	7001	2.16114	0.947739	0.0593433	0.0464856
KEGG_PATHWAY	ssc04510:Focal adhesion	18	2.28426	0.0123632	ENSSSCG00000009216, ENSSSCG00000007334, ENSSSCG00000007585, ENSSSCG00000003395, ENSSSCG00000028355, ENSSSCG00000017206, ENSSSCG00000010440, ENSSSCG00000014387, ENSSSCG00000013553, ENSSSCG00000017204, ENSSSCG00000017991, ENSSSCG00000016461, ENSSSCG00000010095, ENSSSCG00000021944, ENSSSCG00000016174, ENSSSCG00000006539, ENSSSCG00000003256, ENSSSCG00000028777	341	193	7001	1.91479	0.949494	0.0593433	0.0464856
KEGG_PATHWAY	ssc00562:Inositol phosphate metabolism	9	1.14213	0.0152272	ENSSSCG00000027629, ENSSSCG00000010765, ENSSSCG00000016298, ENSSSCG00000003395, ENSSSCG00000030707, ENSSSCG00000027550, ENSSSCG00000010440, ENSSSCG00000000685, ENSSSCG00000014811	341	67	7001	2.75787	0.974844	0.071579	0.0560702
KEGG_PATHWAY	ssc05202:Transcriptional misregulation in cancer	15	1.90355	0.0155088	ENSSSCG00000008029, ENSSSCG00000028331, ENSSSCG00000011810, ENSSSCG00000024152, ENSSSCG00000012981, ENSSSCG00000014369, ENSSSCG00000012287, ENSSSCG00000013237, ENSSSCG00000013457, ENSSSCG00000014441, ENSSSCG00000017475, ENSSSCG00000022318, ENSSSCG00000001912, ENSSSCG00000005621, ENSSSCG00000007754	341	152	7001	2.02606	0.976512	0.071579	0.0560702
KEGG_PATHWAY	ssc05203:Viral carcinogenesis	17	2.15736	0.0183924	ENSSSCG00000007334, ENSSSCG00000003395, ENSSSCG00000024161, ENSSSCG00000012825, ENSSSCG00000012981, ENSSSCG00000017206, ENSSSCG00000017406, ENSSSCG00000017403, ENSSSCG00000017991, ENSSSCG00000017366, ENSSSCG00000015650, ENSSSCG00000001516, ENSSSCG00000001952, ENSSSCG00000001930, ENSSSCG00000003178, ENSSSCG00000009589, ENSSSCG00000002002	341	186	7001	1.87647	0.988383	0.0820593	0.0642798
KEGG_PATHWAY	ssc05231:Choline metabolism in cancer	11	1.39594	0.0188052	ENSSSCG00000017991, ENSSSCG00000014275, ENSSSCG00000003395, ENSSSCG00000021944, ENSSSCG00000007043, ENSSSCG00000004737, ENSSSCG00000003577, ENSSSCG00000017206, ENSSSCG00000022550, ENSSSCG00000003256, ENSSSCG00000011750	341	97	7001	2.32823	0.989498	0.0820593	0.0642798
KEGG_PATHWAY	ssc04066:HIF-1 signaling pathway	11	1.39594	0.0188052	ENSSSCG00000017991, ENSSSCG00000003395, ENSSSCG00000003898, ENSSSCG00000012981, ENSSSCG00000011133, ENSSSCG00000005503, ENSSSCG00000025881, ENSSSCG00000004156, ENSSSCG00000017403, ENSSSCG00000003256, ENSSSCG00000014048	341	97	7001	2.32823	0.989498	0.0820593	0.0642798
KEGG_PATHWAY	ssc05200:Pathways in cancer	29	3.6802	0.0195556	ENSSSCG00000003680, ENSSSCG00000017206, ENSSSCG00000017406, ENSSSCG00000017403, ENSSSCG00000024439, ENSSSCG00000017991, ENSSSCG00000001539, ENSSSCG00000017475, ENSSSCG00000021944, ENSSSCG00000001912, ENSSSCG00000000443, ENSSSCG00000001952, ENSSSCG00000002960, ENSSSCG00000003256, ENSSSCG00000003395, ENSSSCG00000006461, ENSSSCG00000012825, ENSSSCG00000007030, ENSSSCG00000012981, ENSSSCG00000010440,…	341	384	7001	1.5505	0.99126	0.0838099	0.0656511
KEGG_PATHWAY	ssc04014:Ras signaling pathway	19	2.41117	0.0205619	ENSSSCG00000003680, ENSSSCG00000003395, ENSSSCG00000007030, ENSSSCG00000012825, ENSSSCG00000012981, ENSSSCG00000017206, ENSSSCG00000014441, ENSSSCG00000012399, ENSSSCG00000011750, ENSSSCG00000017991, ENSSSCG00000014891, ENSSSCG00000021944, ENSSSCG00000004737, ENSSSCG00000006539, ENSSSCG00000025455, ENSSSCG00000021890, ENSSSCG00000009048, ENSSSCG00000002960, ENSSSCG00000003256	341	220	7001	1.77311	0.993169	0.0865763	0.0678181
KEGG_PATHWAY	ssc05205:Proteoglycans in cancer	17	2.15736	0.0220255	ENSSSCG00000007334, ENSSSCG00000007585, ENSSSCG00000003395, ENSSSCG00000028355, ENSSSCG00000007022, ENSSSCG00000012365, ENSSSCG00000017206, ENSSSCG00000013297, ENSSSCG00000011884, ENSSSCG00000017403, ENSSSCG00000017991, ENSSSCG00000016174, ENSSSCG00000001556, ENSSSCG00000003569, ENSSSCG00000005503, ENSSSCG00000009048, ENSSSCG00000003256	341	190	7001	1.83697	0.995229	0.09114	0.071393
KEGG_PATHWAY	ssc04623:Cytosolic DNA-sensing pathway	8	1.01523	0.0274439	ENSSSCG00000001987, ENSSSCG00000001009, ENSSSCG00000007030, ENSSSCG00000012825, ENSSSCG00000012981, ENSSSCG00000001952, ENSSSCG00000003178, ENSSSCG00000006543	341	61	7001	2.69256	0.998742	0.111636	0.0874482
KEGG_PATHWAY	ssc05134:Legionellosis	8	1.01523	0.0296989	ENSSSCG00000012981, ENSSSCG00000014369, ENSSSCG00000024388, ENSSSCG00000001952, ENSSSCG00000011251, ENSSSCG00000005503, ENSSSCG00000025133, ENSSSCG00000007754	341	62	7001	2.64913	0.99928	0.114908	0.0900111
KEGG_PATHWAY	ssc05230:Central carbon metabolism in cancer	8	1.01523	0.0296989	ENSSSCG00000017991, ENSSSCG00000025108, ENSSSCG00000003395, ENSSSCG00000010440, ENSSSCG00000001930, ENSSSCG00000025881, ENSSSCG00000024018, ENSSSCG00000014048	341	62	7001	2.64913	0.99928	0.114908	0.0900111
KEGG_PATHWAY	ssc04921:Oxytocin signaling pathway	14	1.77665	0.0300917	ENSSSCG00000007334, ENSSSCG00000007585, ENSSSCG00000028355, ENSSSCG00000017873, ENSSSCG00000011399, ENSSSCG00000012050, ENSSSCG00000004737, ENSSSCG00000001988, ENSSSCG00000025532, ENSSSCG00000009840, ENSSSCG00000023762, ENSSSCG00000003257, ENSSSCG00000003256, ENSSSCG00000028777	341	150	7001	1.91621	0.999346	0.114908	0.0900111
KEGG_PATHWAY	ssc04621:NOD-like receptor signaling pathway	7	0.888325	0.0301633	ENSSSCG00000027486, ENSSSCG00000007030, ENSSSCG00000001867, ENSSSCG00000012825, ENSSSCG00000012981, ENSSSCG00000001952, ENSSSCG00000001556	341	49	7001	2.93297	0.999358	0.114908	0.0900111
KEGG_PATHWAY	ssc04024:cAMP signaling pathway	17	2.15736	0.0308946	ENSSSCG00000006740, ENSSSCG00000003395, ENSSSCG00000014428, ENSSSCG00000012981, ENSSSCG00000014630, ENSSSCG00000011399, ENSSSCG00000011750, ENSSSCG00000013553, ENSSSCG00000017991, ENSSSCG00000003805, ENSSSCG00000021944, ENSSSCG00000014391, ENSSSCG00000001988, ENSSSCG00000000443, ENSSSCG00000001952, ENSSSCG00000003569, ENSSSCG00000021059	341	198	7001	1.76274	0.999464	0.115855	0.0907528
KEGG_PATHWAY	ssc00520:Amino sugar and nucleotide sugar metabolism	7	0.888325	0.0329304	ENSSSCG00000021236, ENSSSCG00000001927, ENSSSCG00000008316, ENSSSCG00000003812, ENSSSCG00000000038, ENSSSCG00000015477, ENSSSCG00000014048	341	50	7001	2.87431	0.999677	0.121589	0.0952447
KEGG_PATHWAY	ssc04622:RIG-I-like receptor signaling pathway	8	1.01523	0.0458617	ENSSSCG00000021934, ENSSSCG00000001009, ENSSSCG00000007030, ENSSSCG00000012825, ENSSSCG00000012981, ENSSSCG00000001952, ENSSSCG00000001556, ENSSSCG00000003178	341	68	7001	2.41539	0.999987	0.16677	0.130636
KEGG_PATHWAY	ssc04919:Thyroid hormone signaling pathway	11	1.39594	0.0472776	ENSSSCG00000017991, ENSSSCG00000006740, ENSSSCG00000007334, ENSSSCG00000007585, ENSSSCG00000006709, ENSSSCG00000028355, ENSSSCG00000003395, ENSSSCG00000027550, ENSSSCG00000012050, ENSSSCG00000003569, ENSSSCG00000003256	341	113	7001	1.99857	0.999991	0.169353	0.132659
KEGG_PATHWAY	ssc04611:Platelet activation	12	1.52284	0.050708	ENSSSCG00000017991, ENSSSCG00000007334, ENSSSCG00000007585, ENSSSCG00000028355, ENSSSCG00000003395, ENSSSCG00000004737, ENSSSCG00000001988, ENSSSCG00000001556, ENSSSCG00000011399, ENSSSCG00000009589, ENSSSCG00000017006, ENSSSCG00000028777	341	130	7001	1.89515	0.999996	0.17897	0.140193
KEGG_PATHWAY	ssc04012:ErbB signaling pathway	9	1.14213	0.0533655	ENSSSCG00000017991, ENSSSCG00000007334, ENSSSCG00000003395, ENSSSCG00000010095, ENSSSCG00000006539, ENSSSCG00000017206, ENSSSCG00000017406, ENSSSCG00000009048, ENSSSCG00000003256	341	85	7001	2.17385	0.999998	0.183801	0.143977
KEGG_PATHWAY	ssc00051:Fructose and mannose metabolism	5	0.634518	0.0553177	ENSSSCG00000021236, ENSSSCG00000011353, ENSSSCG00000011133, ENSSSCG00000000685, ENSSSCG00000014048	341	30	7001	3.4218	0.999999	0.183801	0.143977
KEGG_PATHWAY	ssc04520:Adherens junction	8	1.01523	0.0557157	ENSSSCG00000007334, ENSSSCG00000007585, ENSSSCG00000028355, ENSSSCG00000021944, ENSSSCG00000017142, ENSSSCG00000003577, ENSSSCG00000023709, ENSSSCG00000007469	341	71	7001	2.31333	0.999999	0.183801	0.143977
KEGG_PATHWAY	ssc02010:ABC transporters	6	0.761421	0.0557194	ENSSSCG00000025593, ENSSSCG00000025618, ENSSSCG00000027745, ENSSSCG00000009784, ENSSSCG00000005423, ENSSSCG00000015113	341	43	7001	2.86476	0.999999	0.183801	0.143977
KEGG_PATHWAY	ssc04923:Regulation of lipolysis in adipocytes	7	0.888325	0.0568888	ENSSSCG00000017991, ENSSSCG00000003395, ENSSSCG00000001988, ENSSSCG00000011297, ENSSSCG00000012841, ENSSSCG00000011399, ENSSSCG00000021059	341	57	7001	2.52133	0.999999	0.183801	0.143977
KEGG_PATHWAY	ssc00561:Glycerolipid metabolism	7	0.888325	0.0568888	ENSSSCG00000025901, ENSSSCG00000001435, ENSSSCG00000022550, ENSSSCG00000009233, ENSSSCG00000007019, ENSSSCG00000012841, ENSSSCG00000001078	341	57	7001	2.52133	0.999999	0.183801	0.143977
KEGG_PATHWAY	ssc04152:AMPK signaling pathway	11	1.39594	0.0574378	ENSSSCG00000017991, ENSSSCG00000003154, ENSSSCG00000003395, ENSSSCG00000011353, ENSSSCG00000017290, ENSSSCG00000011133, ENSSSCG00000024872, ENSSSCG00000009840, ENSSSCG00000017873, ENSSSCG00000006567, ENSSSCG00000004387	341	117	7001	1.93025	0.999999	0.183801	0.143977
KEGG_PATHWAY	ssc05032:Morphine addiction	9	1.14213	0.0664805	ENSSSCG00000017918, ENSSSCG00000003805, ENSSSCG00000029388, ENSSSCG00000001988, ENSSSCG00000012918, ENSSSCG00000021890, ENSSSCG00000011399, ENSSSCG00000021059, ENSSSCG00000003256	341	89	7001	2.07615	1	0.209939	0.164452
KEGG_PATHWAY	ssc05150:Staphylococcus aureus infection	6	0.761421	0.0706596	ENSSSCG00000023868, ENSSSCG00000029371, ENSSSCG00000024495, ENSSSCG00000025133, ENSSSCG00000007754, ENSSSCG00000007797	341	46	7001	2.67793	1	0.220238	0.17252
KEGG_PATHWAY	ssc05321:Inflammatory bowel disease (IBD)	7	0.888325	0.0743001	ENSSSCG00000007817, ENSSSCG00000012981, ENSSSCG00000012397, ENSSSCG00000005503, ENSSSCG00000008157, ENSSSCG00000004156, ENSSSCG00000017403	341	61	7001	2.35599	1	0.228616	0.179082
KEGG_PATHWAY	ssc04750:Inflammatory mediator regulation of TRP channels	10	1.26904	0.0785322	ENSSSCG00000017991, ENSSSCG00000007334, ENSSSCG00000024439, ENSSSCG00000023503, ENSSSCG00000003395, ENSSSCG00000004737, ENSSSCG00000008162, ENSSSCG00000001988, ENSSSCG00000001556, ENSSSCG00000003256	341	108	7001	1.901	1	0.237236	0.185835
KEGG_PATHWAY	ssc05416:Viral myocarditis	7	0.888325	0.0790788	ENSSSCG00000007585, ENSSSCG00000028355, ENSSSCG00000021944, ENSSSCG00000024161, ENSSSCG00000002029, ENSSSCG00000025133, ENSSSCG00000007797	341	62	7001	2.31799	1	0.237236	0.185835
KEGG_PATHWAY	ssc04930:Type II diabetes mellitus	6	0.761421	0.0875864	ENSSSCG00000017991, ENSSSCG00000023503, ENSSSCG00000003395, ENSSSCG00000007030, ENSSSCG00000001930, ENSSSCG00000014048	341	49	7001	2.51397	1	0.258615	0.202582
KEGG_PATHWAY	ssc00030:Pentose phosphate pathway	4	0.507614	0.0883602	ENSSSCG00000025108, ENSSSCG00000003812, ENSSSCG00000021408, ENSSSCG00000003402	341	22	7001	3.73287	1	0.258615	0.202582
KEGG_PATHWAY	ssc04640:Hematopoietic cell lineage	8	1.01523	0.092659	ENSSSCG00000028331, ENSSSCG00000007817, ENSSSCG00000008162, ENSSSCG00000014369, ENSSSCG00000025795, ENSSSCG00000014441, ENSSSCG00000013297, ENSSSCG00000007754	341	80	7001	2.05308	1	0.26793	0.209878
KEGG_PATHWAY	ssc04915:Estrogen signaling pathway	9	1.14213	0.0938442	ENSSSCG00000017991, ENSSSCG00000007334, ENSSSCG00000023503, ENSSSCG00000003395, ENSSSCG00000001549, ENSSSCG00000001988, ENSSSCG00000006539, ENSSSCG00000017206, ENSSSCG00000011399	341	96	7001	1.92476	1	0.268126	0.210032

## Sheet: BP_Down_L
Category	Term	Count	%	PValue	Genes	List Total	Pop Hits	Pop Total	Fold Enrichment	Bonferroni	Benjamini	FDR
GOTERM_BP_DIRECT	GO:0006412~translation	34	8.80829	6.57638e-22	ENSSSCG00000003042, ENSSSCG00000030167, ENSSSCG00000004177, ENSSSCG00000003165, ENSSSCG00000024260, ENSSSCG00000017509, ENSSSCG00000020817, ENSSSCG00000014855, ENSSSCG00000014133, ENSSSCG00000025507, ENSSSCG00000011272, ENSSSCG00000030849, ENSSSCG00000025928, ENSSSCG00000004945, ENSSSCG00000004002, ENSSSCG00000012405, ENSSSCG00000009019, ENSSSCG00000029003, ENSSSCG00000011952, ENSSSCG00000017239,…	268	164	11368	8.79396	5.17561e-19	5.17561e-19	5.17561e-19
GOTERM_BP_DIRECT	GO:0002181~cytoplasmic translation	7	1.81347	1.14461e-05	ENSSSCG00000025192, ENSSSCG00000028850, ENSSSCG00000008170, ENSSSCG00000016989, ENSSSCG00000014910, ENSSSCG00000012842, ENSSSCG00000004970	268	23	11368	12.9098	0.00896769	0.00303945	0.00303945
GOTERM_BP_DIRECT	GO:0000028~ribosomal small subunit assembly	6	1.5544	1.15862e-05	ENSSSCG00000003042, ENSSSCG00000001528, ENSSSCG00000027358, ENSSSCG00000004002, ENSSSCG00000023158, ENSSSCG00000013597	268	14	11368	18.1791	0.00907695	0.00303945	0.00303945
GOTERM_BP_DIRECT	GO:0042273~ribosomal large subunit biogenesis	6	1.5544	7.99204e-05	ENSSSCG00000029003, ENSSSCG00000028850, ENSSSCG00000011272, ENSSSCG00000024260, ENSSSCG00000016989, ENSSSCG00000014910	268	20	11368	12.7254	0.0609625	0.0157243	0.0157243
GOTERM_BP_DIRECT	GO:0009060~aerobic respiration	4	1.03627	0.00939609	ENSSSCG00000000359, ENSSSCG00000013302, ENSSSCG00000024550, ENSSSCG00000007845	268	19	11368	8.93009	0.999407	1	1
GOTERM_BP_DIRECT	GO:0006281~DNA repair	7	1.81347	0.0140132	ENSSSCG00000008788, ENSSSCG00000016826, ENSSSCG00000010802, ENSSSCG00000016998, ENSSSCG00000014855, ENSSSCG00000023158, ENSSSCG00000015840	268	84	11368	3.53483	0.999985	1	1
GOTERM_BP_DIRECT	GO:0006122~mitochondrial electron transport, ubiquinol to cytochrome c	3	0.777202	0.0218382	ENSSSCG00000003903, ENSSSCG00000024550, ENSSSCG00000007845	268	10	11368	12.7254	1	1	1
GOTERM_BP_DIRECT	GO:0045638~negative regulation of myeloid cell differentiation	3	0.777202	0.0218382	ENSSSCG00000006809, ENSSSCG00000001757, ENSSSCG00000004625	268	10	11368	12.7254	1	1	1
GOTERM_BP_DIRECT	GO:0006364~rRNA processing	4	1.03627	0.0354872	ENSSSCG00000024019, ENSSSCG00000028850, ENSSSCG00000024260, ENSSSCG00000005169	268	31	11368	5.47328	1	1	1
GOTERM_BP_DIRECT	GO:0000027~ribosomal large subunit assembly	3	0.777202	0.059285	ENSSSCG00000011952, ENSSSCG00000024260, ENSSSCG00000006899	268	17	11368	7.48551	1	1	1
GOTERM_BP_DIRECT	GO:0006464~cellular protein modification process	3	0.777202	0.0656893	ENSSSCG00000023331, ENSSSCG00000011896, ENSSSCG00000012059	268	18	11368	7.06965	1	1	1
GOTERM_BP_DIRECT	GO:0015986~ATP synthesis coupled proton transport	3	0.777202	0.072312	ENSSSCG00000023903, ENSSSCG00000007524, ENSSSCG00000015973	268	19	11368	6.69756	1	1	1
GOTERM_BP_DIRECT	GO:0045040~protein import into mitochondrial outer membrane	2	0.518135	0.0907012	ENSSSCG00000015384, ENSSSCG00000000097	268	4	11368	21.209	1	1	1
GOTERM_BP_DIRECT	GO:0050852~T cell receptor signaling pathway	3	0.777202	0.0933561	ENSSSCG00000004917, ENSSSCG00000029073, ENSSSCG00000000908	268	22	11368	5.78426	1	1	1
GOTERM_BP_DIRECT	GO:0042254~ribosome biogenesis	3	0.777202	0.0933561	ENSSSCG00000001502, ENSSSCG00000009146, ENSSSCG00000013597	268	22	11368	5.78426	1	1	1

## Sheet: CC_Down_L
Category	Term	Count	%	PValue	Genes	List Total	Pop Hits	Pop Total	Fold Enrichment	Bonferroni	Benjamini	FDR
GOTERM_CC_DIRECT	GO:0022625~cytosolic large ribosomal subunit	20	5.18135	9.89325e-18	ENSSSCG00000025192, ENSSSCG00000029003, ENSSSCG00000028850, ENSSSCG00000011952, ENSSSCG00000024260, ENSSSCG00000017509, ENSSSCG00000017239, ENSSSCG00000016989, ENSSSCG00000006081, ENSSSCG00000014910, ENSSSCG00000012842, ENSSSCG00000025507, ENSSSCG00000008170, ENSSSCG00000011272, ENSSSCG00000025928, ENSSSCG00000004945, ENSSSCG00000006899, ENSSSCG00000009146, ENSSSCG00000004970, ENSSSCG00000009303	306	55	12833	15.2501	2.40406e-15	2.40406e-15	2.32491e-15
GOTERM_CC_DIRECT	GO:0022627~cytosolic small ribosomal subunit	17	4.40415	1.56399e-16	ENSSSCG00000003042, ENSSSCG00000012405, ENSSSCG00000009019, ENSSSCG00000004177, ENSSSCG00000003165, ENSSSCG00000020817, ENSSSCG00000014855, ENSSSCG00000014133, ENSSSCG00000013597, ENSSSCG00000013381, ENSSSCG00000001528, ENSSSCG00000001502, ENSSSCG00000027358, ENSSSCG00000004002, ENSSSCG00000000374, ENSSSCG00000005169, ENSSSCG00000023158	306	39	12833	18.2806	2.69784e-14	1.90025e-14	1.83769e-14
GOTERM_CC_DIRECT	GO:0005840~ribosome	12	3.10881	4.35557e-09	ENSSSCG00000013381, ENSSSCG00000001528, ENSSSCG00000011272, ENSSSCG00000030849, ENSSSCG00000025928, ENSSSCG00000020817, ENSSSCG00000006899, ENSSSCG00000012842, ENSSSCG00000011179, ENSSSCG00000000374, ENSSSCG00000005169, ENSSSCG00000009303	306	44	12833	11.4376	1.0584e-06	3.52801e-07	3.41186e-07
GOTERM_CC_DIRECT	GO:0005925~focal adhesion	22	5.69948	1.56211e-07	ENSSSCG00000005596, ENSSSCG00000012405, ENSSSCG00000009019, ENSSSCG00000003165, ENSSSCG00000025192, ENSSSCG00000024791, ENSSSCG00000017509, ENSSSCG00000016998, ENSSSCG00000013302, ENSSSCG00000017239, ENSSSCG00000006081, ENSSSCG00000014855, ENSSSCG00000012842, ENSSSCG00000013381, ENSSSCG00000025507, ENSSSCG00000001528, ENSSSCG00000017591, ENSSSCG00000001502, ENSSSCG00000025928, ENSSSCG00000004945,…	306	232	12833	3.97687	3.79586e-05	9.48984e-06	9.17742e-06
GOTERM_CC_DIRECT	GO:0005730~nucleolus	30	7.77202	1.21995e-06	ENSSSCG00000003165, ENSSSCG00000006892, ENSSSCG00000009746, ENSSSCG00000025192, ENSSSCG00000010518, ENSSSCG00000024260, ENSSSCG00000017509, ENSSSCG00000016998, ENSSSCG00000014855, ENSSSCG00000014133, ENSSSCG00000000908, ENSSSCG00000015840, ENSSSCG00000017473, ENSSSCG00000024019, ENSSSCG00000025928, ENSSSCG00000004945, ENSSSCG00000004625, ENSSSCG00000002143, ENSSSCG00000006048, ENSSSCG00000023983,…	306	453	12833	2.77734	0.000296405	5.92898e-05	5.73379e-05
GOTERM_CC_DIRECT	GO:0070062~extracellular exosome	67	17.3575	3.2384e-06	ENSSSCG00000007520, ENSSSCG00000003165, ENSSSCG00000008613, ENSSSCG00000009746, ENSSSCG00000008659, ENSSSCG00000024260, ENSSSCG00000014855, ENSSSCG00000011740, ENSSSCG00000025507, ENSSSCG00000014264, ENSSSCG00000008185, ENSSSCG00000023760, ENSSSCG00000022353, ENSSSCG00000021067, ENSSSCG00000004002, ENSSSCG00000002860, ENSSSCG00000012405, ENSSSCG00000010822, ENSSSCG00000008901, ENSSSCG00000024791,…	306	1590	12833	1.76719	0.000786622	0.000131155	0.000126837
GOTERM_CC_DIRECT	GO:0016020~membrane	33	8.54922	0.000346518	ENSSSCG00000007520, ENSSSCG00000004177, ENSSSCG00000003165, ENSSSCG00000009746, ENSSSCG00000025192, ENSSSCG00000010517, ENSSSCG00000024260, ENSSSCG00000017509, ENSSSCG00000016998, ENSSSCG00000014133, ENSSSCG00000016017, ENSSSCG00000025507, ENSSSCG00000025928, ENSSSCG00000004945, ENSSSCG00000020736, ENSSSCG00000002963, ENSSSCG00000004002, ENSSSCG00000029326, ENSSSCG00000012405, ENSSSCG00000010247,…	306	707	12833	1.9575	0.0807695	0.0120291	0.0116331
GOTERM_CC_DIRECT	GO:0005747~mitochondrial respiratory chain complex I	7	1.81347	0.000437742	ENSSSCG00000006166, ENSSSCG00000016100, ENSSSCG00000002449, ENSSSCG00000018086, ENSSSCG00000000905, ENSSSCG00000013596, ENSSSCG00000024313	306	42	12833	6.98965	0.10093	0.0132964	0.0128587
GOTERM_CC_DIRECT	GO:0005743~mitochondrial inner membrane	12	3.10881	0.000858833	ENSSSCG00000013936, ENSSSCG00000011290, ENSSSCG00000003903, ENSSSCG00000030318, ENSSSCG00000014855, ENSSSCG00000004510, ENSSSCG00000012347, ENSSSCG00000000097, ENSSSCG00000002907, ENSSSCG00000007524, ENSSSCG00000001087, ENSSSCG00000025942	306	149	12833	3.37755	0.188431	0.0231885	0.0224251
GOTERM_CC_DIRECT	GO:0005739~mitochondrion	31	8.03109	0.0011305	ENSSSCG00000030167, ENSSSCG00000009405, ENSSSCG00000002351, ENSSSCG00000027072, ENSSSCG00000011968, ENSSSCG00000013302, ENSSSCG00000002907, ENSSSCG00000012059, ENSSSCG00000022758, ENSSSCG00000018086, ENSSSCG00000022353, ENSSSCG00000000164, ENSSSCG00000004541, ENSSSCG00000005532, ENSSSCG00000023983, ENSSSCG00000016907, ENSSSCG00000010721, ENSSSCG00000014903, ENSSSCG00000016078, ENSSSCG00000000359,…	306	695	12833	1.87061	0.240327	0.0274712	0.0265668
GOTERM_CC_DIRECT	GO:0005829~cytosol	29	7.51295	0.00681592	ENSSSCG00000014838, ENSSSCG00000010315, ENSSSCG00000007520, ENSSSCG00000007088, ENSSSCG00000010517, ENSSSCG00000002707, ENSSSCG00000024999, ENSSSCG00000023562, ENSSSCG00000022353, ENSSSCG00000024776, ENSSSCG00000024479, ENSSSCG00000021067, ENSSSCG00000002860, ENSSSCG00000009019, ENSSSCG00000008901, ENSSSCG00000008924, ENSSSCG00000025681, ENSSSCG00000006140, ENSSSCG00000010802, ENSSSCG00000012463,…	306	718	12833	1.69387	0.810229	0.15057	0.145613
GOTERM_CC_DIRECT	GO:0005833~hemoglobin complex	3	0.777202	0.00792788	ENSSSCG00000014725, ENSSSCG00000014727, ENSSSCG00000007977	306	6	12833	20.969	0.855453	0.16054	0.155254
GOTERM_CC_DIRECT	GO:0030529~intracellular ribonucleoprotein complex	5	1.29534	0.0201432	ENSSSCG00000008710, ENSSSCG00000016998, ENSSSCG00000023761, ENSSSCG00000008452, ENSSSCG00000014855	306	44	12833	4.76567	0.992879	0.376523	0.364127
GOTERM_CC_DIRECT	GO:0034709~methylosome	3	0.777202	0.0223363	ENSSSCG00000002307, ENSSSCG00000023562, ENSSSCG00000024776	306	10	12833	12.5814	0.995869	0.387694	0.374931
GOTERM_CC_DIRECT	GO:0005751~mitochondrial respiratory chain complex IV	3	0.777202	0.0424418	ENSSSCG00000008195, ENSSSCG00000013046, ENSSSCG00000024313	306	14	12833	8.98669	0.999974	0.687558	0.664922
GOTERM_CC_DIRECT	GO:0000139~Golgi membrane	7	1.81347	0.0643763	ENSSSCG00000014195, ENSSSCG00000006871, ENSSSCG00000004364, ENSSSCG00000002707, ENSSSCG00000008803, ENSSSCG00000005006, ENSSSCG00000016553	306	119	12833	2.46694	1	0.958913	0.927344
GOTERM_CC_DIRECT	GO:0031307~integral component of mitochondrial outer membrane	3	0.777202	0.0670844	ENSSSCG00000015384, ENSSSCG00000017735, ENSSSCG00000000097	306	18	12833	6.98965	1	0.958913	0.927344
GOTERM_CC_DIRECT	GO:0000784~nuclear chromosome, telomeric region	5	1.29534	0.0717322	ENSSSCG00000014061, ENSSSCG00000015952, ENSSSCG00000015427, ENSSSCG00000015840, ENSSSCG00000030642	306	66	12833	3.17711	1	0.968385	0.936504
GOTERM_CC_DIRECT	GO:0005777~peroxisome	4	1.03627	0.0909735	ENSSSCG00000021170, ENSSSCG00000022758, ENSSSCG00000013302, ENSSSCG00000002013	306	45	12833	3.72781	1	1	0.971074
GOTERM_CC_DIRECT	GO:0005778~peroxisomal membrane	3	0.777202	0.0952679	ENSSSCG00000021170, ENSSSCG00000013302, ENSSSCG00000023983	306	22	12833	5.71881	1	1	0.971074

## Sheet: MF_Down_L
Category	Term	Count	%	PValue	Genes	List Total	Pop Hits	Pop Total	Fold Enrichment	Bonferroni	Benjamini	FDR
GOTERM_MF_DIRECT	GO:0003735~structural constituent of ribosome	41	10.6218	1.26459e-26	ENSSSCG00000003042, ENSSSCG00000030167, ENSSSCG00000004177, ENSSSCG00000003165, ENSSSCG00000025192, ENSSSCG00000024260, ENSSSCG00000017509, ENSSSCG00000020817, ENSSSCG00000014910, ENSSSCG00000014855, ENSSSCG00000014133, ENSSSCG00000025507, ENSSSCG00000011272, ENSSSCG00000030849, ENSSSCG00000025928, ENSSSCG00000004945, ENSSSCG00000004002, ENSSSCG00000012405, ENSSSCG00000009019, ENSSSCG00000029003,…	270	190	11048	8.82979	3.92024e-24	3.92024e-24	3.8823e-24
GOTERM_MF_DIRECT	GO:0044822~poly(A) RNA binding	43	11.1399	7.59186e-09	ENSSSCG00000010315, ENSSSCG00000004177, ENSSSCG00000003165, ENSSSCG00000008756, ENSSSCG00000006892, ENSSSCG00000009746, ENSSSCG00000011848, ENSSSCG00000024260, ENSSSCG00000009509, ENSSSCG00000005183, ENSSSCG00000017509, ENSSSCG00000016998, ENSSSCG00000005060, ENSSSCG00000015988, ENSSSCG00000014133, ENSSSCG00000000908, ENSSSCG00000025507, ENSSSCG00000017473, ENSSSCG00000006809, ENSSSCG00000004945,…	270	659	11048	2.66995	2.35347e-06	1.17674e-06	1.16535e-06
GOTERM_MF_DIRECT	GO:0019843~rRNA binding	7	1.81347	3.01056e-05	ENSSSCG00000012405, ENSSSCG00000025192, ENSSSCG00000016134, ENSSSCG00000010247, ENSSSCG00000001502, ENSSSCG00000024260, ENSSSCG00000004002	270	26	11048	11.0165	0.00928946	0.00311091	0.00308081
GOTERM_MF_DIRECT	GO:0004129~cytochrome-c oxidase activity	5	1.29534	0.0009981	ENSSSCG00000004480, ENSSSCG00000008195, ENSSSCG00000002907, ENSSSCG00000013046, ENSSSCG00000024313	270	19	11048	10.768	0.266234	0.0773527	0.0766042
GOTERM_MF_DIRECT	GO:0003723~RNA binding	13	3.36788	0.00207306	ENSSSCG00000008710, ENSSSCG00000025192, ENSSSCG00000010247, ENSSSCG00000010518, ENSSSCG00000017239, ENSSSCG00000006081, ENSSSCG00000014855, ENSSSCG00000013597, ENSSSCG00000025928, ENSSSCG00000023562, ENSSSCG00000008990, ENSSSCG00000008452, ENSSSCG00000009146	270	187	11048	2.8446	0.474453	0.12853	0.127286
GOTERM_MF_DIRECT	GO:0008137~NADH dehydrogenase (ubiquinone) activity	5	1.29534	0.00572108	ENSSSCG00000006166, ENSSSCG00000018086, ENSSSCG00000000905, ENSSSCG00000013596, ENSSSCG00000024313	270	30	11048	6.81975	0.83113	0.295589	0.292728
GOTERM_MF_DIRECT	GO:0005344~oxygen transporter activity	3	0.777202	0.018992	ENSSSCG00000014725, ENSSSCG00000014727, ENSSSCG00000007977	270	9	11048	13.6395	0.997379	0.841075	0.832936
GOTERM_MF_DIRECT	GO:0019825~oxygen binding	3	0.777202	0.0331886	ENSSSCG00000014725, ENSSSCG00000014727, ENSSSCG00000007977	270	12	11048	10.2296	0.999971	1	0.993528
GOTERM_MF_DIRECT	GO:0020037~heme binding	7	1.81347	0.0446721	ENSSSCG00000014725, ENSSSCG00000014727, ENSSSCG00000013302, ENSSSCG00000030318, ENSSSCG00000004875, ENSSSCG00000007977, ENSSSCG00000015311	270	106	11048	2.70217	0.999999	1	0.993528
GOTERM_MF_DIRECT	GO:0004726~non-membrane spanning protein tyrosine phosphatase activity	2	0.518135	0.0939058	ENSSSCG00000008659, ENSSSCG00000015735	270	4	11048	20.4593	1	1	0.993528

## Sheet: KEGG_Down_L
Category	Term	Count	%	PValue	Genes	List Total	Pop Hits	Pop Total	Fold Enrichment	Bonferroni	Benjamini	FDR
KEGG_PATHWAY	ssc03010:Ribosome	40	10.3627	5.07788e-31	ENSSSCG00000003042, ENSSSCG00000004177, ENSSSCG00000003165, ENSSSCG00000025192, ENSSSCG00000009848, ENSSSCG00000024260, ENSSSCG00000017509, ENSSSCG00000020817, ENSSSCG00000014910, ENSSSCG00000014855, ENSSSCG00000014133, ENSSSCG00000025507, ENSSSCG00000011272, ENSSSCG00000030849, ENSSSCG00000025928, ENSSSCG00000004945, ENSSSCG00000004002, ENSSSCG00000012405, ENSSSCG00000009019, ENSSSCG00000011952,…	175	142	7001	11.2692	1.0105e-28	1.0105e-28	1.0105e-28
KEGG_PATHWAY	ssc00190:Oxidative phosphorylation	20	5.18135	5.74286e-10	ENSSSCG00000013936, ENSSSCG00000006166, ENSSSCG00000004480, ENSSSCG00000030318, ENSSSCG00000000905, ENSSSCG00000002907, ENSSSCG00000015973, ENSSSCG00000013046, ENSSSCG00000013596, ENSSSCG00000011893, ENSSSCG00000016100, ENSSSCG00000002449, ENSSSCG00000003903, ENSSSCG00000023903, ENSSSCG00000008195, ENSSSCG00000018086, ENSSSCG00000024550, ENSSSCG00000007845, ENSSSCG00000007524, ENSSSCG00000024313	175	134	7001	5.971	1.14283e-07	5.71414e-08	5.71414e-08
KEGG_PATHWAY	ssc05012:Parkinson's disease	18	4.66321	1.47305e-07	ENSSSCG00000013936, ENSSSCG00000006166, ENSSSCG00000004480, ENSSSCG00000030318, ENSSSCG00000000905, ENSSSCG00000002907, ENSSSCG00000015973, ENSSSCG00000013046, ENSSSCG00000013596, ENSSSCG00000016100, ENSSSCG00000002449, ENSSSCG00000003903, ENSSSCG00000008195, ENSSSCG00000018086, ENSSSCG00000024550, ENSSSCG00000007845, ENSSSCG00000007524, ENSSSCG00000024313	175	150	7001	4.80069	2.93133e-05	9.77125e-06	9.77125e-06
KEGG_PATHWAY	ssc04932:Non-alcoholic fatty liver disease (NAFLD)	17	4.40415	1.91772e-06	ENSSSCG00000013936, ENSSSCG00000006166, ENSSSCG00000004480, ENSSSCG00000030318, ENSSSCG00000000905, ENSSSCG00000002907, ENSSSCG00000013046, ENSSSCG00000013596, ENSSSCG00000022226, ENSSSCG00000016100, ENSSSCG00000002449, ENSSSCG00000010380, ENSSSCG00000003903, ENSSSCG00000008195, ENSSSCG00000024550, ENSSSCG00000007845, ENSSSCG00000024313	175	160	7001	4.25061	0.000381555	9.54068e-05	9.54068e-05
KEGG_PATHWAY	ssc05010:Alzheimer's disease	17	4.40415	6.26403e-06	ENSSSCG00000013936, ENSSSCG00000006166, ENSSSCG00000004480, ENSSSCG00000030318, ENSSSCG00000000905, ENSSSCG00000002907, ENSSSCG00000015973, ENSSSCG00000013046, ENSSSCG00000013596, ENSSSCG00000016100, ENSSSCG00000002449, ENSSSCG00000003903, ENSSSCG00000008195, ENSSSCG00000024550, ENSSSCG00000007845, ENSSSCG00000007524, ENSSSCG00000024313	175	175	7001	3.88627	0.00124577	0.000249308	0.000249308
KEGG_PATHWAY	ssc05016:Huntington's disease	17	4.40415	3.15876e-05	ENSSSCG00000013936, ENSSSCG00000006166, ENSSSCG00000004480, ENSSSCG00000030318, ENSSSCG00000000905, ENSSSCG00000002907, ENSSSCG00000015973, ENSSSCG00000013046, ENSSSCG00000013596, ENSSSCG00000016100, ENSSSCG00000002449, ENSSSCG00000003903, ENSSSCG00000008195, ENSSSCG00000024550, ENSSSCG00000007845, ENSSSCG00000007524, ENSSSCG00000024313	175	199	7001	3.41757	0.00626632	0.00104766	0.00104766
KEGG_PATHWAY	ssc04260:Cardiac muscle contraction	9	2.33161	0.000420343	ENSSSCG00000004480, ENSSSCG00000003903, ENSSSCG00000008195, ENSSSCG00000024550, ENSSSCG00000007845, ENSSSCG00000017307, ENSSSCG00000029073, ENSSSCG00000002907, ENSSSCG00000013046	175	73	7001	4.93221	0.0802615	0.0119498	0.0119498
KEGG_PATHWAY	ssc01100:Metabolic pathways	47	12.1762	0.000578181	ENSSSCG00000010315, ENSSSCG00000002296, ENSSSCG00000009405, ENSSSCG00000010517, ENSSSCG00000004195, ENSSSCG00000000905, ENSSSCG00000016872, ENSSSCG00000002907, ENSSSCG00000012059, ENSSSCG00000013046, ENSSSCG00000025406, ENSSSCG00000016100, ENSSSCG00000009050, ENSSSCG00000002449, ENSSSCG00000017591, ENSSSCG00000023903, ENSSSCG00000018086, ENSSSCG00000012061, ENSSSCG00000024550, ENSSSCG00000028517,…	175	1161	7001	1.61953	0.108715	0.0143823	0.0143823
KEGG_PATHWAY	ssc01130:Biosynthesis of antibiotics	14	3.62694	0.000895023	ENSSSCG00000010822, ENSSSCG00000009405, ENSSSCG00000010517, ENSSSCG00000008901, ENSSSCG00000004195, ENSSSCG00000013302, ENSSSCG00000030318, ENSSSCG00000015311, ENSSSCG00000016872, ENSSSCG00000017591, ENSSSCG00000009185, ENSSSCG00000028517, ENSSSCG00000004510, ENSSSCG00000007986	175	191	7001	2.93236	0.163216	0.01979	0.01979
